# Supplementary material for: Trans-eQTLs Reveal That Independent Genetic Variants Associated with a Complex Phenotype Converge on Intermediate Genes, with a Major Role for the HLA
Source: PLoS Genet. 2011 Aug 4;7(8):e1002197. doi: 10.1371/journal.pgen.1002197 (PMC3150446; doi:10.1371/journal.pgen.1002197)
Supplement: Table S1 — Detected cis-eQTLs (FDR 0.05) for all common SNPs. (XLSX) [file pgen.1002197.s010.xlsx]

## Sheet: eQTLsFDR0.05.txt
PValue	SNP	SNP Chr	SNP Chr Pos	Probe Name	Probe Chr	Probe Center Chr Pos	SNP Type	Allele Assessed	Overall Z-Score	Datasets Where SNP-Probe pair passes QC	HGNCName	Correlation Coefficient
9.81343e-198	rs1957425	14	64428329	6370612	14	64461279	A/G	G	32.8785	BloodHT12	CHURC1	0.76
9.81343e-198	rs1558666	16	54116231	4120367	16	54137552	A/G	G	33.1345	BloodHT12+BloodH8v2	AYTL1	0.72;0.74
9.81343e-198	rs1338516	1	65287192	1030367	1	65286711	A/G	G	34.0481	BloodHT12	-	0.78
9.81343e-198	rs1554622	2	219314462	7040735	2	219371499	A/C	C	31.816	BloodHT12+BloodH8v2	CYP27A1	0.72;0.65
9.81343e-198	rs1951488	14	64441966	6370612	14	64461279	G/A	A	33.5472	BloodHT12	CHURC1	0.77
9.81343e-198	rs2290400	17	35319766	6270615	17	35321401	A/G	G	-30.0671	BloodHT12+BloodH8v2	GSDMB	-0.68;-0.69
9.81343e-198	rs18059	5	96377824	2260731	5	96258662	A/G	G	31.3018	BloodHT12+BloodH8v2	LRAP	0.71;0.66
9.81343e-198	rs12984158	19	55169512	3290576	19	55196077	G/A	A	-32.6931	BloodHT12+BloodH8v2	VRK3	-0.72;-0.70
9.81343e-198	rs1859333	12	111855349	3450180	12	111846977	G/A	A	-38.0984	BloodHT12+BloodH8v2	OAS1	-0.80;-0.75
9.81343e-198	rs1420094	2	102382119	6520180	2	102418571	A/G	G	-35.5145	BloodHT12+BloodH8v2	IL18RAP	-0.77;-0.67
9.81343e-198	rs12756625	1	211118741	5080201	1	211095063	A/G	G	-30.0576	BloodHT12	ENST00000356684	-0.72
9.81343e-198	rs13311400	7	26921271	7160360	7	26772040	A/G	G	-31.3091	BloodHT12+BloodH8v2	SKAP2	-0.70;-0.68
9.81343e-198	rs2101269	6	41304705	2470131	6	41289046	A/G	G	34.0206	BloodHT12	TREML3	0.78
9.81343e-198	rs2069502	12	56430932	870056	12	56463712	A/G	G	-30.9374	BloodHT12+BloodH8v2	FAM119B///TSFM	-0.69;-0.72
9.81343e-198	rs3177979	12	111841592	3450180	12	111846977	A/G	G	-41.0023	BloodHT12+BloodH8v2	OAS1	-0.84;-0.77
9.81343e-198	rs429083	6	167303962	2850100	6	167276836	A/G	G	-34.9901	BloodHT12+BloodH8v2	RP11-514O12.3	-0.76;-0.72
9.81343e-198	rs3860295	1	204742954	3130152	1	204744311	G/A	A	33.7742	BloodHT12	-	0.78
9.81343e-198	rs4406737	10	90749704	6480059	10	90692424	A/G	G	31.514	BloodHT12+BloodH8v2	AL157394.15///ACTA2///RP11-399O19.3	0.71;0.68
9.81343e-198	rs27302	5	96399506	2260731	5	96258662	A/G	G	40.7339	BloodHT12+BloodH8v2	LRAP	0.84;0.75
9.81343e-198	rs1502007	16	54171023	4120367	16	54137552	A/G	G	39.656	BloodHT12+BloodH8v2	AYTL1	0.81;0.82
9.81343e-198	rs2295281	1	11981999	5550253	1	11979555	A/G	G	32.1207	BloodHT12+BloodH8v2	MFN2	0.72;0.64
9.81343e-198	rs2168029	12	68020908	3710504	12	68031340	A/C	C	-38.3027	BloodHT12+BloodH8v2	LYZ	-0.81;-0.70
9.81343e-198	rs2279308	17	74306576	7160612	17	74295249	G/A	A	-32.5481	BloodHT12+BloodH8v2	-	-0.71;-0.77
9.81343e-198	rs2272666	8	145551792	3130349	8	145588836	A/G	G	-31.5146	BloodHT12+BloodH8v2	ADCK5///CPSF1///hsa-mir	-0.69;-0.76
9.81343e-198	rs3755266	2	102409144	6520180	2	102418571	A/G	G	-35.9097	BloodHT12+BloodH8v2	IL18RAP	-0.78;-0.67
9.81343e-198	rs136564	22	44143538	6960661	22	44100012	A/G	G	32.1431	BloodHT12+BloodH8v2	FAM118A	0.71;0.69
9.81343e-198	rs10870228	10	134671412	5820605	10	134682318	G/A	A	32.7942	BloodHT12	-	0.76
9.81343e-198	rs1056522	3	127744035	4050768	3	127735344	A/G	G	30.166	BloodHT12+BloodH8v2	CHST13	0.70;0.54
9.81343e-198	rs10483877	14	76252055	580465	14	76308696	A/G	G	36.7533	BloodHT12+BloodH8v2	VASH1	0.78;0.77
9.81343e-198	rs10279821	7	128470783	2230431	7	128371275	A/G	G	-32.0661	BloodHT12	IRF5	-0.75
9.81343e-198	rs10279821	7	128470783	4260373	7	128371275	A/G	G	-30.9614	BloodHT12+BloodH8v2	IRF5	-0.71;-0.62
9.81343e-198	rs10934779	3	127756159	4050768	3	127735344	G/A	A	37.7355	BloodHT12+BloodH8v2	CHST13	0.81;0.63
9.81343e-198	rs10079609	5	73954372	7150563	5	73965632	A/G	G	31.3752	BloodHT12+BloodH8v2	ENC1	0.70;0.72
9.81343e-198	rs1062808	19	53403288	6180377	19	53424031	A/G	G	-31.8801	BloodHT12	CARD8	-0.75
9.81343e-198	rs10774679	12	111859131	3450180	12	111846977	A/G	G	-37.8366	BloodHT12+BloodH8v2	OAS1	-0.80;-0.74
9.81343e-198	rs104664	22	44090518	6960661	22	44100012	A/G	G	32.3957	BloodHT12+BloodH8v2	FAM118A	0.72;0.70
9.81343e-198	rs1042815	17	43975287	3460097	17	43976206	A/G	G	-31.0747	BloodHT12+BloodH8v2	HOXB2	-0.69;-0.70
9.81343e-198	rs1047881	1	211097781	5080201	1	211095063	A/G	G	-30.1314	BloodHT12	ENST00000356684	-0.72
9.81343e-198	rs10870226	10	134669575	5820605	10	134682318	A/G	G	31.0733	BloodHT12	-	0.74
9.81343e-198	rs12310416	12	7803942	5960136	12	7783307	G/A	A	-30.1427	BloodHT12+BloodH8v2	CLEC4C	-0.69;-0.65
9.81343e-198	rs11210721	1	43044833	630086	1	43045621	G/A	A	32.9318	BloodHT12	-	0.76
9.81343e-198	rs1106369	12	129866048	5910619	12	129864933	A/C	C	-30.3312	BloodHT12+BloodH8v2	STX2	-0.68;-0.69
9.81343e-198	rs1628955	15	62974273	5890564	15	63014623	A/G	G	-36.8334	BloodHT12+BloodH8v2	ANKDD1A	-0.78;-0.78
9.81343e-198	rs11724804	4	955779	7510356	4	939680	A/G	G	-33.6287	BloodHT12+BloodH8v2	AC019103.4///DGKQ	-0.74;-0.71
9.81343e-198	rs1175549	1	3681587	1510017	1	3682274	A/C	C	32.6443	BloodHT12	-	0.76
9.81343e-198	rs103294	19	59489660	6110037	19	59649945	A/G	G	30.0874	BloodHT12+BloodH8v2	LILRA3///LILRA1	0.69;0.60
9.81343e-198	rs10239340	7	128455746	4260373	7	128371275	A/C	C	-38.4322	BloodHT12+BloodH8v2	IRF5	-0.81;-0.74
9.81343e-198	rs1046403	17	37237346	3400408	17	37240469	A/G	G	30.0016	BloodHT12+BloodH8v2	NT5C3L	0.66;0.77
9.81343e-198	rs11557467	17	35282160	6270615	17	35321401	A/C	C	30.3442	BloodHT12+BloodH8v2	GSDMB	0.68;0.69
9.81343e-198	rs1179620	7	75090650	580484	7	75103780	A/G	G	-30.6924	BloodHT12	HIP1	-0.73
9.81343e-198	rs10239340	7	128455746	2230431	7	128371275	A/C	C	-38.4314	BloodHT12	IRF5	-0.88
9.81343e-198	rs323720	1	43043620	630086	1	43045621	A/G	G	33.7028	BloodHT12	-	0.78
9.81343e-198	rs703842	12	56449006	870056	12	56463712	A/G	G	30.8972	BloodHT12+BloodH8v2	FAM119B///TSFM	0.69;0.72
9.81343e-198	rs871782	1	204752352	3130152	1	204744311	G/A	A	32.2518	BloodHT12	-	0.75
9.81343e-198	rs933489	1	154501744	2640086	1	154523768	A/G	G	-38.2073	BloodHT12+BloodH8v2	C1orf85///TMEM79	-0.79;-0.79
9.81343e-198	rs7207392	17	74233533	7160612	17	74295249	A/G	G	30.1629	BloodHT12+BloodH8v2	-	0.67;0.75
9.81343e-198	rs841718	12	55779263	1660397	12	55777839	A/G	G	31.3655	BloodHT12+BloodH8v2	NAB2///STAT6	0.70;0.70
9.81343e-198	rs6599528	8	145573922	3130349	8	145588836	A/C	C	-31.6939	BloodHT12+BloodH8v2	ADCK5///CPSF1///hsa-mir	-0.69;-0.76
9.81343e-198	rs986030	6	41298879	2470131	6	41289046	A/G	G	34.6203	BloodHT12	TREML3	0.79
9.81343e-198	rs7806458	7	150107821	5720682	7	150130954	A/G	G	40.8162	BloodHT12+BloodH8v2	TMEM176A	0.85;0.76
9.81343e-198	rs883180	16	54169778	4120367	16	54137552	G/A	A	40.5893	BloodHT12+BloodH8v2	AYTL1	0.82;0.82
9.81343e-198	rs774269	7	26930707	7160360	7	26772040	A/G	G	-31.3677	BloodHT12+BloodH8v2	SKAP2	-0.70;-0.69
9.81343e-198	rs7769759	6	41305835	2470131	6	41289046	A/G	G	34.0619	BloodHT12	TREML3	0.78
9.81343e-198	rs9349180	6	41293452	2470131	6	41289046	A/G	G	33.49	BloodHT12	TREML3	0.77
9.81343e-198	rs9127	5	96397921	2260731	5	96258662	A/G	G	36.8266	BloodHT12+BloodH8v2	LRAP	0.79;0.69
9.81343e-198	rs944775	1	204735216	3130152	1	204744311	A/G	G	32.7258	BloodHT12	-	0.76
9.81343e-198	rs6581889	12	68043696	3710504	12	68031340	A/G	G	-33.4581	BloodHT12+BloodH8v2	LYZ	-0.74;-0.66
9.81343e-198	rs8049439	16	28745016	6370097	16	28763379	A/G	G	31.2139	BloodHT12+BloodH8v2	TUFM	0.69;0.72
9.81343e-198	rs989128	17	45991533	5050520	17	45983882	G/A	A	-40.8028	BloodHT12+BloodH8v2	SPATA20	-0.85;-0.76
9.81343e-198	rs3817681	8	145553647	3130349	8	145588836	A/G	G	-30.9582	BloodHT12+BloodH8v2	ADCK5///CPSF1///hsa-mir	-0.68;-0.75
9.81343e-198	rs622614	11	65419815	6580408	11	65408005	A/G	G	30.426	BloodHT12+BloodH8v2	CTSW///FIBP	0.70;0.62
9.81343e-198	rs7313235	12	10023550	3780358	12	10041912	A/G	G	-35.7908	BloodHT12	CLEC12B	-0.8
9.81343e-198	rs7313235	12	10023550	3170601	12	10041912	A/G	G	-40.6504	BloodHT12+BloodH8v2	CLEC12B	-0.83;-0.77
9.81343e-198	rs7313235	12	10023550	1340500	12	10038814	A/G	G	-38.1878	BloodHT12	CLEC12B	-0.83
9.81343e-198	rs7789423	7	128408440	2230431	7	128371275	A/G	G	-33.6317	BloodHT12	IRF5	-0.77
9.81343e-198	rs7789423	7	128408440	4260373	7	128371275	A/G	G	-32.2426	BloodHT12+BloodH8v2	IRF5	-0.73;-0.64
9.81343e-198	rs9302752	16	49276604	940220	16	49306519	G/A	A	34.8162	BloodHT12+BloodH8v2	CARD15	0.75;0.73
9.81343e-198	rs8067378	17	35304874	6270615	17	35321401	A/G	G	-30.1862	BloodHT12+BloodH8v2	GSDMB	-0.68;-0.68
9.81343e-198	rs2287033	2	102377669	6520180	2	102418571	A/G	G	35.5145	BloodHT12+BloodH8v2	IL18RAP	0.77;0.67
9.81343e-198	rs2729384	11	57015193	3310376	11	57053661	A/G	G	30.223	BloodHT12+BloodH8v2	TIMM10	0.69;0.62
9.81343e-198	rs2848630	11	57113483	3310376	11	57053661	A/G	G	33.7058	BloodHT12+BloodH8v2	TIMM10	0.75;0.68
9.81343e-198	rs2310300	2	102415506	6520180	2	102418571	A/G	G	35.8303	BloodHT12+BloodH8v2	IL18RAP	0.78;0.67
9.81343e-198	rs2291773	1	211127653	5080201	1	211095063	A/C	C	-30.0576	BloodHT12	ENST00000356684	-0.72
9.81343e-198	rs2440468	16	54978095	1400672	16	54984905	A/G	G	-31.3365	BloodHT12+BloodH8v2	AMFR	-0.70;-0.71
9.81343e-198	rs2522420	4	108829077	130187	4	108807570	A/C	C	33.7972	BloodHT12+BloodH8v2	PAPSS1	0.73;0.76
9.81343e-198	rs2549778	5	96230010	2260731	5	96258662	A/G	G	-33.7005	BloodHT12+BloodH8v2	LRAP	-0.75;-0.62
9.81343e-198	rs2209313	20	1547142	4480022	20	1520859	G/A	A	35.773	BloodHT12	SIRPB1	0.81
9.81343e-198	rs4634868	1	38237902	630142	1	38239426	G/A	A	34.7244	BloodHT12+BloodH8v2	FHL3	0.77;0.61
9.81343e-198	rs4924	16	54953987	1400672	16	54984905	A/G	G	-31.3902	BloodHT12+BloodH8v2	AMFR	-0.70;-0.71
9.81343e-198	rs2726207	4	108858940	130187	4	108807570	A/C	C	31.334	BloodHT12+BloodH8v2	PAPSS1	0.70;0.69
9.81343e-198	rs2549782	5	96256756	2260731	5	96258662	A/C	C	38.7088	BloodHT12+BloodH8v2	LRAP	0.81;0.71
9.81343e-198	rs4851004	2	102375969	6520180	2	102418571	A/G	G	-35.5016	BloodHT12+BloodH8v2	IL18RAP	-0.77;-0.67
9.81343e-198	rs4846085	1	11973221	5550253	1	11979555	G/A	A	32.4185	BloodHT12+BloodH8v2	MFN2	0.73;0.61
9.81343e-198	rs3822262	4	6748667	1510424	4	6748132	C/A	A	33.8237	BloodHT12+BloodH8v2	S100P	0.76;0.62
9.81343e-198	rs2960785	7	26918664	7160360	7	26772040	A/G	G	35.9432	BloodHT12+BloodH8v2	SKAP2	0.77;0.74
9.81343e-198	rs6565724	17	271176	4640161	17	267598	A/G	G	33.041	BloodHT12+BloodH8v2	C17orf97	0.73;0.72
9.81343e-198	rs6783962	3	127739359	4050768	3	127735344	C/A	A	32.1116	BloodHT12+BloodH8v2	CHST13	0.73;0.56
9.81343e-198	rs2453176	5	179908398	2000292	5	179950552	A/G	G	-30.9139	BloodHT12+BloodH8v2	SCGB3A1	-0.69;-0.69
9.81343e-198	rs2269899	12	111866339	3450180	12	111846977	A/G	G	-37.2464	BloodHT12+BloodH8v2	OAS1	-0.79;-0.72
9.81343e-198	rs589448	12	68038467	3710504	12	68031340	A/G	G	-31.7638	BloodHT12+BloodH8v2	LYZ	-0.71;-0.66
9.81343e-198	rs6796854	3	127727281	4050768	3	127735344	A/G	G	30.4537	BloodHT12+BloodH8v2	CHST13	0.71;0.55
9.81343e-198	rs4788102	16	28780899	6370097	16	28763379	A/G	G	-30.8098	BloodHT12+BloodH8v2	TUFM	-0.69;-0.70
9.81343e-198	rs3738780	1	109520477	520609	1	109504490	G/A	A	-37.5484	BloodHT12+BloodH8v2	KIAA1324	-0.81;-0.64
3.52428e-197	rs4674345	2	219379842	7040735	2	219371499	A/G	G	29.9574	BloodHT12+BloodH8v2	CYP27A1	0.69;0.63
1.87473e-195	rs2167273	7	128476649	2230431	7	128371275	G/A	A	-29.8248	BloodHT12	IRF5	-0.72
2.17655e-195	rs13023145	2	71151994	3450326	2	71209246	A/G	G	-29.8197	BloodHT12+BloodH8v2	-	-0.68;-0.66
3.70235e-195	rs2395943	6	43048651	3440086	6	43042665	A/G	G	29.8019	BloodHT12+BloodH8v2	GNMT///PEX6	0.64;0.84
4.32364e-195	rs7313235	12	10023550	6020544	12	10023066	A/G	G	-29.7967	BloodHT12+BloodH8v2	CLEC12B	-0.67;-0.69
4.56214e-195	rs7216389	17	35323475	6270615	17	35321401	A/G	G	-29.7949	BloodHT12+BloodH8v2	GSDMB	-0.67;-0.70
1.17732e-194	rs9379859	6	26477528	2570253	6	26517568	G/A	A	-29.7631	BloodHT12+BloodH8v2	BTN3A2///BTN3A3	-0.67;-0.67
2.16167e-194	rs9379858	6	26475668	2570253	6	26517568	A/G	G	-29.7426	BloodHT12+BloodH8v2	BTN3A2///BTN3A3	-0.67;-0.67
3.37843e-194	rs1010089	19	53394031	6180377	19	53424031	A/G	G	-29.7278	BloodHT12	CARD8	-0.72
5.27889e-194	rs9303277	17	35229995	6270615	17	35321401	A/G	G	29.7128	BloodHT12+BloodH8v2	GSDMB	0.68;0.66
2.03517e-193	rs3741981	12	111833253	3450180	12	111846977	A/G	G	-29.6674	BloodHT12+BloodH8v2	OAS1	-0.67;-0.69
7.92347e-193	rs6574326	14	76292455	580465	14	76308696	A/G	G	29.6215	BloodHT12+BloodH8v2	VASH1	0.66;0.73
3.6335e-192	rs7071996	10	134682390	5820605	10	134682318	A/G	G	29.5701	BloodHT12	-	0.71
7.392e-192	rs174015	5	102159866	4210670	5	102312065	A/G	G	29.5462	BloodHT12	PAM	0.71
1.01137e-191	rs1412444	10	90992907	5360148	10	91063800	A/G	G	-29.5354	BloodHT12+BloodH8v2	LIPA	-0.67;-0.66
2.32741e-191	rs12176317	6	26480765	2570253	6	26517568	A/G	G	-29.5073	BloodHT12+BloodH8v2	BTN3A2///BTN3A3	-0.67;-0.67
1.86876e-190	rs10877011	12	56411259	870056	12	56463712	A/C	C	29.4368	BloodHT12+BloodH8v2	FAM119B///TSFM	0.66;0.73
4.68455e-190	rs1044486	17	74303774	7160612	17	74295249	A/G	G	-29.4055	BloodHT12+BloodH8v2	-	-0.65;-0.75
1.06176e-188	rs2305480	17	35315722	6270615	17	35321401	G/A	A	-29.2993	BloodHT12+BloodH8v2	GSDMB	-0.66;-0.67
1.83189e-188	rs8057341	16	49295481	940220	16	49306519	G/A	A	29.2806	BloodHT12+BloodH8v2	CARD15	0.66;0.70
3.04942e-186	rs4147592	1	163866770	7160400	1	163882215	A/G	G	29.1057	BloodHT12+BloodH8v2	MGST3	0.67;0.63
3.32799e-186	rs6868418	5	180391419	1470102	5	180357412	G/A	A	29.1027	BloodHT12+BloodH8v2	BTNL3	0.67;0.60
5.82181e-186	rs243834	16	54094188	4120367	16	54137552	A/G	G	29.0835	BloodHT12+BloodH8v2	AYTL1	0.66;0.66
1.18436e-185	rs7547787	1	39993393	5390181	1	39989645	A/G	G	-29.0591	BloodHT12+BloodH8v2	PPIE	-0.66;-0.67
5.59214e-185	rs7220464	17	7151560	1850414	17	7156851	A/C	C	-29.0057	BloodHT12+BloodH8v2	EIF5A///GPS2	-0.68;-0.55
9.99376e-185	rs872914	4	74936965	1410278	4	74938469	A/G	G	28.9856	BloodHT12+BloodH8v2	PF4V1	0.67;0.62
3.43743e-184	rs1477117	12	108373162	5390754	12	108385190	A/G	G	-28.9432	BloodHT12+BloodH8v2	KCTD10	-0.65;-0.70
4.61929e-184	rs4938354	11	116556375	650678	11	116586252	A/G	G	28.9329	BloodHT12+BloodH8v2	TAGLN///PCSK7	0.67;0.60
1.19392e-183	rs1905541	10	118725623	5340162	10	118630150	A/G	G	-28.9001	BloodHT12+BloodH8v2	AC023283.10	-0.63;-0.78
2.00954e-183	rs4938349	11	116527133	650678	11	116586252	A/G	G	-28.8821	BloodHT12+BloodH8v2	TAGLN///PCSK7	-0.67;-0.60
2.92629e-183	rs6512121	19	9394805	2810605	19	9395753	A/C	C	-28.8692	BloodHT12+BloodH8v2	ZNF266	-0.63;-0.78
4.36016e-183	rs2243547	10	91000459	5360148	10	91063800	A/C	C	28.8553	BloodHT12+BloodH8v2	LIPA	0.66;0.65
8.13597e-183	rs7216490	17	7162431	1850414	17	7156851	C/A	A	-28.8337	BloodHT12+BloodH8v2	EIF5A///GPS2	-0.68;-0.55
2.01311e-182	rs10066100	5	57860475	6480079	5	57826938	A/C	C	-28.8024	BloodHT12+BloodH8v2	GAPT	-0.65;-0.72
3.04904e-182	rs907092	17	35175785	6270615	17	35321401	G/A	A	-28.7879	BloodHT12+BloodH8v2	GSDMB	-0.66;-0.66
3.36294e-182	rs6993938	8	145083192	3800392	8	145137892	A/G	G	-28.7846	BloodHT12	GRINA	-0.7
4.21047e-182	rs13178332	5	57865837	6480079	5	57826938	A/G	G	28.7767	BloodHT12+BloodH8v2	GAPT	0.65;0.72
5.64855e-182	rs1163073	10	105012924	2320253	10	105143884	A/G	G	28.7664	BloodHT12+BloodH8v2	RP11-792D24.4///hsa-mir	0.64;0.72
7.49024e-182	rs4934434	10	90737149	6480059	10	90692424	C/A	A	28.7566	BloodHT12+BloodH8v2	AL157394.15///ACTA2///RP11-399O19.3	0.66;0.64
1.45201e-181	rs4796715	17	37247297	3400408	17	37240469	A/G	G	28.7338	BloodHT12+BloodH8v2	NT5C3L	0.64;0.75
6.97417e-181	rs1405655	19	55574431	3290259	19	55534350	A/G	G	-28.6791	BloodHT12	NAPSB	-0.7
1.42109e-180	rs4938344	11	116508959	650678	11	116586252	A/G	G	-28.6543	BloodHT12+BloodH8v2	TAGLN///PCSK7	-0.67;-0.57
3.02566e-179	rs10787735	10	118740238	5340162	10	118630150	A/G	G	28.5474	BloodHT12+BloodH8v2	AC023283.10	0.63;0.76
3.78119e-179	rs4674338	2	219355731	7040735	2	219371499	G/A	A	28.5398	BloodHT12+BloodH8v2	CYP27A1	0.66;0.64
6.92817e-179	rs7218899	17	74251445	7160612	17	74295249	A/G	G	-28.5184	BloodHT12+BloodH8v2	-	-0.64;-0.73
2.50153e-178	rs9303318	17	37273611	3400408	17	37240469	A/G	G	28.4734	BloodHT12+BloodH8v2	NT5C3L	0.63;0.75
3.74949e-178	rs4795405	17	35341943	6270615	17	35321401	G/A	A	-28.4593	BloodHT12+BloodH8v2	GSDMB	-0.65;-0.65
7.95277e-178	rs4130140	17	257873	4640161	17	267598	G/A	A	28.4329	BloodHT12+BloodH8v2	C17orf97	0.65;0.64
3.0106e-177	rs2236313	6	167280379	2850100	6	167276836	A/G	G	28.3861	BloodHT12+BloodH8v2	RP11-514O12.3	0.65;0.63
5.43621e-177	rs8045689	16	28895770	1230192	16	28902559	A/G	G	28.3654	BloodHT12+BloodH8v2	SPNS1///LAT	0.63;0.73
1.05034e-176	rs2249317	20	1480595	4480022	20	1520859	G/A	A	28.342	BloodHT12	SIRPB1	0.69
1.05034e-176	rs7126805	11	818916	6330474	11	828489	A/G	G	-28.342	BloodHT12	CD151///POLR2L	-0.69
5.56207e-176	rs4796729	17	37295202	3400408	17	37240469	A/G	G	28.2832	BloodHT12+BloodH8v2	NT5C3L	0.63;0.75
1.03681e-175	rs367035	11	2880402	7400053	11	2890289	A/G	G	-28.2612	BloodHT12+BloodH8v2	SLC22A18	-0.65;-0.62
2.85344e-175	rs4903482	14	76279152	580465	14	76308696	A/G	G	28.2255	BloodHT12+BloodH8v2	VASH1	0.65;0.65
3.7426e-175	rs6501243	17	74256150	7160612	17	74295249	A/C	C	-28.2159	BloodHT12+BloodH8v2	-	-0.63;-0.72
5.02055e-175	rs9462856	6	43034002	3440086	6	43042665	A/G	G	28.2055	BloodHT12+BloodH8v2	GNMT///PEX6	0.62;0.77
3.24886e-174	rs6503675	17	37339191	3400408	17	37240469	A/G	G	28.1394	BloodHT12+BloodH8v2	NT5C3L	0.63;0.74
6.17449e-174	rs2291067	19	40965374	5670139	19	40917391	G/A	A	-28.1164	BloodHT12+BloodH8v2	AD000671.1///TMEM149	-0.65;-0.61
2.5483e-173	rs2274514	6	43042478	3440086	6	43042665	A/G	G	-28.0661	BloodHT12+BloodH8v2	GNMT///PEX6	-0.62;-0.78
4.37013e-173	rs2325948	17	43929490	3460097	17	43976206	A/G	G	-28.0469	BloodHT12+BloodH8v2	HOXB2	-0.64;-0.69
1.66163e-172	rs8112842	19	9359315	2810605	19	9395753	A/G	G	-27.9993	BloodHT12+BloodH8v2	ZNF266	-0.61;-0.78
2.07933e-172	rs10125592	9	122201556	5690228	9	122286613	A/G	G	-27.9913	BloodHT12+BloodH8v2	CDK5RAP2	-0.64;-0.67
2.07933e-172	rs3780674	9	122206740	5690228	9	122286613	G/A	A	-27.9913	BloodHT12+BloodH8v2	CDK5RAP2	-0.64;-0.67
3.80833e-172	rs2532497	12	6434471	1030685	12	6441043	G/A	A	27.9696	BloodHT12+BloodH8v2	TAPBPL///VAMP1	0.65;0.63
8.57562e-172	rs10401135	19	9304332	2810605	19	9395753	G/A	A	-27.9408	BloodHT12+BloodH8v2	ZNF266	-0.61;-0.78
9.43132e-172	rs6929796	6	31630648	650112	6	31663300	G/A	A	-27.9373	BloodHT12+BloodH8v2	LST1	-0.66;-0.55
1.45894e-171	rs2549779	5	96242143	2260731	5	96258662	A/G	G	-27.9217	BloodHT12+BloodH8v2	LRAP	-0.66;-0.56
4.10188e-171	rs2041385	12	6432554	1030685	12	6441043	G/A	A	27.8846	BloodHT12+BloodH8v2	TAPBPL///VAMP1	0.64;0.63
5.79839e-171	rs7097	13	27095436	6370484	13	27116225	A/G	G	27.8723	BloodHT12+BloodH8v2	POLR1D	0.64;0.64
1.26621e-170	rs694609	13	27092806	6370484	13	27116225	A/G	G	27.8443	BloodHT12+BloodH8v2	POLR1D	0.64;0.64
2.64246e-170	rs3776455	5	7949511	5340487	5	7938225	A/G	G	27.8178	BloodHT12+BloodH8v2	MTRR	0.66;0.55
3.24723e-170	rs6955367	7	99799130	1570039	7	99787530	A/G	G	27.8105	BloodHT12+BloodH8v2	PILRB	0.64;0.63
1.03906e-169	rs1352093	15	62927573	5890564	15	63014623	G/A	A	27.7687	BloodHT12+BloodH8v2	ANKDD1A	0.64;0.65
1.09239e-169	rs740600	10	118641872	5340162	10	118630150	A/G	G	-27.767	BloodHT12+BloodH8v2	AC023283.10	-0.62;-0.73
1.16129e-169	rs7213204	17	74343395	7160612	17	74295249	A/G	G	27.7647	BloodHT12+BloodH8v2	-	0.63;0.70
1.19402e-169	rs2532934	6	31002738	1500753	6	30996086	A/G	G	-27.7638	BloodHT12+BloodH8v2	VARSL	-0.64;-0.66
1.25529e-169	rs10116248	9	131608321	3890524	9	131633389	A/G	G	27.762	BloodHT12+BloodH8v2	C9orf78	0.63;0.67
1.4265e-169	rs4950752	1	200223050	5570601	1	200230143	A/G	G	-27.7573	BloodHT12+BloodH8v2	RNPEP	-0.63;-0.70
2.93735e-169	rs2270180	17	17125827	5050138	17	17169538	A/G	G	27.7314	BloodHT12+BloodH8v2	NT5M	0.63;0.68
1.95788e-168	rs2071596	6	31614670	650112	6	31663300	G/A	A	-27.663	BloodHT12+BloodH8v2	LST1	-0.65;-0.55
2.28636e-168	rs2272663	8	145549104	3130349	8	145588836	A/G	G	-27.6572	BloodHT12+BloodH8v2	ADCK5///CPSF1///hsa-mir	-0.63;-0.69
2.29905e-168	rs2295795	9	35702003	160370	9	35671760	G/A	A	-27.6572	BloodHT12+BloodH8v2	CA9///TPM2	-0.63;-0.66
2.29905e-168	rs2295797	9	35712282	160370	9	35671760	A/G	G	-27.6572	BloodHT12+BloodH8v2	CA9///TPM2	-0.63;-0.66
4.2505e-168	rs2217652	19	9351814	2810605	19	9395753	A/G	G	-27.6348	BloodHT12+BloodH8v2	ZNF266	-0.61;-0.77
6.61701e-168	rs2287367	9	131612614	3890524	9	131633389	C/A	A	27.6188	BloodHT12+BloodH8v2	C9orf78	0.63;0.67
8.20975e-168	rs753725	6	30998850	1500753	6	30996086	G/A	A	-27.611	BloodHT12+BloodH8v2	VARSL	-0.63;-0.66
1.31337e-167	rs2241206	12	108453231	5390754	12	108385190	A/G	G	27.5942	BloodHT12+BloodH8v2	KCTD10	0.63;0.66
5.70364e-167	rs2301436	6	167357978	2850100	6	167276836	G/A	A	-27.541	BloodHT12+BloodH8v2	RP11-514O12.3	-0.63;-0.65
5.83087e-167	rs3173833	7	150122017	5720682	7	150130954	A/C	C	-27.5401	BloodHT12+BloodH8v2	TMEM176A	-0.64;-0.61
3.16413e-166	rs162031	5	7933287	5340487	5	7938225	A/G	G	-27.4786	BloodHT12+BloodH8v2	MTRR	-0.64;-0.59
8.14822e-166	rs7793793	7	33036700	3940520	7	32908976	A/G	G	27.4444	BloodHT12	AVL9///NT5C3	0.68
1.61031e-165	rs3821348	2	241112126	2760102	2	241108356	C/A	A	27.4196	BloodHT12+BloodH8v2	ANKMY1	0.63;0.66
1.80711e-165	rs7132057	12	108364662	5390754	12	108385190	C/A	A	-27.4154	BloodHT12+BloodH8v2	KCTD10	-0.62;-0.70
5.15337e-165	rs8106959	19	40911365	5670139	19	40917391	A/G	G	-27.3772	BloodHT12+BloodH8v2	AD000671.1///TMEM149	-0.64;-0.60
5.1817e-165	rs6696692	1	65294214	1030367	1	65286711	A/G	G	27.3769	BloodHT12	-	0.67
7.00497e-165	rs3059	11	830319	6330474	11	828489	A/G	G	-27.3659	BloodHT12	CD151///POLR2L	-0.67
7.85932e-165	rs3851117	11	56993689	3310376	11	57053661	A/G	G	27.3617	BloodHT12+BloodH8v2	TIMM10	0.64;0.61
9.41911e-164	rs6085283	20	580959	3780717	20	578579	G/A	A	-27.2709	BloodHT12+BloodH8v2	SRXN1	-0.65;-0.54
1.47383e-163	rs2082744	7	99319352	2810674	7	99340544	A/G	G	-27.2545	BloodHT12	TRIM4	-0.67
1.47383e-163	rs2572009	7	99326941	2810674	7	99340544	G/A	A	-27.2545	BloodHT12	TRIM4	-0.67
2.85198e-163	rs213527	7	26875497	7160360	7	26772040	A/G	G	27.2303	BloodHT12+BloodH8v2	SKAP2	0.64;0.60
7.16394e-163	rs2167273	7	128476649	4260373	7	128371275	G/A	A	-27.1965	BloodHT12+BloodH8v2	IRF5	-0.63;-0.63
8.25368e-163	rs2741158	12	51357827	2450647	12	51357622	A/G	G	27.1914	BloodHT12+BloodH8v2	KRT1	0.64;0.60
9.98645e-163	rs757402	12	111913485	3450180	12	111846977	A/C	C	-27.1844	BloodHT12+BloodH8v2	OAS1	-0.63;-0.64
1.95029e-162	rs11078559	17	5203473	240110	17	5246933	A/G	G	27.1596	BloodHT12+BloodH8v2	NUP88	0.62;0.69
6.91878e-162	rs1110274	17	74321879	7160612	17	74295249	A/C	C	-27.113	BloodHT12+BloodH8v2	-	-0.61;-0.70
1.01172e-161	rs4723242	7	33061085	3940520	7	32908976	A/G	G	-27.0991	BloodHT12	AVL9///NT5C3	-0.67
1.05661e-161	rs2301740	17	5260344	240110	17	5246933	A/C	C	-27.0975	BloodHT12+BloodH8v2	NUP88	-0.60;-0.75
1.32706e-161	rs1989945	17	5253616	240110	17	5246933	A/G	G	27.0892	BloodHT12+BloodH8v2	NUP88	0.60;0.75
2.43593e-161	rs10954289	7	80164219	1010592	7	80106859	A/G	G	-27.0667	BloodHT12+BloodH8v2	CD36	-0.64;-0.59
5.20092e-161	rs6941212	6	43023898	3440086	6	43042665	A/G	G	27.0388	BloodHT12+BloodH8v2	GNMT///PEX6	0.61;0.69
8.01981e-161	rs10509321	10	71655739	4050452	10	71636028	A/G	G	-27.0227	BloodHT12+BloodH8v2	-	-0.63;-0.61
2.01129e-160	rs1064108	14	64470018	6370612	14	64461279	G/A	A	26.9887	BloodHT12	CHURC1	0.67
2.24088e-160	rs7072230	10	71648150	4050452	10	71636028	A/G	G	26.9847	BloodHT12+BloodH8v2	-	0.63;0.61
2.43009e-160	rs10882904	10	99105673	3460687	10	99128768	A/G	G	26.9818	BloodHT12+BloodH8v2	RRP12	0.63;0.59
2.67832e-160	rs651279	19	59505574	6110037	19	59649945	G/A	A	26.9782	BloodHT12+BloodH8v2	LILRA3///LILRA1	0.64;0.51
2.69283e-160	rs4886699	15	73479356	150241	15	73441590	C/A	A	-26.9778	BloodHT12	MAN2C1	-0.67
2.98393e-160	rs2303565	2	219253553	7040735	2	219371499	A/G	G	26.9741	BloodHT12+BloodH8v2	CYP27A1	0.64;0.54
3.93025e-160	rs954149	10	99112926	3460687	10	99128768	G/A	A	26.9638	BloodHT12+BloodH8v2	RRP12	0.63;0.58
4.57173e-160	rs1009181	6	26266972	290730	6	26252369	A/G	G	-26.9583	BloodHT12+BloodH8v2	HIST1H4A///HIST1H2BD///HIST1H2AC	-0.63;-0.61
6.02062e-160	rs10769258	11	47347615	5810398	11	47344844	A/G	G	-26.9482	BloodHT12+BloodH8v2	SPI1	-0.62;-0.64
6.35447e-160	rs1045482	3	48287233	50327	3	48272540	A/G	G	26.9462	BloodHT12+BloodH8v2	ZNF589	0.62;0.64
1.09574e-159	rs1344642	2	219263506	7040735	2	219371499	G/A	A	26.9259	BloodHT12+BloodH8v2	CYP27A1	0.64;0.54
2.4859e-159	rs1063964	7	87673405	2900626	7	87683310	A/G	G	-26.8955	BloodHT12+BloodH8v2	SRI	-0.61;-0.68
1.04023e-158	rs755553	11	47388879	5810398	11	47344844	A/G	G	-26.8422	BloodHT12+BloodH8v2	SPI1	-0.62;-0.63
5.64552e-158	rs2414858	15	62915894	5890564	15	63014623	A/G	G	26.7793	BloodHT12+BloodH8v2	ANKDD1A	0.62;0.62
8.44012e-158	rs2297988	10	99108372	3460687	10	99128768	A/G	G	26.7642	BloodHT12+BloodH8v2	RRP12	0.63;0.58
3.45142e-157	rs103294	19	59489660	6200370	19	59496715	A/G	G	26.7117	BloodHT12+BloodH8v2	LILRA3	0.62;0.63
7.53403e-157	rs10484561	6	32773398	6370315	6	32599600	A/C	C	-26.6824	BloodHT12+BloodH8v2	HLA-DRB5	-0.66;-0.37
1.07767e-156	rs10735234	1	110083464	7150598	1	110081630	A/G	G	-26.6691	BloodHT12+BloodH8v2	GSTM3	-0.61;-0.69
1.10094e-156	rs2296793	9	131624879	3890524	9	131633389	A/G	G	26.6683	BloodHT12+BloodH8v2	C9orf78	0.62;0.64
2.18038e-156	rs10850135	12	108350911	5390754	12	108385190	A/C	C	-26.6427	BloodHT12+BloodH8v2	KCTD10	-0.61;-0.69
3.89965e-156	rs851278	5	138131165	3890017	5	138207812	A/G	G	26.6209	BloodHT12+BloodH8v2	CTNNA1	0.61;0.68
5.72397e-156	rs2279014	2	218969420	780465	2	218962428	G/A	A	26.6065	BloodHT12+BloodH8v2	SLC11A1	0.62;0.63
3.12653e-155	rs424970	9	70303655	4480112	9	70248716	A/G	G	26.5428	BloodHT12+BloodH8v2	PGM5	0.62;0.63
3.31481e-155	rs7755224	6	32760295	6370315	6	32599600	A/G	G	-26.5404	BloodHT12+BloodH8v2	HLA-DRB5	-0.66;-0.38
4.46384e-155	rs12719515	5	138269217	3890017	5	138207812	A/G	G	-26.5293	BloodHT12+BloodH8v2	CTNNA1	-0.60;-0.68
4.99073e-155	rs1127152	9	138455420	3370255	9	138448486	A/G	G	-26.525	BloodHT12+BloodH8v2	INPP5E	-0.59;-0.75
1.03847e-154	rs2095901	10	28843725	6660673	10	28905704	G/A	A	-26.4975	BloodHT12	WAC	-0.66
1.41267e-154	rs1533949	2	36634524	6200053	2	36638303	G/A	A	26.4859	BloodHT12+BloodH8v2	AC007401.2///FEZ2	0.59;0.73
1.88114e-154	rs176382	5	138254666	3890017	5	138207812	A/G	G	-26.4751	BloodHT12+BloodH8v2	CTNNA1	-0.60;-0.68
2.65504e-154	rs9636398	2	71142325	3450326	2	71209246	A/G	G	26.4621	BloodHT12+BloodH8v2	-	0.62;0.57
3.8067e-154	rs4869315	5	96255028	2260731	5	96258662	A/G	G	26.4485	BloodHT12+BloodH8v2	LRAP	0.62;0.57
1.55554e-153	rs34514	16	23578098	5130468	16	23574495	A/G	G	-26.3953	BloodHT12+BloodH8v2	DCTN5	-0.58;-0.77
2.82626e-153	rs1048442	10	99150142	3460687	10	99128768	A/G	G	26.3727	BloodHT12+BloodH8v2	RRP12	0.62;0.58
3.79881e-153	rs747472	5	173286120	1500131	5	173284355	A/G	G	26.3615	BloodHT12+BloodH8v2	CPEB4	0.58;0.79
6.40576e-153	rs1230101	17	40839557	7330070	17	40864702	A/G	G	-26.3417	BloodHT12+BloodH8v2	AC091132.16	-0.61;-0.65
8.07924e-153	rs806973	6	26256305	290730	6	26252369	A/G	G	-26.333	BloodHT12+BloodH8v2	HIST1H4A///HIST1H2BD///HIST1H2AC	-0.62;-0.60
1.0243e-152	rs7606251	2	201444979	4390390	2	201453098	A/G	G	-26.3239	BloodHT12+BloodH8v2	PPIL3	-0.61;-0.65
1.05722e-152	rs7619865	3	48345584	50327	3	48272540	A/G	G	-26.3228	BloodHT12+BloodH8v2	ZNF589	-0.61;-0.63
1.42023e-152	rs928049	9	70309833	4480112	9	70248716	G/A	A	26.3114	BloodHT12+BloodH8v2	PGM5	0.61;0.63
2.00025e-152	rs917997	2	102437000	6520180	2	102418571	G/A	A	-26.2986	BloodHT12+BloodH8v2	IL18RAP	-0.62;-0.57
8.59149e-152	rs2306820	11	73358995	6580059	11	73367450	A/G	G	-26.2431	BloodHT12+BloodH8v2	UCP2	-0.62;-0.56
1.30807e-151	rs3862218	1	42925197	630086	1	43045621	A/G	G	26.2271	BloodHT12	-	0.65
1.63092e-151	rs35633	16	23611506	5130468	16	23574495	A/G	G	-26.2188	BloodHT12+BloodH8v2	DCTN5	-0.58;-0.78
2.28222e-151	rs7808907	7	128371320	2230431	7	128371275	A/G	G	-26.2059	BloodHT12	IRF5	-0.65
2.99826e-151	rs2286614	11	63824886	520750	11	63836940	A/G	G	-26.1956	BloodHT12+BloodH8v2	PRDX5	-0.61;-0.62
3.19309e-151	rs1096699	6	43636419	6330538	6	43712665	G/A	A	26.1931	BloodHT12+BloodH8v2	MAD2L1BP	0.61;0.63
5.42302e-151	rs701008	12	56403912	870056	12	56463712	G/A	A	-26.1729	BloodHT12+BloodH8v2	FAM119B///TSFM	-0.60;-0.68
7.86755e-151	rs1230103	17	40841574	7330070	17	40864702	A/G	G	-26.1586	BloodHT12+BloodH8v2	AC091132.16	-0.60;-0.65
9.25484e-151	rs2243548	10	91000293	5360148	10	91063800	A/G	G	-26.1526	BloodHT12+BloodH8v2	LIPA	-0.61;-0.62
4.09011e-150	rs3738725	1	225240833	6220180	1	225196864	A/G	G	26.0956	BloodHT12+BloodH8v2	CABC1	0.60;0.66
4.22041e-150	rs11079013	17	37200732	4880370	17	37180429	C/A	A	26.0946	BloodHT12+BloodH8v2	JUP	0.61;0.59
5.56715e-150	rs10783231	12	46864592	6650747	12	47025499	C/A	A	-26.0839	BloodHT12+BloodH8v2	ZNF641	-0.60;-0.66
5.83515e-150	rs12375820	9	70312487	4480112	9	70248716	G/A	A	26.082	BloodHT12+BloodH8v2	PGM5	0.61;0.59
7.07921e-150	rs998022	12	67955492	3710504	12	68031340	G/A	A	-26.0746	BloodHT12+BloodH8v2	LYZ	-0.62;-0.57
9.43422e-150	rs703817	12	55776095	1660397	12	55777839	A/G	G	26.0636	BloodHT12+BloodH8v2	NAB2///STAT6	0.61;0.60
2.73432e-149	rs4352096	17	74345511	7160612	17	74295249	A/G	G	26.0228	BloodHT12+BloodH8v2	-	0.60;0.66
3.13111e-149	rs1018102	1	21913660	4890181	1	21831846	G/A	A	-26.0177	BloodHT12+BloodH8v2	RAP1GAP	-0.64;-0.42
3.35057e-149	rs13015714	2	102338297	6520180	2	102418571	A/C	C	-26.0151	BloodHT12+BloodH8v2	IL18RAP	-0.62;-0.57
3.52978e-149	rs467186	5	102124818	4210670	5	102312065	G/A	A	-26.013	BloodHT12	PAM	-0.65
6.29231e-149	rs899227	16	54944970	1400672	16	54984905	A/G	G	25.991	BloodHT12+BloodH8v2	AMFR	0.61;0.61
1.8565e-148	rs1405655	19	55574431	2570176	19	55534350	A/G	G	-25.9492	BloodHT12	NAPSB	-0.65
2.12509e-148	rs2235338	22	36295826	6280086	22	36301110	A/G	G	25.9441	BloodHT12+BloodH8v2	LGALS2	0.57;0.77
7.38773e-148	rs1040521	6	2984608	4570451	6	2963465	A/G	G	25.8961	BloodHT12	NQO2	0.65
7.98543e-148	rs400037	16	276397	3460754	16	292558	A/G	G	25.8931	BloodHT12+BloodH8v2	PDIA2///AXIN1	0.63;0.44
9.18558e-148	rs968525	19	19320215	7400243	19	19316301	G/A	A	-25.8877	BloodHT12+BloodH8v2	KIAA0892	-0.60;-0.64
1.15991e-147	rs11771999	7	134432892	4670414	7	134497904	A/G	G	-25.8786	BloodHT12+BloodH8v2	TMEM140///C7orf49	-0.60;-0.64
1.18421e-147	rs4337818	5	180382501	1470102	5	180357412	A/G	G	25.878	BloodHT12+BloodH8v2	BTNL3	0.60;0.64
3.26817e-147	rs8108647	19	19288623	7400243	19	19316301	A/G	G	-25.8386	BloodHT12+BloodH8v2	KIAA0892	-0.60;-0.62
3.75825e-147	rs10215144	7	134415688	4670414	7	134497904	G/A	A	-25.8333	BloodHT12+BloodH8v2	TMEM140///C7orf49	-0.60;-0.64
8.82138e-147	rs1645534	5	102106956	4210670	5	102312065	G/A	A	-25.8004	BloodHT12	PAM	-0.64
8.82138e-147	rs2998285	10	28833245	6660673	10	28905704	G/A	A	-25.8004	BloodHT12	WAC	-0.64
3.44696e-146	rs7793131	7	33094064	3940520	7	32908976	A/C	C	25.7474	BloodHT12	AVL9///NT5C3	0.64
4.00296e-146	rs477895	11	63805488	520750	11	63836940	A/G	G	25.7417	BloodHT12+BloodH8v2	PRDX5	0.60;0.62
2.38978e-145	rs1048402	12	6471436	6650639	12	6441043	A/C	C	25.6723	BloodHT12+BloodH8v2	TAPBPL///VAMP1	0.59;0.66
3.68034e-145	rs4956130	4	108842442	130187	4	108807570	C/A	A	25.6556	BloodHT12+BloodH8v2	PAPSS1	0.60;0.60
5.24613e-145	rs6565724	17	271176	2640142	17	267098	A/G	G	25.6417	BloodHT12+BloodH8v2	C17orf97	0.59;0.66
6.50891e-145	rs1809148	8	144734218	3360131	8	144729876	G/A	A	-25.6334	BloodHT12+BloodH8v2	NAPRT1	-0.61;-0.56
1.70771e-144	rs7134136	12	6479764	2680497	12	6492455	C/A	A	25.5957	BloodHT12+BloodH8v2	NCAPD2	0.57;0.73
2.25229e-144	rs7134136	12	6479764	6650639	12	6441043	C/A	A	25.5849	BloodHT12+BloodH8v2	TAPBPL///VAMP1	0.59;0.67
2.58649e-144	rs4846085	1	11973221	60437	1	11937757	G/A	A	25.5796	BloodHT12+BloodH8v2	PLOD1	0.61;0.56
3.72095e-144	rs6502860	17	5177736	240110	17	5246933	A/G	G	25.5653	BloodHT12+BloodH8v2	NUP88	0.59;0.67
4.66113e-144	rs1571011	10	90747767	6480059	10	90692424	A/C	C	25.5566	BloodHT12+BloodH8v2	AL157394.15///ACTA2///RP11-399O19.3	0.60;0.60
7.73575e-144	rs2168029	12	68020908	4810162	12	68031340	A/C	C	-25.5366	BloodHT12	LYZ	-0.64
7.73575e-144	rs6034006	20	1467511	4480022	20	1520859	A/C	C	25.5366	BloodHT12	SIRPB1	0.64
8.56896e-144	rs9934342	16	1572966	160070	16	1533493	G/A	A	25.5327	BloodHT12+BloodH8v2	TMEM204///IFT140	0.60;0.60
8.6129e-144	rs1555393	1	231126787	3460056	1	231166917	G/A	A	25.5325	BloodHT12+BloodH8v2	C1orf57	0.60;0.62
8.6129e-144	rs1555392	1	231126600	3460056	1	231166917	A/C	C	25.5325	BloodHT12+BloodH8v2	C1orf57	0.60;0.62
9.73758e-144	rs2251155	17	5139824	240110	17	5246933	A/G	G	25.5278	BloodHT12+BloodH8v2	NUP88	0.59;0.66
1.00924e-143	rs10911353	1	181755826	10458	1	181749102	G/A	A	-25.5263	BloodHT12	SMG7	-0.64
1.12939e-143	rs9379897	6	26709505	2570253	6	26517568	A/G	G	-25.5218	BloodHT12+BloodH8v2	BTN3A2///BTN3A3	-0.59;-0.62
2.81825e-143	rs514385	11	57062587	3310376	11	57053661	A/G	G	-25.4862	BloodHT12+BloodH8v2	TIMM10	-0.60;-0.59
2.96585e-143	rs4735895	8	590729	4280600	8	554787	A/G	G	25.4841	BloodHT12	-	0.64
3.12117e-143	rs9595630	13	31963443	990020	13	31953128	A/C	C	25.4822	BloodHT12+BloodH8v2	N4BP2L2	0.58;0.67
4.48021e-142	rs1274958	3	39159963	2650110	3	39104918	A/G	G	25.3775	BloodHT12+BloodH8v2	WDR48///GORASP1	0.59;0.63
7.04226e-142	rs981355	2	36623905	6200053	2	36638303	G/A	A	25.3596	BloodHT12+BloodH8v2	AC007401.2///FEZ2	0.57;0.71
7.1504e-142	rs7808907	7	128371320	4260373	7	128371275	A/G	G	-25.359	BloodHT12+BloodH8v2	IRF5	-0.61;-0.54
1.15832e-141	rs7583529	2	201696483	4390390	2	201453098	G/A	A	-25.3401	BloodHT12+BloodH8v2	PPIL3	-0.59;-0.61
1.45549e-141	rs3735091	7	38381890	780504	7	38363466	A/G	G	-25.3311	BloodHT12+BloodH8v2	-	-0.58;-0.66
1.61094e-141	rs11934638	4	77038523	5130176	4	77066011	A/G	G	-25.3272	BloodHT12	NAAA	-0.64
2.15099e-141	rs1048402	12	6471436	2680497	12	6492455	A/C	C	25.3156	BloodHT12+BloodH8v2	NCAPD2	0.57;0.72
2.41706e-141	rs2278282	19	55233955	3290576	19	55196077	A/G	G	-25.3111	BloodHT12+BloodH8v2	VRK3	-0.60;-0.58
2.52991e-140	rs1531133	2	46697135	5090731	2	46701750	A/G	G	25.2184	BloodHT12+BloodH8v2	AC018682.2	0.59;0.62
3.88616e-140	rs6565259	16	28806294	6370097	16	28763379	A/G	G	25.2013	BloodHT12+BloodH8v2	TUFM	0.59;0.62
5.64559e-140	rs1122634	17	45976364	5050520	17	45983882	A/G	G	-25.1864	BloodHT12+BloodH8v2	SPATA20	-0.61;-0.51
1.03922e-139	rs3742384	14	99869856	3710068	14	99891155	G/A	A	25.1623	BloodHT12+BloodH8v2	WARS	0.59;0.63
2.15739e-139	rs10194375	2	127556251	5130440	2	127551703	A/C	C	-25.1333	BloodHT12+BloodH8v2	BIN1	-0.59;-0.58
2.62536e-139	rs2532501	12	6433014	6650639	12	6441043	G/A	A	25.1255	BloodHT12+BloodH8v2	TAPBPL///VAMP1	0.58;0.65
3.08408e-139	rs7800787	7	64053719	5720288	7	64080557	G/A	A	25.1191	BloodHT12	ZNF117	0.63
5.41708e-139	rs2257791	10	118633660	5340162	10	118630150	A/G	G	25.0967	BloodHT12+BloodH8v2	AC023283.10	0.56;0.73
8.34576e-139	rs10027109	4	4397138	2750475	4	4484682	G/A	A	25.0794	BloodHT12+BloodH8v2	AC110814.5///STX18	0.60;0.53
1.22861e-138	rs1480287	4	122821231	1070451	4	122823091	G/A	A	25.064	BloodHT12+BloodH8v2	ANXA5	0.58;0.63
2.81164e-138	rs6495662	15	32417874	6940204	15	32421935	A/G	G	25.0312	BloodHT12+BloodH8v2	NOLA3	0.58;0.66
6.14409e-138	rs654997	1	111561801	610598	1	111579693	C/A	A	24.9999	BloodHT12+BloodH8v2	CHI3L2	0.59;0.59
8.09192e-138	rs2863095	10	102736493	7560717	10	102730617	G/A	A	24.9888	BloodHT12+BloodH8v2	SEMA4G///MRPL43	0.57;0.69
1.20757e-137	rs162048	5	7945310	5340487	5	7938225	A/G	G	24.9728	BloodHT12+BloodH8v2	MTRR	0.59;0.56
1.51238e-137	rs1470351	20	5097713	510673	20	5087733	A/G	G	-24.964	BloodHT12	CDS2	-0.63
1.94191e-137	rs6517522	21	39475715	6220300	21	39639780	A/G	G	-24.9539	BloodHT12	HMGN1	-0.63
1.94191e-137	rs6107589	20	5098051	510673	20	5087733	A/G	G	-24.9539	BloodHT12	CDS2	-0.63
3.02952e-137	rs10500316	19	59245509	1300546	19	59247459	A/G	G	-24.9362	BloodHT12+BloodH8v2	VSTM1	-0.60;-0.53
4.84417e-137	rs2729368	11	57072215	3310376	11	57053661	A/G	G	-24.9172	BloodHT12+BloodH8v2	TIMM10	-0.59;-0.58
5.19477e-137	rs2288236	11	10560224	2320750	11	10568369	A/G	G	-24.9146	BloodHT12+BloodH8v2	MRVI1///AC009532.9	-0.56;-0.74
5.4606e-137	rs11623705	14	64475475	6370612	14	64461279	C/A	A	24.9124	BloodHT12	CHURC1	0.63
5.4606e-137	rs13170849	5	72917884	1170630	5	72890586	G/A	A	-24.9124	BloodHT12	ANKRA2	-0.63
7.07813e-137	rs3740487	10	102740773	7560717	10	102730617	C/A	A	24.9021	BloodHT12+BloodH8v2	SEMA4G///MRPL43	0.57;0.69
9.45242e-137	rs6512130	19	9407351	2810605	19	9395753	A/C	C	-24.8905	BloodHT12+BloodH8v2	ZNF266	-0.57;-0.70
7.09774e-136	rs7302981	12	48824082	6330356	12	48828643	G/A	A	24.8095	BloodHT12	LASS5	0.63
8.83229e-136	rs4820571	22	22572973	7400537	22	22710206	A/G	G	24.8008	BloodHT12+BloodH8v2	GSTT1	0.59;0.56
1.16647e-135	rs901964	12	46962305	6650747	12	47025499	C/A	A	-24.7895	BloodHT12	ZNF641	-0.63
1.25667e-135	rs11042882	11	10551079	2320750	11	10568369	A/G	G	-24.7865	BloodHT12+BloodH8v2	MRVI1///AC009532.9	-0.55;-0.74
1.25667e-135	rs1964537	11	10527927	2320750	11	10568369	G/A	A	-24.7865	BloodHT12+BloodH8v2	MRVI1///AC009532.9	-0.55;-0.74
3.89434e-135	rs2243523	17	78273738	4010021	17	78273518	A/C	C	-24.7409	BloodHT12+BloodH8v2	AC024361.21	-0.55;-0.74
4.6549e-135	rs2839619	21	43309246	1230047	21	43357955	A/G	G	-24.7338	BloodHT12+BloodH8v2	CBS	-0.59;-0.56
6.5841e-135	rs11934638	4	77038523	620639	4	77066011	A/G	G	-24.7196	BloodHT12+BloodH8v2	NAAA	-0.58;-0.59
7.86878e-135	rs1182968	16	67131446	5900286	16	67144627	A/G	G	-24.7124	BloodHT12+BloodH8v2	ZFP90	-0.56;-0.70
1.33616e-134	rs13195509	6	26571639	2570253	6	26517568	G/A	A	-24.6911	BloodHT12+BloodH8v2	BTN3A2///BTN3A3	-0.58;-0.60
2.73625e-134	rs1433062	19	9355266	2810605	19	9395753	A/G	G	-24.662	BloodHT12+BloodH8v2	ZNF266	-0.56;-0.71
4.26768e-134	rs4714634	6	43009098	3440086	6	43042665	G/A	A	24.6441	BloodHT12+BloodH8v2	GNMT///PEX6	0.57;0.67
5.62642e-134	rs1548888	2	70903003	4290360	2	70895265	A/C	C	24.6329	BloodHT12+BloodH8v2	CLEC4F	0.57;0.63
9.77574e-134	rs241448	6	32904663	2650156	6	32906056	A/G	G	24.6105	BloodHT12+BloodH8v2	TAP2	0.58;0.57
1.00197e-133	rs11067376	12	108512178	5390754	12	108385190	G/A	A	-24.6095	BloodHT12+BloodH8v2	KCTD10	-0.57;-0.65
1.34013e-133	rs140522	22	49318132	7650128	22	49313187	A/G	G	24.5977	BloodHT12+BloodH8v2	TYMP	0.58;0.60
1.88265e-133	rs613871	12	10036608	3170601	12	10041912	A/G	G	-24.584	BloodHT12+BloodH8v2	CLEC12B	-0.58;-0.59
3.04995e-133	rs2286614	11	63824886	3310564	11	63836940	A/G	G	-24.5643	BloodHT12+BloodH8v2	PRDX5	-0.57;-0.63
3.93913e-133	rs393152	17	41074926	240152	17	41070908	A/G	G	24.5538	BloodHT12	-	0.62
3.93913e-133	rs8509	7	75454513	1440187	7	75489424	G/A	A	24.5538	BloodHT12	STYXL1	0.62
4.28266e-133	rs2073382	21	46642726	6380187	21	46520721	A/G	G	-24.5505	BloodHT12+BloodH8v2	MCM3AP///C21orf57	-0.59;-0.55
4.61054e-133	rs241447	6	32904729	2650156	6	32906056	A/G	G	24.5475	BloodHT12+BloodH8v2	TAP2	0.58;0.56
1.10568e-132	rs1062858	4	47538385	1230731	4	47577703	A/G	G	24.5118	BloodHT12+BloodH8v2	NFXL1	0.55;0.71
1.17279e-132	rs10995	19	50721994	2320356	19	50712302	A/G	G	24.5095	BloodHT12+BloodH8v2	VASP	0.55;0.73
1.46991e-132	rs4632148	16	31614758	2690189	16	31622832	A/G	G	24.5003	BloodHT12+BloodH8v2	C16orf67	0.55;0.72
1.73682e-132	rs203462	17	19753133	460020	17	19785532	A/G	G	24.4935	BloodHT12+BloodH8v2	AKAP10	0.56;0.68
1.73682e-132	rs397969	17	19744839	460020	17	19785532	A/G	G	24.4935	BloodHT12+BloodH8v2	AKAP10	0.56;0.68
3.05285e-132	rs6083828	20	25317918	4540326	20	25201677	G/A	A	24.4705	BloodHT12+BloodH8v2	PYGB	0.55;0.72
4.07649e-132	rs477895	11	63805488	3310564	11	63836940	A/G	G	24.4586	BloodHT12+BloodH8v2	PRDX5	0.57;0.62
5.03239e-132	rs4074838	7	99870601	1570039	7	99787530	A/G	G	-24.45	BloodHT12+BloodH8v2	PILRB	-0.57;-0.62
7.7051e-132	rs4802863	19	56960784	4150543	19	56960783	A/G	G	24.4328	BloodHT12+BloodH8v2	FPR2	0.58;0.55
9.14468e-132	rs1468158	16	31623432	2690189	16	31622832	A/G	G	-24.4257	BloodHT12+BloodH8v2	C16orf67	-0.55;-0.72
9.23461e-132	rs12409428	1	225256592	6220180	1	225196864	A/G	G	24.4253	BloodHT12+BloodH8v2	CABC1	0.57;0.64
9.23461e-132	rs1343743	1	225249748	6220180	1	225196864	G/A	A	24.4253	BloodHT12+BloodH8v2	CABC1	0.57;0.64
9.41714e-132	rs10495273	1	225249982	6220180	1	225196864	A/C	C	24.4244	BloodHT12+BloodH8v2	CABC1	0.57;0.64
1.66075e-131	rs12373139	17	41279910	240152	17	41070908	A/G	G	-24.4013	BloodHT12	-	-0.62
1.66075e-131	rs6509366	19	53435389	6180377	19	53424031	G/A	A	-24.4013	BloodHT12	CARD8	-0.62
1.88581e-131	rs13960	19	3713698	3710039	19	3682204	A/G	G	-24.3961	BloodHT12+BloodH8v2	MRPL54///RAX2	-0.55;-0.69
2.0095e-131	rs1045287	1	225245585	6220180	1	225196864	A/G	G	24.3936	BloodHT12+BloodH8v2	CABC1	0.57;0.64
2.72045e-131	rs11587443	1	225254519	6220180	1	225196864	A/G	G	24.3811	BloodHT12+BloodH8v2	CABC1	0.57;0.64
3.07373e-131	rs4463351	7	99916162	1570039	7	99787530	A/G	G	-24.3761	BloodHT12+BloodH8v2	PILRB	-0.57;-0.60
4.04022e-131	rs203481	17	19769320	460020	17	19785532	G/A	A	24.3649	BloodHT12+BloodH8v2	AKAP10	0.56;0.68
4.34711e-131	rs12185268	17	41279463	240152	17	41070908	A/G	G	24.3619	BloodHT12	-	0.62
5.54829e-131	rs2369105	4	4403987	2750475	4	4484682	A/G	G	24.352	BloodHT12+BloodH8v2	AC110814.5///STX18	0.59;0.52
1.00092e-130	rs11057065	12	8099511	840068	12	8106203	A/G	G	-24.3277	BloodHT12+BloodH8v2	C3AR1	-0.55;-0.69
1.00092e-130	rs1170426	16	67161299	5900286	16	67144627	A/G	G	-24.3277	BloodHT12+BloodH8v2	ZFP90	-0.55;-0.69
1.20453e-130	rs936867	15	62982315	5890564	15	63014623	A/G	G	-24.3201	BloodHT12+BloodH8v2	ANKDD1A	-0.56;-0.64
1.9508e-130	rs6955362	7	99894102	1570039	7	99787530	A/G	G	-24.3003	BloodHT12+BloodH8v2	PILRB	-0.57;-0.63
2.02827e-130	rs1264432	6	30670000	1030747	6	30567621	A/G	G	-24.2987	BloodHT12+BloodH8v2	HLA-E	-0.57;-0.58
2.3019e-130	rs419949	16	274891	3460754	16	292558	A/G	G	24.2935	BloodHT12+BloodH8v2	PDIA2///AXIN1	0.60;0.44
2.32442e-130	rs1059823	2	218968088	780465	2	218962428	A/G	G	24.2931	BloodHT12+BloodH8v2	SLC11A1	0.57;0.59
3.67214e-130	rs11079016	17	37229550	3400408	17	37240469	G/A	A	24.2743	BloodHT12+BloodH8v2	NT5C3L	0.56;0.66
4.3534e-130	rs1171196	17	70024476	3120091	17	70051359	A/G	G	-24.2673	BloodHT12+BloodH8v2	CD300C	-0.57;-0.62
6.70924e-130	rs6509874	19	59643220	6590689	19	59641772	A/G	G	24.2496	BloodHT12	-	0.61
1.33689e-129	rs7617257	3	127765769	4050768	3	127735344	A/C	C	24.2211	BloodHT12+BloodH8v2	CHST13	0.60;0.45
1.63905e-129	rs3177979	12	111841592	7040035	12	111841649	A/G	G	24.2127	BloodHT12+BloodH8v2	OAS1	0.55;0.68
2.27931e-129	rs1901198	7	128497025	2230431	7	128371275	A/G	G	-24.1991	BloodHT12	IRF5	-0.61
2.32394e-129	rs2695290	12	100611975	2630687	12	100631262	A/G	G	-24.1983	BloodHT12+BloodH8v2	CHPT1	-0.57;-0.57
3.77294e-129	rs326120	5	7927847	5340487	5	7938225	A/G	G	24.1783	BloodHT12+BloodH8v2	MTRR	0.58;0.54
3.96018e-129	rs5847	11	57075915	3310376	11	57053661	A/G	G	24.1764	BloodHT12+BloodH8v2	TIMM10	0.58;0.53
5.50444e-129	rs12702440	7	1172009	870379	7	1159106	A/G	G	24.1627	BloodHT12+BloodH8v2	-	0.54;0.71
1.11549e-128	rs686339	12	51310079	2600369	12	51273599	G/A	A	-24.1335	BloodHT12+BloodH8v2	KRT72	-0.60;-0.38
2.08063e-128	rs8060037	16	55042321	1410246	16	55093748	G/A	A	-24.1077	BloodHT12+BloodH8v2	BBS2	-0.57;-0.58
2.38188e-128	rs4589555	16	3101899	5130332	16	3128972	A/C	C	24.1021	BloodHT12+BloodH8v2	ZNF213	0.55;0.66
3.45416e-128	rs241440	6	32905339	2650156	6	32906056	G/A	A	24.0867	BloodHT12+BloodH8v2	TAP2	0.57;0.57
3.7314e-128	rs2286428	7	75892308	630474	7	75986474	A/G	G	-24.0836	BloodHT12+BloodH8v2	ZP3///POMZP3	-0.60;-0.43
4.05034e-128	rs9995122	4	47640648	1230731	4	47577703	A/G	G	-24.0801	BloodHT12+BloodH8v2	NFXL1	-0.55;-0.70
4.18946e-128	rs10908495	1	154530564	2640086	1	154523768	A/G	G	-24.0787	BloodHT12+BloodH8v2	C1orf85///TMEM79	-0.57;-0.61
4.18946e-128	rs6684514	1	154522080	2640086	1	154523768	G/A	A	-24.0787	BloodHT12+BloodH8v2	C1orf85///TMEM79	-0.57;-0.61
4.54748e-128	rs10192157	2	102334788	6520180	2	102418571	A/G	G	-24.0753	BloodHT12+BloodH8v2	IL18RAP	-0.57;-0.58
4.54748e-128	rs10206753	2	102334794	6520180	2	102418571	A/G	G	24.0753	BloodHT12+BloodH8v2	IL18RAP	0.57;0.58
4.54748e-128	rs10204137	2	102334644	6520180	2	102418571	A/G	G	24.0753	BloodHT12+BloodH8v2	IL18RAP	0.57;0.58
5.10551e-128	rs12145451	1	210491914	5870746	1	210563664	C/A	A	24.0705	BloodHT12+BloodH8v2	PPP2R5A	0.57;0.57
5.33197e-128	rs474707	11	64300711	3610743	11	64299049	G/A	A	24.0688	BloodHT12+BloodH8v2	SF1	0.56;0.63
8.18842e-128	rs2534721	12	6450405	1030685	12	6441043	C/A	A	24.0509	BloodHT12+BloodH8v2	TAPBPL///VAMP1	0.57;0.57
8.71771e-128	rs6826085	4	77089253	5130176	4	77066011	A/G	G	-24.0483	BloodHT12	NAAA	-0.61
1.10385e-127	rs2070865	21	39637389	6220300	21	39639780	A/G	G	-24.0385	BloodHT12	HMGN1	-0.61
1.18654e-127	rs10908502	1	154566706	2640086	1	154523768	A/G	G	-24.0355	BloodHT12+BloodH8v2	C1orf85///TMEM79	-0.56;-0.61
1.23909e-127	rs12529049	6	32465693	6370315	6	32599600	A/G	G	24.0338	BloodHT12+BloodH8v2	HLA-DRB5	0.61;0.33
1.76929e-127	rs10908496	1	154530624	2640086	1	154523768	G/A	A	-24.019	BloodHT12+BloodH8v2	C1orf85///TMEM79	-0.57;-0.60
1.80367e-127	rs12183084	6	167393675	2850100	6	167276836	A/G	G	-24.018	BloodHT12+BloodH8v2	RP11-514O12.3	-0.56;-0.63
2.75417e-127	rs10484530	6	167381552	2850100	6	167276836	G/A	A	-24.0004	BloodHT12+BloodH8v2	RP11-514O12.3	-0.56;-0.62
2.91775e-127	rs3207090	1	211135218	5080201	1	211095063	A/G	G	-23.9981	BloodHT12	ENST00000356684	-0.61
2.91775e-127	rs424970	9	70303655	5810762	9	70248716	A/G	G	23.9981	BloodHT12	PGM5	0.61
2.98874e-127	rs1863704	2	219270919	7040735	2	219371499	G/A	A	23.9971	BloodHT12+BloodH8v2	CYP27A1	0.58;0.54
3.15105e-127	rs2286427	7	75862456	630474	7	75986474	A/G	G	-23.9949	BloodHT12+BloodH8v2	ZP3///POMZP3	-0.59;-0.48
3.67498e-127	rs1535882	20	1548524	4480022	20	1520859	A/G	G	23.9884	BloodHT12	SIRPB1	0.61
4.49679e-127	rs2844713	6	30627237	1030747	6	30567621	A/G	G	23.9802	BloodHT12+BloodH8v2	HLA-E	0.57;0.57
4.49679e-127	rs837550	16	54119967	4120367	16	54137552	A/G	G	23.9802	BloodHT12+BloodH8v2	AYTL1	0.57;0.58
8.43497e-127	rs9314455	8	2096466	4050717	8	2030672	A/G	G	23.954	BloodHT12+BloodH8v2	MYOM2	0.59;0.45
9.74097e-127	rs1534507	16	31567928	2690189	16	31622832	A/C	C	23.948	BloodHT12+BloodH8v2	C16orf67	0.54;0.71
1.08773e-126	rs10908498	1	154544799	2640086	1	154523768	A/G	G	-23.9434	BloodHT12+BloodH8v2	C1orf85///TMEM79	-0.56;-0.60
3.21295e-126	rs10488630	7	128381184	2230431	7	128371275	A/G	G	-23.8981	BloodHT12	IRF5	-0.61
3.21295e-126	rs6690139	1	58822920	6270138	1	58814858	A/G	G	23.8981	BloodHT12	TACSTD2	0.61
3.2908e-126	rs477549	11	64283656	3610743	11	64299049	A/G	G	23.897	BloodHT12+BloodH8v2	SF1	0.56;0.63
3.46874e-126	rs2280950	16	3103139	5130332	16	3128972	A/G	G	-23.8949	BloodHT12+BloodH8v2	ZNF213	-0.55;-0.66
4.78005e-126	rs606458	11	64302967	3610743	11	64299049	A/G	G	23.8815	BloodHT12+BloodH8v2	SF1	0.56;0.63
4.89578e-126	rs10889147	1	40334058	7200041	1	40308981	A/G	G	-23.8806	BloodHT12+BloodH8v2	CAP1///PPT1	-0.57;-0.57
5.41319e-126	rs9379859	6	26477528	4610674	6	26479952	G/A	A	-23.8763	BloodHT12+BloodH8v2	BTN3A2	-0.57;-0.53
6.55449e-126	rs2236472	21	45727840	5290132	21	45730163	G/A	A	-23.8682	BloodHT12+BloodH8v2	COL18A1///SLC19A1	-0.55;-0.67
7.45772e-126	rs2248907	1	47428403	3170270	1	47425575	G/A	A	-23.8629	BloodHT12+BloodH8v2	PDZK1IP1	-0.58;-0.51
7.63813e-126	rs1992116	16	54085392	4120367	16	54137552	A/G	G	23.862	BloodHT12+BloodH8v2	AYTL1	0.57;0.56
1.0622e-125	rs7994556	13	114016178	5360619	13	114056099	G/A	A	23.8482	BloodHT12	CDC16	0.61
1.0622e-125	rs873466	11	34393262	4040364	11	34433615	A/G	G	-23.8482	BloodHT12	CAT	-0.61
2.08264e-125	rs739924	17	45986606	5050520	17	45983882	A/G	G	-23.8199	BloodHT12+BloodH8v2	SPATA20	-0.58;-0.52
2.13293e-125	rs2851391	21	43360473	1230047	21	43357955	G/A	A	-23.8189	BloodHT12+BloodH8v2	CBS	-0.58;-0.52
2.22653e-125	rs1009181	6	26266972	6200669	6	26252369	A/G	G	-23.8172	BloodHT12+BloodH8v2	HIST1H4A///HIST1H2BD///HIST1H2AC	-0.58;-0.50
2.2912e-125	rs9379858	6	26475668	4610674	6	26479952	A/G	G	-23.8158	BloodHT12+BloodH8v2	BTN3A2	-0.57;-0.53
2.35774e-125	rs4487900	9	138423122	3370255	9	138448486	A/G	G	-23.8146	BloodHT12+BloodH8v2	INPP5E	-0.54;-0.68
2.36902e-125	rs3770214	2	219217232	7040735	2	219371499	G/A	A	23.8146	BloodHT12+BloodH8v2	CYP27A1	0.57;0.54
2.79951e-125	rs6599003	3	39068330	2650110	3	39104918	G/A	A	23.8075	BloodHT12+BloodH8v2	WDR48///GORASP1	0.56;0.59
3.13902e-125	rs909410	16	3105426	5130332	16	3128972	A/G	G	23.8027	BloodHT12+BloodH8v2	ZNF213	0.55;0.66
3.48621e-125	rs12375820	9	70312487	5810762	9	70248716	G/A	A	23.7983	BloodHT12	PGM5	0.61
3.48621e-125	rs9314909	13	114061118	5360619	13	114056099	A/G	G	23.7983	BloodHT12	CDC16	0.61
4.38257e-125	rs9314907	13	114033265	5360619	13	114056099	G/A	A	23.7887	BloodHT12	CDC16	0.61
5.72289e-125	rs523200	11	64289155	3610743	11	64299049	A/C	C	23.7774	BloodHT12+BloodH8v2	SF1	0.56;0.61
5.80526e-125	rs4077515	9	138386317	3060494	9	138380104	A/G	G	-23.7768	BloodHT12+BloodH8v2	C9orf151///CARD9	-0.56;-0.62
6.32497e-125	rs1001127	12	6472004	1030685	12	6441043	C/A	A	23.7734	BloodHT12+BloodH8v2	TAPBPL///VAMP1	0.57;0.56
6.66518e-125	rs6684608	1	110097812	7150598	1	110081630	A/G	G	23.771	BloodHT12+BloodH8v2	GSTM3	0.56;0.60
1.23165e-124	rs12176317	6	26480765	4610674	6	26479952	A/G	G	-23.7453	BloodHT12+BloodH8v2	BTN3A2	-0.57;-0.53
1.55491e-124	rs1894644	22	36532498	7560164	22	36538493	G/A	A	23.7354	BloodHT12+BloodH8v2	GCAT	0.55;0.65
1.67783e-124	rs738033	22	15979844	6200161	22	15979722	C/A	A	-23.7322	BloodHT12+BloodH8v2	CECR6	-0.57;-0.52
2.6229e-124	rs2236470	21	45727449	5290132	21	45730163	A/G	G	-23.7134	BloodHT12+BloodH8v2	COL18A1///SLC19A1	-0.54;-0.67
3.70989e-124	rs928049	9	70309833	5810762	9	70248716	G/A	A	23.6989	BloodHT12	PGM5	0.6
5.96327e-124	rs2532501	12	6433014	2680497	12	6492455	G/A	A	23.6789	BloodHT12+BloodH8v2	NCAPD2	0.53;0.71
6.2234e-124	rs470119	22	49313780	7650128	22	49313187	A/G	G	23.6772	BloodHT12+BloodH8v2	TYMP	0.56;0.57
6.25299e-124	rs2293312	3	39086144	2650110	3	39104918	C/A	A	23.6768	BloodHT12+BloodH8v2	WDR48///GORASP1	0.56;0.60
8.00192e-124	rs6826085	4	77089253	620639	4	77066011	A/G	G	-23.6664	BloodHT12+BloodH8v2	NAAA	-0.56;-0.58
1.14181e-123	rs11006	11	118400412	1230639	11	118400279	A/G	G	23.6515	BloodHT12+BloodH8v2	TRAPPC4///SLC37A4	0.54;0.66
1.2029e-123	rs7994573	13	114026490	5360619	13	114056099	A/G	G	23.6492	BloodHT12	CDC16	0.6
2.72879e-123	rs1059264	14	99838916	6760154	14	99834907	A/G	G	-23.6148	BloodHT12+BloodH8v2	SLC25A29	-0.56;-0.58
3.89073e-123	rs3129763	6	32698903	780403	6	32768214	G/A	A	-23.5997	BloodHT12	HLA-DQA1///HLA-DQA2	-0.6
4.63446e-123	rs3822030	4	977343	7510356	4	939680	A/C	C	-23.5923	BloodHT12+BloodH8v2	AC019103.4///DGKQ	-0.57;-0.53
5.06991e-123	rs11006	11	118400412	6760762	11	118387907	A/G	G	23.5885	BloodHT12+BloodH8v2	CCDC84///RPS25	0.57;0.55
5.49403e-123	rs738809	22	22735492	7400537	22	22710206	A/G	G	-23.5851	BloodHT12+BloodH8v2	GSTT1	-0.56;-0.55
1.41251e-122	rs2277501	14	64482194	6370612	14	64461279	A/G	G	23.5452	BloodHT12	CHURC1	0.6
1.67392e-122	rs2966952	5	7921030	5340487	5	7938225	A/G	G	-23.5378	BloodHT12+BloodH8v2	MTRR	-0.57;-0.53
2.2742e-122	rs4709236	6	158951715	6350634	6	158981626	A/G	G	23.525	BloodHT12+BloodH8v2	DYNLT1	0.55;0.63
2.53458e-122	rs1977389	10	90763474	6480059	10	90692424	A/C	C	23.5203	BloodHT12+BloodH8v2	AL157394.15///ACTA2///RP11-399O19.3	0.57;0.53
9.42404e-122	rs10500316	19	59245509	150762	19	59293360	A/G	G	-23.4645	BloodHT12+BloodH8v2	NDUFA3///OSCAR	-0.56;-0.54
1.27913e-121	rs7319446	13	114047264	5360619	13	114056099	G/A	A	23.4515	BloodHT12	CDC16	0.6
1.51485e-121	rs10911353	1	181755826	6270706	1	181749102	G/A	A	-23.4443	BloodHT12+BloodH8v2	SMG7	-0.56;-0.54
3.22544e-121	rs441102	5	76774726	2650148	5	76793957	A/G	G	23.4122	BloodHT12+BloodH8v2	WDR41	0.53;0.71
3.80085e-121	rs1571741	21	43306750	1230047	21	43357955	G/A	A	-23.405	BloodHT12+BloodH8v2	CBS	-0.56;-0.54
3.94615e-121	rs1901198	7	128497025	4260373	7	128371275	A/G	G	-23.4035	BloodHT12+BloodH8v2	IRF5	-0.56;-0.57
1.15365e-120	rs1883613	6	133118756	2690239	6	133116497	A/G	G	-23.3577	BloodHT12+BloodH8v2	VNN2	-0.56;-0.52
1.16997e-120	rs2634685	12	47054822	6650747	12	47025499	A/G	G	-23.3571	BloodHT12+BloodH8v2	ZNF641	-0.56;-0.55
1.34629e-120	rs12529876	6	167381491	2850100	6	167276836	G/A	A	-23.3511	BloodHT12+BloodH8v2	RP11-514O12.3	-0.55;-0.61
3.74731e-120	rs806973	6	26256305	6200669	6	26252369	A/G	G	-23.3073	BloodHT12+BloodH8v2	HIST1H4A///HIST1H2BD///HIST1H2AC	-0.57;-0.50
3.92646e-120	rs2269899	12	111866339	7040035	12	111841649	A/G	G	23.3053	BloodHT12+BloodH8v2	OAS1	0.54;0.65
3.98185e-120	rs11556868	1	111579848	610598	1	111579693	G/A	A	23.3048	BloodHT12+BloodH8v2	CHI3L2	0.56;0.57
4.1917e-120	rs6925536	6	158932798	6350634	6	158981626	A/G	G	-23.3025	BloodHT12+BloodH8v2	DYNLT1	-0.54;-0.63
7.23631e-120	rs2863095	10	102736493	6940521	10	102732415	G/A	A	23.2791	BloodHT12+BloodH8v2	MRPL43	0.53;0.70
9.61729e-120	rs2140578	7	1180529	870379	7	1159106	A/G	G	-23.267	BloodHT12+BloodH8v2	-	-0.53;-0.69
1.20848e-119	rs1859333	12	111855349	7040035	12	111841649	G/A	A	23.2572	BloodHT12+BloodH8v2	OAS1	0.53;0.66
2.10353e-119	rs693235	11	64249338	3610743	11	64299049	C/A	A	23.2333	BloodHT12+BloodH8v2	SF1	0.55;0.60
2.38523e-119	rs11930623	4	7982582	2690187	4	7901947	A/C	C	23.2278	BloodHT12+BloodH8v2	AFAP1	0.52;0.70
2.64237e-119	rs10971957	9	34141463	2750035	9	34326606	A/G	G	-23.2234	BloodHT12+BloodH8v2	NUDT2	-0.54;-0.65
3.88747e-119	rs4248166	6	32474399	6370315	6	32599600	A/G	G	-23.2068	BloodHT12+BloodH8v2	HLA-DRB5	-0.60;-0.26
4.51108e-119	rs2375607	23	14722639	450193	23	14825430	A/G	G	-23.2005	BloodHT12+BloodH8v2	RP13-928P6.1	-0.56;-0.53
6.2454e-119	rs3746337	20	25156272	4540326	20	25201677	G/A	A	23.1865	BloodHT12+BloodH8v2	PYGB	0.52;0.72
8.93038e-119	rs11150643	16	31750349	2690189	16	31622832	A/C	C	23.171	BloodHT12+BloodH8v2	C16orf67	0.54;0.65
9.31143e-119	rs2307357	2	201532337	4390390	2	201453098	G/A	A	-23.1693	BloodHT12+BloodH8v2	PPIL3	-0.55;-0.59
9.66374e-119	rs9644091	8	22013878	3170451	8	22021865	A/C	C	-23.1678	BloodHT12+BloodH8v2	NUDT18	-0.54;-0.63
1.27075e-118	rs9512759	13	27071610	6370484	13	27116225	A/C	C	23.156	BloodHT12+BloodH8v2	POLR1D	0.55;0.56
1.2826e-118	rs3740487	10	102740773	6940521	10	102732415	C/A	A	23.1555	BloodHT12+BloodH8v2	MRPL43	0.52;0.70
1.53696e-118	rs7806458	7	150107821	6620681	7	150123933	A/G	G	23.1476	BloodHT12	TMEM176B	0.59
3.13806e-118	rs10861116	12	102750162	6330348	12	102724641	C/A	A	23.117	BloodHT12+BloodH8v2	NT5DC3	0.54;0.64
3.15263e-118	rs4334059	12	129880167	5910619	12	129864933	A/G	G	23.1167	BloodHT12+BloodH8v2	STX2	0.56;0.53
3.44264e-118	rs249869	16	23574058	5130468	16	23574495	A/C	C	-23.1129	BloodHT12+BloodH8v2	DCTN5	-0.51;-0.74
3.84731e-118	rs2836985	21	39623039	6220300	21	39639780	A/G	G	23.1081	BloodHT12	HMGN1	0.59
3.84731e-118	rs2056918	23	78515834	1580576	23	78506122	G/A	A	23.1081	BloodHT12	ITM2A	0.59
3.97405e-118	rs3774208	3	10139722	2000546	3	10137854	A/C	C	-23.1066	BloodHT12+BloodH8v2	AC034193.5///C3orf10	-0.54;-0.61
4.14314e-118	rs4824626	23	47362411	7650433	23	47332232	A/G	G	-23.105	BloodHT12+BloodH8v2	TIMP1///SYN1	-0.56;-0.49
4.69471e-118	rs1883617	6	133114343	2690239	6	133116497	A/G	G	-23.0995	BloodHT12+BloodH8v2	VNN2	-0.56;-0.52
8.25499e-118	rs6518299	21	46761215	6380187	21	46520721	A/G	G	-23.0751	BloodHT12+BloodH8v2	MCM3AP///C21orf57	-0.56;-0.53
8.37029e-118	rs10774679	12	111859131	7040035	12	111841649	A/G	G	23.0744	BloodHT12+BloodH8v2	OAS1	0.53;0.66
9.74976e-118	rs4879775	9	34324793	2750035	9	34326606	G/A	A	23.0679	BloodHT12+BloodH8v2	NUDT2	0.54;0.63
1.05467e-117	rs4381763	2	201485233	4390390	2	201453098	A/C	C	-23.0644	BloodHT12+BloodH8v2	PPIL3	-0.54;-0.60
1.18931e-117	rs4778636	15	79378694	1450008	15	79386971	G/A	A	23.0593	BloodHT12	IL16	0.59
1.4307e-117	rs651279	19	59505574	6200370	19	59496715	G/A	A	23.0514	BloodHT12+BloodH8v2	LILRA3	0.56;0.53
1.49833e-117	rs4822136	22	41210905	3130598	22	41237327	A/G	G	-23.0492	BloodHT12+BloodH8v2	SERHL///CTA-126B4.5	-0.54;-0.59
3.16458e-117	rs1861421	14	76238179	580465	14	76308696	A/G	G	23.017	BloodHT12+BloodH8v2	VASH1	0.55;0.58
3.2235e-117	rs9295415	6	170665304	2760376	6	170695223	A/G	G	23.0161	BloodHT12+BloodH8v2	PSMB1	0.54;0.62
5.70893e-117	rs10863965	1	210667722	5870746	1	210563664	G/A	A	22.9912	BloodHT12+BloodH8v2	PPP2R5A	0.55;0.56
5.73529e-117	rs620552	9	78508818	3940392	9	78467285	G/A	A	22.991	BloodHT12+BloodH8v2	KIAA0367	0.51;0.74
6.95939e-117	rs2107351	7	99373887	2810674	7	99340544	G/A	A	-22.9827	BloodHT12	TRIM4	-0.59
1.24289e-116	rs1106841	6	43604640	6330538	6	43712665	A/C	C	22.9574	BloodHT12+BloodH8v2	MAD2L1BP	0.55;0.55
1.54992e-116	rs1112438	3	39127349	2650110	3	39104918	G/A	A	22.9479	BloodHT12+BloodH8v2	WDR48///GORASP1	0.54;0.59
3.0317e-116	rs1981492	16	296690	270129	16	366922	G/A	A	-22.9188	BloodHT12+BloodH8v2	TMEM8	-0.55;-0.55
3.41614e-116	rs1416764	10	59710357	6220441	10	59708394	A/G	G	-22.9134	BloodHT12	RP11-179B15.3	-0.59
3.41614e-116	rs1463652	12	53637482	3830471	12	53642432	A/G	G	22.9134	BloodHT12	KIAA0748	0.59
3.57664e-116	rs4366014	7	134359215	4670414	7	134497904	A/C	C	-22.9115	BloodHT12+BloodH8v2	TMEM140///C7orf49	-0.54;-0.57
3.5931e-116	rs645078	11	63891874	4860711	11	63872926	A/C	C	-22.9113	BloodHT12+BloodH8v2	AP003774.2	-0.55;-0.53
5.11613e-116	rs6786437	3	127724485	4050768	3	127735344	A/G	G	22.8959	BloodHT12+BloodH8v2	CHST13	0.57;0.42
6.14649e-116	rs12964	12	6442452	1030685	12	6441043	A/G	G	22.888	BloodHT12+BloodH8v2	TAPBPL///VAMP1	0.55;0.54
8.66887e-116	rs12798333	11	63769360	520750	11	63836940	A/G	G	-22.8729	BloodHT12+BloodH8v2	PRDX5	-0.55;-0.55
1.03652e-115	rs561970	9	78508497	3940392	9	78467285	G/A	A	22.865	BloodHT12+BloodH8v2	KIAA0367	0.51;0.74
1.28553e-115	rs4688758	3	50003389	7380088	3	50021083	A/G	G	22.8558	BloodHT12+BloodH8v2	RBM6	0.51;0.74
2.42876e-115	rs1867571	10	59708856	6220441	10	59708394	A/G	G	-22.8279	BloodHT12	RP11-179B15.3	-0.59
2.79872e-115	rs2526748	3	50055443	7380088	3	50021083	A/G	G	22.8216	BloodHT12+BloodH8v2	RBM6	0.51;0.74
3.15204e-115	rs3782908	12	46455793	2900139	12	46457488	A/G	G	22.8165	BloodHT12	SLC48A1	0.59
3.85426e-115	rs6060625	20	33877732	4570500	20	33696821	G/A	A	-22.8076	BloodHT12+BloodH8v2	RBM12	-0.53;-0.62
3.97955e-115	rs2787334	9	116118659	670091	9	116126788	A/G	G	22.8063	BloodHT12+BloodH8v2	ORM1	0.56;0.50
4.14664e-115	rs7991892	13	47414758	1710132	13	47557680	A/G	G	22.8045	BloodHT12+BloodH8v2	MED4	0.53;0.62
4.58513e-115	rs10797348	1	3770956	1510017	1	3682274	A/C	C	22.8002	BloodHT12	-	0.59
5.9216e-115	rs538147	11	63886298	4860711	11	63872926	G/A	A	-22.7889	BloodHT12+BloodH8v2	AP003774.2	-0.55;-0.53
8.72868e-115	rs11126315	2	71144566	3450326	2	71209246	A/G	G	-22.7719	BloodHT12+BloodH8v2	-	-0.54;-0.56
8.7686e-115	rs10999211	10	71682166	4050452	10	71636028	A/C	C	22.7718	BloodHT12+BloodH8v2	-	0.55;0.53
9.17797e-115	rs4808199	19	19406099	7400243	19	19316301	A/G	G	22.7696	BloodHT12+BloodH8v2	KIAA0892	0.54;0.57
9.51916e-115	rs1063964	7	87673405	6770392	7	87683310	A/G	G	-22.7681	BloodHT12	SRI	-0.58
9.51916e-115	rs2051344	18	72844641	4830204	18	72896779	A/C	C	22.7681	BloodHT12	MBP	0.59
1.04762e-114	rs1532267	5	7988012	5340487	5	7938225	A/C	C	-22.7638	BloodHT12+BloodH8v2	MTRR	-0.55;-0.50
1.30399e-114	rs6765484	3	50016317	7380088	3	50021083	A/G	G	-22.7543	BloodHT12+BloodH8v2	RBM6	-0.50;-0.74
1.32195e-114	rs745952	19	55189335	3290576	19	55196077	G/A	A	-22.7536	BloodHT12+BloodH8v2	VRK3	-0.56;-0.45
1.66794e-114	rs1000940	17	5223976	240110	17	5246933	A/G	G	22.7434	BloodHT12+BloodH8v2	NUP88	0.53;0.64
2.01973e-114	rs12549539	8	23347189	2900224	8	23335233	G/A	A	22.7351	BloodHT12+BloodH8v2	ENTPD4	0.52;0.69
2.03822e-114	rs7523847	1	231167027	3460056	1	231166917	C/A	A	22.7347	BloodHT12+BloodH8v2	C1orf57	0.54;0.58
2.12352e-114	rs7837237	8	28932140	160446	8	28885268	A/G	G	-22.733	BloodHT12+BloodH8v2	AC108449.1	-0.53;-0.62
2.23264e-114	rs1451152	2	46653654	5090731	2	46701750	G/A	A	22.7306	BloodHT12+BloodH8v2	AC018682.2	0.54;0.55
3.47231e-114	rs1410116	13	47583917	1710132	13	47557680	C/A	A	22.7112	BloodHT12+BloodH8v2	MED4	0.53;0.63
3.65055e-114	rs8180944	8	28960005	160446	8	28885268	C/A	A	-22.7091	BloodHT12+BloodH8v2	AC108449.1	-0.53;-0.63
3.75159e-114	rs4141442	1	231165498	3460056	1	231166917	A/G	G	22.7079	BloodHT12+BloodH8v2	C1orf57	0.54;0.58
4.86217e-114	rs2170862	10	118610986	5340162	10	118630150	A/G	G	-22.6965	BloodHT12+BloodH8v2	AC023283.10	-0.53;-0.64
4.95143e-114	rs2275581	10	99116239	3460687	10	99128768	G/A	A	22.6956	BloodHT12+BloodH8v2	RRP12	0.55;0.54
5.91218e-114	rs5935828	23	14862678	450193	23	14825430	G/A	A	-22.688	BloodHT12+BloodH8v2	RP13-928P6.1	-0.55;-0.51
6.96332e-114	rs6003959	22	22594395	7400537	22	22710206	A/G	G	22.6807	BloodHT12+BloodH8v2	GSTT1	0.56;0.46
1.05284e-113	rs9277554	6	33163516	1050360	6	33159797	A/G	G	-22.6625	BloodHT12+BloodH8v2	HLA-DPB1	-0.54;-0.59
1.45328e-113	rs7580273	2	71130206	3450326	2	71209246	A/G	G	22.6483	BloodHT12+BloodH8v2	-	0.54;0.56
1.53462e-113	rs7642737	3	39007473	2650110	3	39104918	A/G	G	22.6458	BloodHT12+BloodH8v2	WDR48///GORASP1	0.54;0.56
1.68804e-113	rs234720	21	43318361	1230047	21	43357955	G/A	A	-22.6417	BloodHT12+BloodH8v2	CBS	-0.55;-0.50
1.82338e-113	rs6779880	3	38997930	2650110	3	39104918	A/C	C	22.6382	BloodHT12+BloodH8v2	WDR48///GORASP1	0.54;0.56
1.85677e-113	rs2839168	21	46486043	6380187	21	46520721	A/G	G	-22.6374	BloodHT12+BloodH8v2	MCM3AP///C21orf57	-0.54;-0.56
2.37202e-113	rs3780697	9	131618931	3890524	9	131633389	A/G	G	-22.6266	BloodHT12+BloodH8v2	C9orf78	-0.55;-0.53
3.14175e-113	rs3788333	22	20616791	240348	22	20620505	A/G	G	-22.6142	BloodHT12	PPM1F	-0.58
3.31732e-113	rs15895	12	111932671	3450180	12	111846977	A/G	G	22.612	BloodHT12+BloodH8v2	OAS1	0.54;0.55
8.58333e-113	rs6504340	17	43972018	3460097	17	43976206	A/G	G	22.5699	BloodHT12+BloodH8v2	HOXB2	0.54;0.56
1.0664e-112	rs7851482	9	116118107	670091	9	116126788	A/C	C	22.5603	BloodHT12+BloodH8v2	ORM1	0.55;0.48
1.14121e-112	rs2295797	9	35712282	3390128	9	35676021	A/G	G	-22.5574	BloodHT12+BloodH8v2	TPM2	-0.53;-0.62
1.24918e-112	rs9905940	17	43969101	3460097	17	43976206	A/C	C	22.5533	BloodHT12+BloodH8v2	HOXB2	0.54;0.57
1.45007e-112	rs2848624	11	57084022	3310376	11	57053661	A/C	C	-22.5468	BloodHT12+BloodH8v2	TIMM10	-0.54;-0.55
1.76892e-112	rs891876	7	26778034	7160360	7	26772040	A/G	G	22.5378	BloodHT12+BloodH8v2	SKAP2	0.56;0.46
2.89337e-112	rs2295795	9	35702003	3390128	9	35676021	G/A	A	-22.516	BloodHT12+BloodH8v2	TPM2	-0.53;-0.62
4.5015e-112	rs2295281	1	11981999	60437	1	11937757	A/G	G	22.4965	BloodHT12+BloodH8v2	PLOD1	0.54;0.52
5.5137e-112	rs12576547	11	10599800	2320750	11	10568369	G/A	A	-22.4876	BloodHT12+BloodH8v2	MRVI1///AC009532.9	-0.51;-0.70
6.63238e-112	rs3742384	14	99869856	4860224	14	99891155	G/A	A	22.4792	BloodHT12	WARS	0.58
6.75296e-112	rs10100885	8	2104645	4050717	8	2030672	G/A	A	22.4784	BloodHT12+BloodH8v2	MYOM2	0.56;0.42
7.59193e-112	rs12314392	12	108495249	5390754	12	108385190	G/A	A	-22.4734	BloodHT12+BloodH8v2	KCTD10	-0.52;-0.65
7.94164e-112	rs6921588	6	167414387	2850100	6	167276836	C/A	A	-22.4713	BloodHT12+BloodH8v2	RP11-514O12.3	-0.53;-0.60
1.06412e-111	rs668514	11	73384162	6580059	11	73367450	G/A	A	-22.4582	BloodHT12+BloodH8v2	UCP2	-0.54;-0.54
1.14873e-111	rs10999204	10	71677312	4050452	10	71636028	A/G	G	-22.4549	BloodHT12+BloodH8v2	-	-0.54;-0.54
1.29128e-111	rs7994573	13	114026490	4880521	13	114037382	A/G	G	22.4497	BloodHT12+BloodH8v2	CDC16	0.51;0.69
1.32066e-111	rs9314907	13	114033265	4880521	13	114037382	G/A	A	22.4488	BloodHT12+BloodH8v2	CDC16	0.51;0.69
1.53198e-111	rs2110728	2	201673923	4390390	2	201453098	G/A	A	-22.4421	BloodHT12+BloodH8v2	PPIL3	-0.53;-0.58
1.90957e-111	rs9314909	13	114061118	4880521	13	114037382	A/G	G	22.4322	BloodHT12+BloodH8v2	CDC16	0.51;0.69
2.5574e-111	rs212847	7	26688535	7160360	7	26772040	A/G	G	22.4192	BloodHT12+BloodH8v2	SKAP2	0.55;0.48
2.77279e-111	rs7695	1	154413950	2850576	1	154400300	A/G	G	22.4157	BloodHT12+BloodH8v2	SEMA4A	0.53;0.58
3.98914e-111	rs4822173	22	41326093	3130598	22	41237327	G/A	A	-22.3996	BloodHT12+BloodH8v2	SERHL///CTA-126B4.5	-0.55;-0.45
4.50307e-111	rs10053091	5	73839457	7150563	5	73965632	A/G	G	22.3942	BloodHT12+BloodH8v2	ENC1	0.53;0.57
4.94804e-111	rs2842880	1	154498982	2640086	1	154523768	A/G	G	-22.3898	BloodHT12+BloodH8v2	C1orf85///TMEM79	-0.54;-0.52
5.26881e-111	rs131690	22	21978009	3180682	22	21921388	A/G	G	-22.387	BloodHT12+BloodH8v2	BCR	-0.53;-0.56
5.71189e-111	rs11574631	16	31271478	4490500	16	31287914	A/G	G	-22.3835	BloodHT12	ITGAX	-0.58
6.30425e-111	rs873785	4	915149	7510356	4	939680	A/G	G	22.3791	BloodHT12+BloodH8v2	AC019103.4///DGKQ	0.53;0.56
6.98917e-111	rs9607473	22	20666512	240348	22	20620505	A/G	G	22.3744	BloodHT12	PPM1F	0.58
7.3755e-111	rs11243480	9	133575002	6270037	9	133523630	A/G	G	22.372	BloodHT12+BloodH8v2	RAPGEF1	0.53;0.59
7.71368e-111	rs1053105	10	71568004	4050452	10	71636028	A/G	G	-22.3702	BloodHT12+BloodH8v2	-	-0.54;-0.53
7.99532e-111	rs7909832	10	16596716	6130382	10	16578617	A/G	G	22.3686	BloodHT12+BloodH8v2	PTER///RP11-379I13.2	0.51;0.66
8.58978e-111	rs732466	22	20659747	240348	22	20620505	A/C	C	22.3654	BloodHT12	PPM1F	0.58
1.08437e-110	rs11264477	1	154587778	2640086	1	154523768	G/A	A	-22.3549	BloodHT12+BloodH8v2	C1orf85///TMEM79	-0.54;-0.53
1.12898e-110	rs7994556	13	114016178	4880521	13	114037382	G/A	A	22.353	BloodHT12+BloodH8v2	CDC16	0.51;0.69
1.13405e-110	rs4529490	8	2085234	4050717	8	2030672	A/G	G	-22.353	BloodHT12+BloodH8v2	MYOM2	-0.56;-0.41
1.28557e-110	rs7761969	6	2994981	4570451	6	2963465	A/G	G	22.3473	BloodHT12+BloodH8v2	NQO2	0.54;0.53
1.60813e-110	rs2299102	7	26713589	7160360	7	26772040	A/G	G	22.3373	BloodHT12+BloodH8v2	SKAP2	0.55;0.47
1.7825e-110	rs2286898	7	150071909	5360079	7	150068526	A/C	C	-22.3327	BloodHT12+BloodH8v2	GIMAP5	-0.52;-0.61
1.79049e-110	rs2141781	2	102449338	6520180	2	102418571	G/A	A	22.3326	BloodHT12+BloodH8v2	IL18RAP	0.55;0.47
1.79049e-110	rs6737556	2	201632323	4390390	2	201453098	G/A	A	-22.3324	BloodHT12+BloodH8v2	PPIL3	-0.53;-0.58
2.63064e-110	rs2230590	3	49911106	7380088	3	50021083	A/G	G	-22.3153	BloodHT12+BloodH8v2	RBM6	-0.50;-0.72
3.02176e-110	rs11713193	3	49899428	7380088	3	50021083	A/G	G	22.309	BloodHT12+BloodH8v2	RBM6	0.50;0.72
3.20257e-110	rs2881698	7	6511216	1500102	7	6478806	G/A	A	-22.3065	BloodHT12+BloodH8v2	KDELR2	-0.53;-0.58
3.82949e-110	rs2097470	22	25234965	2100332	22	25220851	A/G	G	22.2986	BloodHT12+BloodH8v2	CTB-1048E9.9///TFIP11	0.51;0.66
5.49896e-110	rs8002697	13	27041229	6370484	13	27116225	A/G	G	22.2823	BloodHT12+BloodH8v2	POLR1D	0.53;0.55
6.40038e-110	rs10401193	19	19452066	7400243	19	19316301	A/G	G	-22.2754	BloodHT12+BloodH8v2	KIAA0892	-0.54;-0.54
9.14632e-110	rs4852286	2	72356501	6280224	2	72219173	A/C	C	22.2595	BloodHT12+BloodH8v2	CYP26B1	0.53;0.59
1.14823e-109	rs4491733	2	119434498	3180392	2	119442460	A/G	G	-22.2492	BloodHT12+BloodH8v2	MARCO	-0.53;-0.57
1.46725e-109	rs1651895	19	817018	5820598	19	831591	G/A	A	22.2382	BloodHT12+BloodH8v2	MED16	0.53;0.54
1.46725e-109	rs131693	22	21979242	3180682	22	21921388	C/A	A	-22.2384	BloodHT12+BloodH8v2	BCR	-0.53;-0.56
1.54785e-109	rs1575523	13	27064508	6370484	13	27116225	A/G	G	22.2359	BloodHT12+BloodH8v2	POLR1D	0.53;0.55
1.65484e-109	rs2108485	2	241670415	4150100	2	241716270	A/C	C	22.2328	BloodHT12+BloodH8v2	PASK	0.53;0.55
3.60676e-109	rs7028914	9	34274727	2750035	9	34326606	G/A	A	22.1979	BloodHT12+BloodH8v2	NUDT2	0.52;0.62
4.04895e-109	rs2296164	1	181801558	10458	1	181749102	G/A	A	-22.1927	BloodHT12	SMG7	-0.57
4.17698e-109	rs3813948	1	205336481	2000128	1	205364579	A/G	G	22.1913	BloodHT12+BloodH8v2	C4BPA	0.53;0.55
5.14777e-109	rs7319446	13	114047264	4880521	13	114037382	G/A	A	22.1818	BloodHT12+BloodH8v2	CDC16	0.50;0.69
1.16561e-108	rs10489671	1	155805349	1660465	1	155769362	A/G	G	-22.1451	BloodHT12	FCRL5	-0.57
1.16561e-108	rs6581889	12	68043696	4810162	12	68031340	A/G	G	-22.1451	BloodHT12	LYZ	-0.57
1.16561e-108	rs4111873	1	155800659	1660465	1	155769362	A/G	G	22.1451	BloodHT12	FCRL5	0.57
1.18123e-108	rs1107704	17	70020020	3120091	17	70051359	A/G	G	-22.1444	BloodHT12+BloodH8v2	CD300C	-0.52;-0.61
1.42321e-108	rs2274064	1	181809010	10458	1	181749102	A/G	G	-22.1362	BloodHT12	SMG7	-0.57
1.48776e-108	rs7566044	2	169668668	630315	2	169645234	A/G	G	22.1341	BloodHT12+BloodH8v2	DHRS9	0.55;0.46
3.33319e-108	rs6060625	20	33877732	6180184	20	33696821	G/A	A	-22.0977	BloodHT12	RBM12	-0.57
3.72337e-108	rs2286498	7	22824029	4880129	7	22822762	A/G	G	-22.0926	BloodHT12+BloodH8v2	TOMM7	-0.52;-0.58
3.92654e-108	rs2856650	11	47321775	5810398	11	47344844	G/A	A	-22.0902	BloodHT12+BloodH8v2	SPI1	-0.53;-0.54
4.96461e-108	rs1635291	17	41107696	240152	17	41070908	A/G	G	22.0798	BloodHT12	-	0.57
5.03096e-108	rs90192	11	116564557	650678	11	116586252	A/G	G	-22.079	BloodHT12+BloodH8v2	TAGLN///PCSK7	-0.54;-0.47
6.03149e-108	rs7513934	1	52590776	730497	1	52596653	A/G	G	22.0709	BloodHT12	CC2D1B	0.57
6.44521e-108	rs1022476	22	44200379	6960661	22	44100012	A/G	G	-22.0679	BloodHT12+BloodH8v2	FAM118A	-0.53;-0.54
6.91777e-108	rs2863095	10	102736493	6620181	10	102730087	G/A	A	22.0647	BloodHT12+BloodH8v2	MRPL43///SEMA4G	0.50;0.68
9.85247e-108	rs1883613	6	133118756	7100161	6	133123400	A/G	G	-22.0487	BloodHT12+BloodH8v2	VNN2	-0.54;-0.49
1.13487e-107	rs2291652	3	196963462	3060341	3	196918208	A/G	G	-22.0424	BloodHT12+BloodH8v2	ENST00000381957	-0.52;-0.59
1.60861e-107	rs6565259	16	28806294	1230192	16	28902559	A/G	G	22.0265	BloodHT12+BloodH8v2	SPNS1///LAT	0.52;0.58
1.68121e-107	rs3740487	10	102740773	6620181	10	102730087	C/A	A	22.0246	BloodHT12+BloodH8v2	MRPL43///SEMA4G	0.50;0.68
1.68865e-107	rs4423675	20	25350778	4540326	20	25201677	A/G	G	-22.0243	BloodHT12+BloodH8v2	PYGB	-0.50;-0.67
2.38235e-107	rs2275580	10	99115939	3460687	10	99128768	A/G	G	22.0086	BloodHT12+BloodH8v2	RRP12	0.54;0.47
3.63766e-107	rs3766236	1	46820028	6450278	1	46819087	A/G	G	21.9895	BloodHT12+BloodH8v2	MKNK1	0.51;0.61
3.80154e-107	rs4874159	8	144742093	3360131	8	144729876	A/G	G	-21.9874	BloodHT12+BloodH8v2	NAPRT1	-0.53;-0.51
3.80154e-107	rs4874164	8	144746191	3360131	8	144729876	A/G	G	-21.9874	BloodHT12+BloodH8v2	NAPRT1	-0.53;-0.51
5.93142e-107	rs1984492	1	155784656	1660465	1	155769362	A/G	G	21.9673	BloodHT12	FCRL5	0.57
7.69016e-107	rs7581571	2	88216350	3180719	2	88259105	G/A	A	21.9556	BloodHT12	THNSL2	0.57
9.33257e-107	rs1199085	10	59597283	6220441	10	59708394	A/G	G	-21.9467	BloodHT12	RP11-179B15.3	-0.57
1.56778e-106	rs1883617	6	133114343	7100161	6	133123400	A/G	G	-21.9231	BloodHT12+BloodH8v2	VNN2	-0.54;-0.49
1.65265e-106	rs933489	1	154501744	6550367	1	154473361	A/G	G	-21.9207	BloodHT12+BloodH8v2	PMF1///PAQR6	-0.51;-0.60
2.42162e-106	rs1264333	6	30952293	1500753	6	30996086	A/G	G	21.9034	BloodHT12+BloodH8v2	VARSL	0.52;0.59
3.02909e-106	rs3902025	17	35372780	6270615	17	35321401	A/C	C	-21.893	BloodHT12+BloodH8v2	GSDMB	-0.53;-0.52
3.29241e-106	rs2844654	6	30946667	1500753	6	30996086	A/C	C	21.8892	BloodHT12+BloodH8v2	VARSL	0.52;0.59
4.154e-106	rs1264303	6	30990492	1500753	6	30996086	A/G	G	21.8786	BloodHT12+BloodH8v2	VARSL	0.52;0.59
4.154e-106	rs1264302	6	30990613	1500753	6	30996086	A/G	G	-21.8786	BloodHT12+BloodH8v2	VARSL	-0.52;-0.59
4.37842e-106	rs6797587	3	48172618	50327	3	48272540	G/A	A	21.8762	BloodHT12+BloodH8v2	ZNF589	0.52;0.55
4.80064e-106	rs1293758	12	111917970	3450180	12	111846977	A/G	G	21.8721	BloodHT12+BloodH8v2	OAS1	0.54;0.48
4.95023e-106	rs4974079	3	48881473	70707	3	49024043	A/C	C	-21.8707	BloodHT12+BloodH8v2	WDR6	-0.51;-0.62
5.03778e-106	rs9755490	3	48846668	70707	3	49024043	A/C	C	-21.8698	BloodHT12+BloodH8v2	WDR6	-0.51;-0.62
5.08214e-106	rs4075184	1	25763422	1030768	1	25755313	G/A	A	21.8696	BloodHT12+BloodH8v2	LDLRAP1	0.51;0.62
5.42747e-106	rs2267952	6	133109475	4010133	6	133091608	G/A	A	21.8664	BloodHT12+BloodH8v2	VNN3	0.53;0.52
6.10912e-106	rs2252690	12	53629350	3830471	12	53642432	A/G	G	21.8612	BloodHT12	KIAA0748	0.57
6.10912e-106	rs554455	1	65272403	1030367	1	65286711	A/G	G	-21.8612	BloodHT12	-	-0.57
6.10912e-106	rs511895	11	34444305	4040364	11	34433615	A/G	G	-21.8612	BloodHT12	CAT	-0.57
7.40771e-106	rs7232502	18	72856606	4830204	18	72896779	G/A	A	21.8524	BloodHT12	MBP	0.57
7.60494e-106	rs2074506	6	30998462	1500753	6	30996086	A/C	C	-21.8511	BloodHT12+BloodH8v2	VARSL	-0.52;-0.59
8.74879e-106	rs6701295	1	154414789	2850576	1	154400300	A/G	G	21.8446	BloodHT12+BloodH8v2	SEMA4A	0.53;0.54
1.01084e-105	rs6802890	3	49807265	2850202	3	49819298	A/G	G	-21.8381	BloodHT12+BloodH8v2	C3orf54///UBA7	-0.52;-0.58
1.2471e-105	rs10104	19	13746484	3460184	19	13748419	A/G	G	-21.8285	BloodHT12+BloodH8v2	C19orf53	-0.53;-0.52
1.39731e-105	rs6687605	1	25762219	1030768	1	25755313	G/A	A	21.8232	BloodHT12+BloodH8v2	LDLRAP1	0.51;0.62
1.45341e-105	rs3766240	1	46808577	6450278	1	46819087	A/G	G	21.8216	BloodHT12+BloodH8v2	MKNK1	0.51;0.62
1.62131e-105	rs1757171	6	37595022	1340400	6	37550407	A/G	G	21.8166	BloodHT12+BloodH8v2	FTSJD2///RP1-153P14.2	0.51;0.61
1.87293e-105	rs5754217	22	20269675	1230242	22	20308188	C/A	A	21.8098	BloodHT12+BloodH8v2	-	0.51;0.61
2.55423e-105	rs12310416	12	7803942	130743	12	7783307	G/A	A	-21.7956	BloodHT12+BloodH8v2	CLEC4C	-0.49;-0.68
2.97611e-105	rs2294758	6	133087505	2690239	6	133116497	A/G	G	21.7887	BloodHT12+BloodH8v2	VNN2	0.53;0.48
3.62221e-105	rs2277947	19	13750368	3460184	19	13748419	G/A	A	-21.7797	BloodHT12+BloodH8v2	C19orf53	-0.53;-0.51
7.18437e-105	rs1878076	1	163883944	7160400	1	163882215	A/G	G	-21.7483	BloodHT12+BloodH8v2	MGST3	-0.52;-0.57
7.40695e-105	rs2186344	21	38528639	1050215	21	38573075	G/A	A	21.7468	BloodHT12+BloodH8v2	KCNJ15	0.52;0.53
7.6032e-105	rs12200314	6	3003689	4570451	6	2963465	A/G	G	21.7456	BloodHT12+BloodH8v2	NQO2	0.53;0.51
1.02697e-104	rs980631	5	72927514	1170630	5	72890586	A/G	G	-21.7318	BloodHT12	ANKRA2	-0.56
1.14509e-104	rs987870	6	33150858	1050360	6	33159797	A/G	G	21.7269	BloodHT12+BloodH8v2	HLA-DPB1	0.52;0.58
1.20127e-104	rs5935799	23	14641184	450193	23	14825430	A/G	G	-21.7248	BloodHT12+BloodH8v2	RP13-928P6.1	-0.53;-0.50
2.34771e-104	rs1558377	4	17259856	3290292	4	17203356	G/A	A	21.6939	BloodHT12+BloodH8v2	LAP3	0.50;0.67
2.37853e-104	rs2681781	3	49873277	7380088	3	50021083	A/G	G	-21.6932	BloodHT12+BloodH8v2	RBM6	-0.49;-0.69
2.85495e-104	rs2965292	19	841844	5820598	19	831591	A/G	G	21.685	BloodHT12+BloodH8v2	MED16	0.52;0.54
3.51706e-104	rs1860596	4	17269180	3290292	4	17203356	A/G	G	21.6754	BloodHT12+BloodH8v2	LAP3	0.50;0.66
3.80309e-104	rs4090570	19	46807966	6370646	19	46821233	A/G	G	-21.6718	BloodHT12+BloodH8v2	CEACAM4	-0.50;-0.62
3.88659e-104	rs4142312	13	42472986	5700725	13	42412250	A/G	G	21.6706	BloodHT12+BloodH8v2	EPSTI1	0.52;0.57
3.9205e-104	rs404775	20	25429117	4540326	20	25201677	A/G	G	21.6702	BloodHT12+BloodH8v2	PYGB	0.49;0.67
5.08726e-104	rs3373	23	48452239	20195	23	48446210	A/G	G	21.6582	BloodHT12+BloodH8v2	SUV39H1	0.54;0.43
6.43072e-104	rs4130140	17	257873	2640142	17	267098	G/A	A	21.6475	BloodHT12+BloodH8v2	C17orf97	0.52;0.55
6.45868e-104	rs2777888	3	49873004	7380088	3	50021083	A/G	G	-21.6473	BloodHT12+BloodH8v2	RBM6	-0.49;-0.69
7.0441e-104	rs7359414	16	302639	270129	16	366922	A/C	C	-21.6433	BloodHT12+BloodH8v2	TMEM8	-0.52;-0.54
7.26127e-104	rs162040	5	7940478	5340487	5	7938225	A/C	C	21.6419	BloodHT12+BloodH8v2	MTRR	0.53;0.50
8.12802e-104	rs10488630	7	128381184	4260373	7	128371275	A/G	G	-21.6367	BloodHT12+BloodH8v2	IRF5	-0.52;-0.51
9.21709e-104	rs7011665	8	133798162	2350477	8	133705313	A/G	G	-21.6308	BloodHT12+BloodH8v2	LRRC6	-0.48;-0.73
9.50109e-104	rs6923139	6	26421327	2570253	6	26517568	G/A	A	-21.6296	BloodHT12+BloodH8v2	BTN3A2///BTN3A3	-0.52;-0.52
1.02277e-103	rs464921	6	33348484	2510161	6	33356900	A/G	G	21.6261	BloodHT12+BloodH8v2	B3GALT4///WDR46	0.52;0.54
1.05885e-103	rs775450	12	68403513	1990390	12	68461074	A/G	G	21.6245	BloodHT12+BloodH8v2	RAB3IP	0.48;0.73
1.08675e-103	rs1059440	11	63748377	520750	11	63836940	A/G	G	21.6232	BloodHT12+BloodH8v2	PRDX5	0.53;0.50
1.23227e-103	rs7232502	18	72856606	1340678	18	72896779	G/A	A	21.6175	BloodHT12	MBP	0.56
1.39118e-103	rs9305048	19	14740034	2140136	19	14727279	A/G	G	21.6119	BloodHT12+BloodH8v2	EMR2	0.53;0.51
1.65431e-103	rs7800695	7	45057031	4860634	7	45044452	A/C	C	-21.604	BloodHT12+BloodH8v2	CCM2	-0.51;-0.60
2.0276e-103	rs131816	22	49304328	7650128	22	49313187	A/G	G	-21.5946	BloodHT12+BloodH8v2	TYMP	-0.51;-0.57
2.80484e-103	rs131816	22	49304328	2350504	22	49311534	A/G	G	-21.5794	BloodHT12	SCO2///TYMP	-0.56
2.90358e-103	rs6453251	5	76142908	5810047	5	76158752	A/G	G	-21.578	BloodHT12+BloodH8v2	F2RL1	-0.51;-0.58
3.54254e-103	rs2240804	6	31028869	1500753	6	30996086	A/G	G	-21.5688	BloodHT12+BloodH8v2	VARSL	-0.51;-0.58
4.06802e-103	rs10786612	10	102643755	7560717	10	102730617	A/G	G	21.5623	BloodHT12+BloodH8v2	SEMA4G///MRPL43	0.51;0.60
4.96251e-103	rs6107696	20	578970	3780717	20	578579	A/G	G	-21.5531	BloodHT12+BloodH8v2	SRXN1	-0.51;-0.57
5.204e-103	rs775448	12	68403677	1990390	12	68461074	A/G	G	21.551	BloodHT12+BloodH8v2	RAB3IP	0.48;0.72
6.71406e-103	rs6747253	2	201456660	4390390	2	201453098	G/A	A	-21.5391	BloodHT12+BloodH8v2	PPIL3	-0.51;-0.56
7.10161e-103	rs4258420	12	68445817	1990390	12	68461074	A/G	G	-21.5365	BloodHT12+BloodH8v2	RAB3IP	-0.47;-0.74
7.70854e-103	rs933489	1	154501744	5090020	1	154502440	A/G	G	-21.5326	BloodHT12	SMG5	-0.56
9.24013e-103	rs5770594	22	48404501	3140064	22	48418244	G/A	A	-21.5242	BloodHT12+BloodH8v2	C22orf34	-0.50;-0.64
1.00294e-102	rs3077	6	33141000	1050360	6	33159797	A/G	G	21.5205	BloodHT12+BloodH8v2	HLA-DPB1	0.51;0.57
1.06536e-102	rs7254601	19	40839155	5670139	19	40917391	A/G	G	-21.5177	BloodHT12+BloodH8v2	AD000671.1///TMEM149	-0.53;-0.48
1.12679e-102	rs2030731	11	63130224	2510593	11	63118621	A/G	G	-21.5151	BloodHT12+BloodH8v2	PLA2G16	-0.53;-0.49
1.31033e-102	rs6424261	1	231156846	3460056	1	231166917	G/A	A	21.5081	BloodHT12+BloodH8v2	C1orf57	0.52;0.53
1.36217e-102	rs2071474	6	32890560	2650156	6	32906056	G/A	A	21.5063	BloodHT12+BloodH8v2	TAP2	0.52;0.52
1.51062e-102	rs12798333	11	63769360	3310564	11	63836940	A/G	G	-21.5015	BloodHT12+BloodH8v2	PRDX5	-0.51;-0.55
1.65369e-102	rs2296164	1	181801558	6270706	1	181749102	G/A	A	-21.4972	BloodHT12+BloodH8v2	SMG7	-0.51;-0.56
1.6897e-102	rs2395309	6	33134224	1050360	6	33159797	A/G	G	21.4963	BloodHT12+BloodH8v2	HLA-DPB1	0.51;0.57
1.71168e-102	rs2294758	6	133087505	4010133	6	133091608	A/G	G	21.4956	BloodHT12+BloodH8v2	VNN3	0.52;0.53
2.11391e-102	rs2051344	18	72844641	1340678	18	72896779	A/C	C	21.4859	BloodHT12	MBP	0.56
2.54385e-102	rs6973	22	41889081	4220091	22	41883335	C/A	A	-21.4773	BloodHT12	TSPO	-0.56
3.07421e-102	rs2286614	11	63824886	2630056	11	63836940	A/G	G	-21.4686	BloodHT12	PRDX5	-0.56
3.92848e-102	rs2269725	22	18164731	4230719	22	18186604	A/G	G	-21.4571	BloodHT12+BloodH8v2	GNB1L	-0.49;-0.65
4.15436e-102	rs3826061	16	87454722	1450082	16	87453013	G/A	A	21.4546	BloodHT12+BloodH8v2	TRAPPC2L	0.50;0.63
5.56489e-102	rs2234185	6	43005052	3440086	6	43042665	A/G	G	21.4409	BloodHT12+BloodH8v2	GNMT///PEX6	0.50;0.63
5.75952e-102	rs613871	12	10036608	1340500	12	10038814	A/G	G	-21.4393	BloodHT12	CLEC12B	-0.56
5.75952e-102	rs7994556	13	114016178	3170561	13	114037382	G/A	A	21.4393	BloodHT12	CDC16	0.56
5.75952e-102	rs8028182	15	73505722	150241	15	73441590	A/C	C	-21.4393	BloodHT12	MAN2C1	-0.56
6.35777e-102	rs1346268	15	43460321	7400619	15	43547928	A/G	G	21.4347	BloodHT12+BloodH8v2	SPATA5L1	0.49;0.67
8.36916e-102	rs2644548	1	211088985	5080201	1	211095063	G/A	A	-21.422	BloodHT12	ENST00000356684	-0.56
1.03728e-101	rs11906854	20	33847048	4570500	20	33696821	A/G	G	-21.4119	BloodHT12+BloodH8v2	RBM12	-0.51;-0.56
1.17979e-101	rs748806	22	18167736	4230719	22	18186604	A/G	G	-21.4058	BloodHT12+BloodH8v2	GNB1L	-0.49;-0.67
1.2745e-101	rs3756974	6	133093976	2690239	6	133116497	A/G	G	-21.4022	BloodHT12+BloodH8v2	VNN2	-0.52;-0.50
1.56583e-101	rs140522	22	49318132	2350504	22	49311534	A/G	G	21.3927	BloodHT12	SCO2///TYMP	0.56
1.56583e-101	rs9314909	13	114061118	3170561	13	114037382	A/G	G	21.3927	BloodHT12	CDC16	0.56
1.86672e-101	rs8079416	17	35346239	6270615	17	35321401	A/G	G	21.3845	BloodHT12+BloodH8v2	GSDMB	0.53;0.47
2.17812e-101	rs6060491	20	33638514	4570500	20	33696821	G/A	A	-21.3774	BloodHT12+BloodH8v2	RBM12	-0.51;-0.53
2.76861e-101	rs10110952	8	133794906	2350477	8	133705313	A/C	C	21.3661	BloodHT12+BloodH8v2	LRRC6	0.47;0.72
2.80441e-101	rs410852	19	59492183	6110037	19	59649945	G/A	A	21.3654	BloodHT12+BloodH8v2	LILRA3///LILRA1	0.53;0.45
4.24779e-101	rs7994573	13	114026490	3170561	13	114037382	A/G	G	21.3462	BloodHT12	CDC16	0.55
4.54874e-101	rs12100841	14	34641402	6560427	14	34758965	A/G	G	21.3428	BloodHT12+BloodH8v2	KIAA0391	0.51;0.57
5.04051e-101	rs1651895	19	817018	3180446	19	831591	G/A	A	21.3381	BloodHT12+BloodH8v2	MED16	0.52;0.48
5.1056e-101	rs9314907	13	114033265	3170561	13	114037382	G/A	A	21.3376	BloodHT12	CDC16	0.56
5.1056e-101	rs4718180	7	64099761	5720288	7	64080557	C/A	A	21.3376	BloodHT12	ZNF117	0.55
5.30594e-101	rs2294759	6	133087595	2690239	6	133116497	A/G	G	-21.3357	BloodHT12+BloodH8v2	VNN2	-0.52;-0.49
5.42061e-101	rs2278089	2	151854918	2140242	2	151933577	A/C	C	21.3347	BloodHT12+BloodH8v2	TNFAIP6	0.51;0.54
5.90457e-101	rs6960994	7	128479893	4260373	7	128371275	A/G	G	21.3307	BloodHT12+BloodH8v2	IRF5	0.51;0.55
1.02028e-100	rs1052200	7	29036845	1400703	7	29101594	G/A	A	21.3052	BloodHT12+BloodH8v2	CPVL	0.59;0.10
1.14495e-100	rs477895	11	63805488	2630056	11	63836940	A/G	G	21.2997	BloodHT12	PRDX5	0.55
1.19999e-100	rs1048445	10	99106893	3460687	10	99128768	G/A	A	21.2975	BloodHT12+BloodH8v2	RRP12	0.52;0.52
1.37561e-100	rs1044370	12	48856877	6330356	12	48828643	A/G	G	21.2911	BloodHT12	LASS5	0.55
2.63032e-100	rs2131355	9	70317964	4480112	9	70248716	A/G	G	21.2607	BloodHT12+BloodH8v2	PGM5	0.52;0.51
2.68697e-100	rs2274064	1	181809010	6270706	1	181749102	A/G	G	-21.2597	BloodHT12+BloodH8v2	SMG7	-0.51;-0.54
3.00174e-100	rs6621691	23	102683947	4920487	23	102723681	A/G	G	-21.2545	BloodHT12+BloodH8v2	TCEAL4	-0.51;-0.57
4.65428e-100	rs2294759	6	133087595	4010133	6	133091608	A/G	G	-21.2339	BloodHT12+BloodH8v2	VNN3	-0.52;-0.51
5.73329e-100	rs11231528	11	63122965	2510593	11	63118621	A/C	C	-21.2241	BloodHT12+BloodH8v2	PLA2G16	-0.52;-0.49
7.55891e-100	rs3756974	6	133093976	4010133	6	133091608	A/G	G	-21.2112	BloodHT12+BloodH8v2	VNN3	-0.52;-0.50
8.26477e-100	rs6960994	7	128479893	2230431	7	128371275	A/G	G	21.207	BloodHT12	IRF5	0.55
8.26477e-100	rs4821544	22	35588449	5490689	22	35536068	A/G	G	-21.207	BloodHT12	PVALB	-0.55
8.26477e-100	rs6965753	7	64144339	5720288	7	64080557	C/A	A	21.207	BloodHT12	ZNF117	0.55
8.40649e-100	rs8101040	19	55255711	3290576	19	55196077	C/A	A	-21.2061	BloodHT12+BloodH8v2	VRK3	-0.53;-0.40
1.00066e-99	rs2298428	22	20312892	1230242	22	20308188	G/A	A	21.1979	BloodHT12+BloodH8v2	-	0.50;0.57
2.204e-99	rs757978	2	242019774	630601	2	241941906	G/A	A	21.1607	BloodHT12	-	0.55
3.42526e-99	rs2058337	4	17287747	3290292	4	17203356	A/G	G	21.1399	BloodHT12+BloodH8v2	LAP3	0.48;0.66
3.61923e-99	rs608418	12	10023132	3170601	12	10041912	A/G	G	21.1373	BloodHT12+BloodH8v2	CLEC12B	0.52;0.44
3.80798e-99	rs4279134	3	49131680	70707	3	49024043	A/G	G	-21.1349	BloodHT12+BloodH8v2	WDR6	-0.50;-0.59
4.37926e-99	rs2462904	7	26932851	7160360	7	26772040	A/G	G	21.1283	BloodHT12+BloodH8v2	SKAP2	0.52;0.46
5.865e-99	rs11681497	2	241993006	630601	2	241941906	A/G	G	21.1144	BloodHT12	-	0.55
6.43727e-99	rs11742397	5	138059806	3890017	5	138207812	A/G	G	21.1101	BloodHT12+BloodH8v2	CTNNA1	0.50;0.56
6.63079e-99	rs1932001	10	99162741	3460687	10	99128768	A/G	G	21.1086	BloodHT12+BloodH8v2	RRP12	0.51;0.51
8.91563e-99	rs9405942	6	6523127	6840408	6	6566777	A/G	G	21.0948	BloodHT12+BloodH8v2	LY86	0.51;0.50
1.07383e-98	rs3782567	12	13036880	360689	12	13031779	A/G	G	-21.0859	BloodHT12+BloodH8v2	HEBP1	-0.49;-0.61
1.65924e-98	rs581949	12	10040673	3170601	12	10041912	A/G	G	21.0652	BloodHT12+BloodH8v2	CLEC12B	0.51;0.52
1.89925e-98	rs8078650	17	37374297	3400408	17	37240469	A/C	C	21.0589	BloodHT12+BloodH8v2	NT5C3L	0.50;0.56
2.07528e-98	rs2135923	1	205593216	2340220	1	205600102	A/G	G	21.0547	BloodHT12+BloodH8v2	-	0.48;0.68
2.20158e-98	rs2286645	17	27720405	5900360	17	27687903	A/G	G	21.0518	BloodHT12+BloodH8v2	C17orf75	0.48;0.66
2.25803e-98	rs7873555	9	131586137	3890524	9	131633389	A/G	G	21.0507	BloodHT12+BloodH8v2	C9orf78	0.52;0.48
2.55192e-98	rs7939784	11	63666729	520750	11	63836940	A/G	G	-21.0448	BloodHT12+BloodH8v2	PRDX5	-0.51;-0.49
2.60631e-98	rs13090	19	819115	5820598	19	831591	G/A	A	21.0439	BloodHT12+BloodH8v2	MED16	0.51;0.54
2.8477e-98	rs4795700	17	27787907	5900360	17	27687903	G/A	A	21.0397	BloodHT12+BloodH8v2	C17orf75	0.48;0.66
2.89614e-98	rs2072443	7	150121309	5720682	7	150130954	G/A	A	-21.0388	BloodHT12+BloodH8v2	TMEM176A	-0.52;-0.48
3.44269e-98	rs1997243	7	1050303	7100092	7	1069148	A/G	G	21.0307	BloodHT12+BloodH8v2	GPR146///C7orf50	0.49;0.63
3.45723e-98	rs2242601	7	142803946	7320594	7	142800264	A/G	G	-21.0304	BloodHT12+BloodH8v2	ZYX///EPHA1	-0.51;-0.51
3.51602e-98	rs10864001	1	211063048	6980747	1	210998940	A/C	C	-21.0297	BloodHT12+BloodH8v2	NSL1	-0.51;-0.50
3.60608e-98	rs9356478	6	166671406	5360521	6	166664616	A/G	G	-21.0284	BloodHT12+BloodH8v2	SFT2D1	-0.49;-0.62
4.12673e-98	rs470119	22	49313780	2350504	22	49311534	A/G	G	21.0221	BloodHT12	SCO2///TYMP	0.55
4.94633e-98	rs572244	18	32617532	3140110	18	32646594	G/A	A	-21.0136	BloodHT12	C18orf10	-0.55
5.09434e-98	rs928736	21	33361759	2030403	21	33365458	A/G	G	21.0122	BloodHT12+BloodH8v2	OLIG1	0.50;0.58
5.11584e-98	rs12029680	1	46853328	6450278	1	46819087	A/G	G	-21.0119	BloodHT12+BloodH8v2	MKNK1	-0.50;-0.57
7.10461e-98	rs10206319	2	70909606	4290360	2	70895265	A/G	G	-20.9963	BloodHT12+BloodH8v2	CLEC4F	-0.50;-0.56
7.79378e-98	rs11957671	5	138040565	3890017	5	138207812	A/G	G	20.992	BloodHT12+BloodH8v2	CTNNA1	0.50;0.55
9.6183e-98	rs4951580	1	210458577	5870746	1	210563664	G/A	A	20.9819	BloodHT12+BloodH8v2	PPP2R5A	0.51;0.50
1.08658e-97	rs2304130	19	19650528	2060193	19	19626244	A/G	G	20.976	BloodHT12	ATP13A1	0.55
1.23264e-97	rs15702	1	210978459	6980747	1	210998940	A/G	G	-20.9701	BloodHT12+BloodH8v2	NSL1	-0.51;-0.52
1.30187e-97	rs4889954	17	75680189	1190634	17	75699111	A/G	G	20.9675	BloodHT12	GAA	0.55
1.37498e-97	rs11211328	1	46853252	6450278	1	46819087	A/G	G	-20.965	BloodHT12+BloodH8v2	MKNK1	-0.50;-0.57
1.55316e-97	rs2234978	10	90761809	6480059	10	90692424	A/G	G	20.9591	BloodHT12	AL157394.15///ACTA2///RP11-399O19.3	0.55
1.58613e-97	rs2294183	6	170649731	2760376	6	170695223	A/G	G	-20.9582	BloodHT12+BloodH8v2	PSMB1	-0.50;-0.57
3.25145e-97	rs9971029	10	71586467	4050452	10	71636028	A/G	G	-20.9239	BloodHT12+BloodH8v2	-	-0.51;-0.52
4.76175e-97	rs1719247	15	43408277	7400619	15	43547928	G/A	A	20.9058	BloodHT12+BloodH8v2	SPATA5L1	0.48;0.64
5.00731e-97	rs2839193	21	46522771	6380187	21	46520721	G/A	A	-20.9034	BloodHT12+BloodH8v2	MCM3AP///C21orf57	-0.50;-0.52
6.43813e-97	rs426965	19	13755230	3460184	19	13748419	A/C	C	-20.8912	BloodHT12+BloodH8v2	C19orf53	-0.50;-0.53
7.48553e-97	rs1004736	5	150593042	4280273	5	150620918	A/C	C	20.884	BloodHT12	GM2A	0.55
7.93732e-97	rs2185080	1	202014375	580411	1	202006530	G/A	A	-20.8813	BloodHT12+BloodH8v2	LAX1	-0.52;-0.41
8.38117e-97	rs2071018	11	10480095	2320750	11	10568369	G/A	A	-20.8787	BloodHT12+BloodH8v2	MRVI1///AC009532.9	-0.49;-0.61
1.14225e-96	rs2293936	8	23363198	2900224	8	23335233	A/C	C	20.8638	BloodHT12+BloodH8v2	ENTPD4	0.49;0.60
1.15185e-96	rs2294758	6	133087505	7100161	6	133123400	A/G	G	20.8635	BloodHT12+BloodH8v2	VNN2	0.51;0.47
1.19603e-96	rs5924804	23	152096994	7320270	23	151977502	G/A	A	20.8617	BloodHT12+BloodH8v2	PNMA3	0.52;0.43
1.32228e-96	rs1761769	6	43787025	6330538	6	43712665	A/C	C	20.8569	BloodHT12+BloodH8v2	MAD2L1BP	0.51;0.48
1.45573e-96	rs939335	3	185228357	7610050	3	185185870	G/A	A	20.8523	BloodHT12+BloodH8v2	ABCC5	0.49;0.58
1.62963e-96	rs4760172	12	56540282	870056	12	56463712	A/G	G	20.8468	BloodHT12+BloodH8v2	FAM119B///TSFM	0.51;0.48
1.84726e-96	rs1662955	2	30524477	7040546	2	30622103	A/G	G	20.841	BloodHT12+BloodH8v2	LYCAT	0.47;0.67
1.95852e-96	rs580459	11	85114148	6760037	11	85114803	A/G	G	20.8381	BloodHT12	SYTL2	0.54
2.78133e-96	rs1474563	23	78535849	1580576	23	78506122	A/G	G	20.8213	BloodHT12	ITM2A	0.54
3.48426e-96	rs7299249	12	56629977	5290239	12	56629472	G/A	A	-20.8105	BloodHT12+BloodH8v2	XRCC6BP1	-0.46;-0.72
4.38257e-96	rs6985508	8	142406916	3310632	8	142286573	A/G	G	20.7995	BloodHT12	-	0.55
4.47489e-96	rs10122	12	56636898	5290239	12	56629472	G/A	A	-20.7984	BloodHT12+BloodH8v2	XRCC6BP1	-0.46;-0.72
4.60741e-96	rs1683591	19	820037	5820598	19	831591	A/G	G	20.7971	BloodHT12+BloodH8v2	MED16	0.50;0.53
5.0922e-96	rs3740487	10	102740773	3060184	10	102731988	C/A	A	-20.7922	BloodHT12	SEMA4G///MRPL43	-0.54
5.0922e-96	rs2040722	23	15779234	5260692	23	15734940	G/A	A	-20.7922	BloodHT12	ZRSR2	-0.54
5.0922e-96	rs9405611	6	3089027	2940403	6	3093936	A/G	G	-20.7922	BloodHT12	BPHL///RP1-40E16.7///ENST00000408235	-0.54
5.0922e-96	rs2863095	10	102736493	3060184	10	102731988	G/A	A	-20.7922	BloodHT12	SEMA4G///MRPL43	-0.54
5.1778e-96	rs41386	2	72283284	6280224	2	72219173	A/G	G	20.7914	BloodHT12+BloodH8v2	CYP26B1	0.50;0.55
6.11695e-96	rs2229302	17	43975401	3460097	17	43976206	A/G	G	20.7836	BloodHT12+BloodH8v2	HOXB2	0.51;0.50
8.08583e-96	rs620321	9	78505220	3940392	9	78467285	A/G	G	20.77	BloodHT12+BloodH8v2	KIAA0367	0.46;0.69
9.31524e-96	rs2219893	6	32877641	2650156	6	32906056	A/G	G	20.7632	BloodHT12+BloodH8v2	TAP2	0.51;0.50
9.39311e-96	rs1723167	2	30568152	7040546	2	30622103	A/G	G	20.7629	BloodHT12+BloodH8v2	LYCAT	0.47;0.67
1.20068e-95	rs10877030	12	56542981	870056	12	56463712	A/C	C	20.751	BloodHT12+BloodH8v2	FAM119B///TSFM	0.51;0.48
1.32122e-95	rs7319446	13	114047264	3170561	13	114037382	G/A	A	20.7464	BloodHT12	CDC16	0.54
1.5282e-95	rs2071421	22	49411282	4920546	22	49411894	A/G	G	-20.7395	BloodHT12+BloodH8v2	ARSA	-0.48;-0.61
1.81969e-95	rs11127	2	85778240	5360064	2	85777158	A/G	G	20.7312	BloodHT12+BloodH8v2	GNLY	0.53;0.37
1.97739e-95	rs2001298	12	111962455	3450180	12	111846977	C/A	A	20.7271	BloodHT12+BloodH8v2	OAS1	0.50;0.52
2.67777e-95	rs9394925	6	42862503	670136	6	42903125	A/G	G	20.7126	BloodHT12+BloodH8v2	RP3-475N16.5///AL353716.18	0.51;0.47
3.09654e-95	rs236919	11	116600571	650678	11	116586252	A/G	G	20.7056	BloodHT12+BloodH8v2	TAGLN///PCSK7	0.51;0.44
3.42085e-95	rs4076769	2	192292451	7320678	2	192266925	G/A	A	-20.7007	BloodHT12	-	-0.54
3.85826e-95	rs7562391	2	201444411	4390390	2	201453098	A/C	C	-20.6949	BloodHT12+BloodH8v2	PPIL3	-0.50;-0.54
4.24449e-95	rs7155817	14	76280004	580465	14	76308696	G/A	A	20.6903	BloodHT12+BloodH8v2	VASH1	0.50;0.53
4.61156e-95	rs2836985	21	39623039	5570195	21	39543350	A/G	G	20.6862	BloodHT12+BloodH8v2	BRWD1	0.47;0.65
4.84684e-95	rs489574	11	65299315	3830433	11	65295241	A/G	G	20.684	BloodHT12	-	0.54
5.05202e-95	rs7036709	9	133498263	6270037	9	133523630	A/C	C	-20.6818	BloodHT12+BloodH8v2	RAPGEF1	-0.50;-0.52
5.51155e-95	rs612529	19	59259065	1300546	19	59247459	A/G	G	-20.6777	BloodHT12+BloodH8v2	VSTM1	-0.50;-0.53
5.58051e-95	rs6942306	6	133096863	4010133	6	133091608	A/C	C	20.677	BloodHT12+BloodH8v2	VNN3	0.50;0.53
6.98003e-95	rs8045689	16	28895770	6370097	16	28763379	A/G	G	20.6663	BloodHT12+BloodH8v2	TUFM	0.50;0.54
7.83843e-95	rs11216267	11	116457602	650678	11	116586252	G/A	A	20.6607	BloodHT12+BloodH8v2	TAGLN///PCSK7	0.52;0.41
8.23783e-95	rs10265670	7	150093327	5720682	7	150130954	A/G	G	-20.6583	BloodHT12+BloodH8v2	TMEM176A	-0.51;-0.47
8.83864e-95	rs6060491	20	33638514	6180184	20	33696821	G/A	A	-20.655	BloodHT12	RBM12	-0.54
1.24618e-94	rs706793	12	48754036	6330356	12	48828643	G/A	A	20.6383	BloodHT12	LASS5	0.54
1.33697e-94	rs1437743	2	85778500	5360064	2	85777158	A/G	G	20.6348	BloodHT12+BloodH8v2	GNLY	0.53;0.36
1.42845e-94	rs41420	2	72255762	6280224	2	72219173	A/G	G	-20.6317	BloodHT12+BloodH8v2	CYP26B1	-0.49;-0.54
1.74928e-94	rs1683591	19	820037	3180446	19	831591	A/G	G	20.6219	BloodHT12+BloodH8v2	MED16	0.51;0.47
1.80064e-94	rs2955849	11	57005697	3310376	11	57053661	A/G	G	-20.6204	BloodHT12+BloodH8v2	TIMM10	-0.51;-0.45
2.12433e-94	rs3770832	2	36592134	6200053	2	36638303	C/A	A	20.6125	BloodHT12+BloodH8v2	AC007401.2///FEZ2	0.49;0.56
2.26952e-94	rs11208574	1	65281012	1030367	1	65286711	A/G	G	20.6093	BloodHT12	-	0.54
2.6443e-94	rs3756974	6	133093976	7100161	6	133123400	A/G	G	-20.602	BloodHT12+BloodH8v2	VNN2	-0.51;-0.47
3.57437e-94	rs13090	19	819115	3180446	19	831591	G/A	A	20.5874	BloodHT12+BloodH8v2	MED16	0.51;0.47
5.20277e-94	rs11761888	7	129794617	1450056	7	129783849	A/G	G	20.5691	BloodHT12+BloodH8v2	CPA5	0.47;0.64
5.81541e-94	rs1794282	6	32774504	2070608	6	32627630	G/A	A	20.5638	BloodHT12	HLA-DRB5///HLA-DRB1	0.54
5.81541e-94	rs10187424	2	85647808	5910128	2	85660446	A/G	G	-20.5638	BloodHT12	VAMP8	-0.54
5.81541e-94	rs4802863	19	56960784	3400392	19	56960783	A/G	G	20.5638	BloodHT12	FPR2	0.54
5.81541e-94	rs2270180	17	17125827	6980148	17	17065490	A/G	G	20.5638	BloodHT12	-	0.54
6.23754e-94	rs2965292	19	841844	3180446	19	831591	A/G	G	20.5603	BloodHT12+BloodH8v2	MED16	0.51;0.47
6.34123e-94	rs1894356	23	151842345	6840674	23	151863167	C/A	A	20.5595	BloodHT12+BloodH8v2	ZNF185	0.49;0.55
6.58086e-94	rs2294759	6	133087595	7100161	6	133123400	A/G	G	-20.5577	BloodHT12+BloodH8v2	VNN2	-0.51;-0.47
7.47754e-94	rs1005901	8	22020323	3170451	8	22021865	A/G	G	-20.5514	BloodHT12+BloodH8v2	NUDT18	-0.50;-0.52
8.18688e-94	rs15702	1	210978459	5080201	1	211095063	A/G	G	20.5471	BloodHT12	ENST00000356684	0.54
9.97621e-94	rs4145048	11	76416871	1230017	11	76330605	A/G	G	-20.5376	BloodHT12+BloodH8v2	PHCA	-0.50;-0.50
1.14749e-93	rs4944804	11	72198178	5560221	11	72162910	A/C	C	-20.5307	BloodHT12+BloodH8v2	STARD10	-0.46;-0.67
1.23572e-93	rs2096507	21	46766344	6380187	21	46520721	G/A	A	-20.5272	BloodHT12+BloodH8v2	MCM3AP///C21orf57	-0.50;-0.48
1.43891e-93	rs429916	6	33086565	1050360	6	33159797	C/A	A	20.5198	BloodHT12+BloodH8v2	HLA-DPB1	0.49;0.58
1.48095e-93	rs4411058	23	134254913	2650653	23	134276504	A/G	G	-20.5182	BloodHT12	ZNF75D	-0.54
2.04933e-93	rs701836	10	102757107	7560717	10	102730617	C/A	A	20.5024	BloodHT12+BloodH8v2	SEMA4G///MRPL43	0.49;0.55
2.60084e-93	rs13320	1	150113141	6100010	1	150130710	A/G	G	-20.491	BloodHT12+BloodH8v2	THEM4	-0.46;-0.70
2.67672e-93	rs6585454	10	81930681	5900735	10	81928019	A/G	G	20.4894	BloodHT12+BloodH8v2	ANXA11	0.50;0.52
2.81195e-93	rs11732351	4	8006388	2690187	4	7901947	A/G	G	-20.4871	BloodHT12+BloodH8v2	AFAP1	-0.47;-0.63
2.92984e-93	rs1884389	20	1358582	7320328	20	1383612	A/G	G	20.485	BloodHT12	NSFL1C	0.54
3.28682e-93	rs3894194	17	35375519	6270615	17	35321401	G/A	A	20.4796	BloodHT12+BloodH8v2	GSDMB	0.50;0.47
3.467e-93	rs9379827	6	26261314	290730	6	26252369	C/A	A	-20.4768	BloodHT12+BloodH8v2	HIST1H4A///HIST1H2BD///HIST1H2AC	-0.50;-0.47
3.50996e-93	rs12830053	12	108542272	5390754	12	108385190	A/G	G	20.4764	BloodHT12+BloodH8v2	KCTD10	0.50;0.51
3.64205e-93	rs9379897	6	26709505	4610674	6	26479952	A/G	G	-20.4746	BloodHT12+BloodH8v2	BTN3A2	-0.50;-0.49
3.84166e-93	rs3916581	11	118393097	1230639	11	118400279	C/A	A	20.4718	BloodHT12+BloodH8v2	TRAPPC4///SLC37A4	0.48;0.60
4.65877e-93	rs1061230	7	99645201	2190541	7	99657874	A/G	G	20.4625	BloodHT12+BloodH8v2	AC073842.5///STAG3	0.49;0.55
5.53455e-93	rs234783	21	43376312	1230047	21	43357955	G/A	A	-20.454	BloodHT12+BloodH8v2	CBS	-0.50;-0.51
7.22437e-93	rs2150912	6	42872409	670136	6	42903125	A/G	G	-20.4412	BloodHT12+BloodH8v2	RP3-475N16.5///AL353716.18	-0.51;-0.46
7.37392e-93	rs7542768	1	199391949	1010110	1	199388924	A/G	G	20.4401	BloodHT12+BloodH8v2	TMEM9	0.49;0.54
7.49578e-93	rs1757188	6	37591786	1340400	6	37550407	A/G	G	20.4394	BloodHT12+BloodH8v2	FTSJD2///RP1-153P14.2	0.48;0.57
9.58427e-93	rs11150843	17	75694264	1190634	17	75699111	A/G	G	20.4273	BloodHT12	GAA	0.53
9.58427e-93	rs613871	12	10036608	3780358	12	10041912	A/G	G	-20.4273	BloodHT12	CLEC12B	-0.53
1.12437e-92	rs2190531	7	29026251	1400703	7	29101594	C/A	A	20.4196	BloodHT12+BloodH8v2	CPVL	0.56;0.08
1.18097e-92	rs9616329	22	48412318	3140064	22	48418244	G/A	A	-20.4172	BloodHT12+BloodH8v2	C22orf34	-0.47;-0.64
1.34622e-92	rs5933531	23	134258831	2650653	23	134276504	A/G	G	-20.4108	BloodHT12	ZNF75D	-0.54
1.47302e-92	rs11084329	19	59527583	6110037	19	59649945	G/A	A	20.4062	BloodHT12+BloodH8v2	LILRA3///LILRA1	0.50;0.47
1.83706e-92	rs2270180	17	17125827	5890113	17	17068740	A/G	G	20.3954	BloodHT12+BloodH8v2	FLCN	0.47;0.62
2.0683e-92	rs2070865	21	39637389	5570195	21	39543350	A/G	G	-20.3898	BloodHT12+BloodH8v2	BRWD1	-0.46;-0.67
2.08528e-92	rs939335	3	185228357	6580553	3	185169420	G/A	A	20.3893	BloodHT12+BloodH8v2	ABCC5	0.48;0.59
2.42569e-92	rs641393	11	85114000	6760037	11	85114803	G/A	A	20.3819	BloodHT12	SYTL2	0.53
2.4456e-92	rs2981	13	48999095	6100521	13	48984467	A/G	G	-20.3815	BloodHT12+BloodH8v2	PHF11	-0.49;-0.51
2.868e-92	rs1736090	8	11743638	5700142	8	11715912	G/A	A	20.3737	BloodHT12	FDFT1	0.53
2.98756e-92	rs1885300	6	2974126	2710682	6	2952113	A/G	G	-20.3717	BloodHT12+BloodH8v2	NQO2	-0.49;-0.52
4.85584e-92	rs1000744	9	116112477	670091	9	116126788	A/C	C	-20.348	BloodHT12+BloodH8v2	ORM1	-0.50;-0.49
5.29011e-92	rs4078420	5	180404429	1470102	5	180357412	A/G	G	20.3437	BloodHT12+BloodH8v2	BTNL3	0.50;0.49
6.07684e-92	rs7212466	17	27868497	2750280	17	27840298	A/G	G	-20.3369	BloodHT12+BloodH8v2	CDK5R1	-0.50;-0.50
6.12659e-92	rs1028549	20	5146287	510673	20	5087733	A/G	G	20.3366	BloodHT12	CDS2	0.53
6.12659e-92	rs8033436	15	88574146	4900440	15	88563846	A/G	G	-20.3366	BloodHT12	SEMA4B///CIB1	-0.53
6.51294e-92	rs1059440	11	63748377	3310564	11	63836940	A/G	G	20.3334	BloodHT12+BloodH8v2	PRDX5	0.50;0.50
6.59307e-92	rs4790770	17	5265617	240110	17	5246933	A/C	C	20.333	BloodHT12+BloodH8v2	NUP88	0.49;0.53
7.24104e-92	rs589448	12	68038467	4810162	12	68031340	A/G	G	-20.3284	BloodHT12	LYZ	-0.53
7.3901e-92	rs7895646	10	99157426	3460687	10	99128768	A/G	G	20.3273	BloodHT12+BloodH8v2	RRP12	0.51;0.40
7.66617e-92	rs3752955	9	76874510	1980180	9	76875881	A/C	C	-20.3254	BloodHT12+BloodH8v2	C9orf95	-0.46;-0.68
9.32189e-92	rs315122	12	68057340	3710504	12	68031340	A/C	C	20.316	BloodHT12+BloodH8v2	LYZ	0.52;0.38
9.66992e-92	rs3132571	6	31013292	1500753	6	30996086	A/G	G	-20.3141	BloodHT12+BloodH8v2	VARSL	-0.49;-0.51
9.78879e-92	rs904251	6	37559674	1340400	6	37550407	A/C	C	-20.3135	BloodHT12+BloodH8v2	FTSJD2///RP1-153P14.2	-0.48;-0.57
1.13342e-91	rs3741981	12	111833253	7040035	12	111841649	A/G	G	20.3063	BloodHT12+BloodH8v2	OAS1	0.47;0.61
1.19501e-91	rs4459386	12	48881214	6330356	12	48828643	G/A	A	20.3037	BloodHT12	LASS5	0.53
1.53795e-91	rs1416764	10	59710357	20392	10	59708394	A/G	G	-20.2913	BloodHT12	RP11-179B15.3	-0.53
1.53795e-91	rs2070435	21	46786139	6520577	21	46758644	G/A	A	20.2913	BloodHT12	DIP2A	0.53
2.20858e-91	rs2950520	7	99665084	2190541	7	99657874	G/A	A	20.2735	BloodHT12+BloodH8v2	AC073842.5///STAG3	0.49;0.54
2.23568e-91	rs7836362	8	22026371	3170451	8	22021865	A/G	G	-20.2729	BloodHT12+BloodH8v2	NUDT18	-0.50;-0.46
2.71716e-91	rs224185	16	3143036	5130332	16	3128972	C/A	A	-20.2633	BloodHT12+BloodH8v2	ZNF213	-0.49;-0.49
2.99539e-91	rs11906854	20	33847048	6180184	20	33696821	A/G	G	-20.2585	BloodHT12	RBM12	-0.53
3.85285e-91	rs910620	20	1373078	7320328	20	1383612	A/G	G	-20.2461	BloodHT12	NSFL1C	-0.53
3.91591e-91	rs90192	11	116564557	4890328	11	116564020	A/G	G	-20.2453	BloodHT12+BloodH8v2	SIDT2	-0.49;-0.49
4.29904e-91	rs1683591	19	820037	1240152	19	812635	A/G	G	20.2407	BloodHT12+BloodH8v2	CFD	0.51;0.39
4.70044e-91	rs2278238	19	18437484	6650086	19	18442784	G/A	A	-20.2363	BloodHT12+BloodH8v2	ELL///PGPEP1	-0.47;-0.60
5.0977e-91	rs2839179	21	46505469	6380187	21	46520721	G/A	A	-20.2323	BloodHT12+BloodH8v2	MCM3AP///C21orf57	-0.48;-0.56
5.26583e-91	rs1337444	1	163856159	7160400	1	163882215	A/G	G	-20.2307	BloodHT12+BloodH8v2	MGST3	-0.49;-0.49
6.14314e-91	rs2286427	7	75862456	3440538	7	75986474	A/G	G	-20.2231	BloodHT12+BloodH8v2	ZP3///POMZP3	-0.51;-0.43
6.29441e-91	rs2980	13	48999074	6100521	13	48984467	A/G	G	-20.2219	BloodHT12+BloodH8v2	PHF11	-0.49;-0.51
7.0796e-91	rs17331151	3	52819574	3710343	3	52830890	G/A	A	-20.216	BloodHT12+BloodH8v2	ITIH4	-0.49;-0.49
7.4929e-91	rs1867571	10	59708856	20392	10	59708394	A/G	G	-20.2133	BloodHT12	RP11-179B15.3	-0.53
8.15841e-91	rs1030862	2	85756080	5360064	2	85777158	A/G	G	-20.2092	BloodHT12+BloodH8v2	GNLY	-0.52;-0.32
9.51609e-91	rs12428283	13	32125912	990020	13	31953128	A/G	G	20.2015	BloodHT12+BloodH8v2	N4BP2L2	0.47;0.61
9.51609e-91	rs2301390	13	32121444	990020	13	31953128	A/G	G	20.2015	BloodHT12+BloodH8v2	N4BP2L2	0.47;0.61
9.63241e-91	rs1476413	1	11774887	3990477	1	11773758	A/G	G	-20.2009	BloodHT12	MTHFR///AL953897.6	-0.53
1.37547e-90	rs7521639	1	225290359	6220180	1	225196864	G/A	A	20.1832	BloodHT12+BloodH8v2	CABC1	0.48;0.56
1.58471e-90	rs5959353	23	78569995	1580576	23	78506122	G/A	A	20.1764	BloodHT12	ITM2A	0.53
2.40328e-90	rs2820116	1	157089745	6290270	1	157076856	A/G	G	-20.1558	BloodHT12	MNDA	-0.53
2.40328e-90	rs5770594	22	48404501	2760019	22	48392779	G/A	A	-20.1558	BloodHT12	-	-0.53
2.43259e-90	rs1491961	3	46225352	7320301	3	46221519	A/G	G	-20.155	BloodHT12+BloodH8v2	CCR1	-0.48;-0.54
2.82481e-90	rs2296327	14	64480300	6370612	14	64461279	G/A	A	20.1476	BloodHT12	CHURC1	0.53
3.06247e-90	rs3935878	11	12963973	4220491	11	12940005	A/G	G	20.1437	BloodHT12	-	0.53
3.07486e-90	rs4788102	16	28780899	1230192	16	28902559	A/G	G	-20.1435	BloodHT12+BloodH8v2	SPNS1///LAT	-0.49;-0.52
3.73245e-90	rs8049439	16	28745016	1230192	16	28902559	A/G	G	20.1339	BloodHT12+BloodH8v2	SPNS1///LAT	0.48;0.53
4.43977e-90	rs6955367	7	99799130	3290195	7	99793110	A/G	G	20.1253	BloodHT12+BloodH8v2	PILRB	0.46;0.67
4.85186e-90	rs4368544	3	135782704	2690064	3	135731904	G/A	A	-20.1208	BloodHT12+BloodH8v2	CEP63	-0.49;-0.52
5.49807e-90	rs756785	17	27836958	5900360	17	27687903	G/A	A	20.1148	BloodHT12+BloodH8v2	C17orf75	0.47;0.62
6.28056e-90	rs9379829	6	26280198	290730	6	26252369	G/A	A	-20.1081	BloodHT12+BloodH8v2	HIST1H4A///HIST1H2BD///HIST1H2AC	-0.50;-0.47
8.77526e-90	rs1540086	11	71548134	4010181	11	71526500	A/G	G	-20.0916	BloodHT12+BloodH8v2	FOLR3	-0.50;-0.44
9.4351e-90	rs7124057	11	62090672	3400397	11	62126552	A/G	G	20.0878	BloodHT12+BloodH8v2	MTA2///EML3	0.49;0.51
1.32315e-89	rs12523848	6	125665509	3180402	6	125651588	A/G	G	20.0711	BloodHT12+BloodH8v2	HDDC2	0.47;0.61
1.475e-89	rs2799182	1	3685860	1510017	1	3682274	A/G	G	20.0657	BloodHT12	-	0.53
1.475e-89	rs7099831	10	133996801	2450435	10	133933163	A/G	G	20.0657	BloodHT12	STK32C	0.53
1.73944e-89	rs1059293	21	33731563	4480647	21	33733423	A/G	G	20.0576	BloodHT12	-	0.53
1.88511e-89	rs348735	5	154276988	1690240	5	154194325	C/A	A	-20.0535	BloodHT12+BloodH8v2	C5orf4	-0.49;-0.50
2.04294e-89	rs2474329	10	134011507	2450435	10	133933163	A/G	G	-20.0494	BloodHT12	STK32C	-0.53
2.43811e-89	rs2662619	5	57812637	6480079	5	57826938	A/G	G	-20.0407	BloodHT12+BloodH8v2	GAPT	-0.49;-0.51
2.6849e-89	rs2287082	2	36598516	6200053	2	36638303	C/A	A	20.0359	BloodHT12+BloodH8v2	AC007401.2///FEZ2	0.48;0.55
3.19103e-89	rs1883617	6	133114343	4010133	6	133091608	A/G	G	-20.0274	BloodHT12+BloodH8v2	VNN3	-0.49;-0.49
3.24269e-89	rs500389	11	116605804	650678	11	116586252	G/A	A	20.0266	BloodHT12+BloodH8v2	TAGLN///PCSK7	0.50;0.42
3.64308e-89	rs12141833	1	42973803	630086	1	43045621	A/C	C	20.0207	BloodHT12	-	0.53
3.64308e-89	rs608418	12	10023132	1340500	12	10038814	A/G	G	20.0207	BloodHT12	CLEC12B	0.53
4.27746e-89	rs2187668	6	32713862	2070608	6	32627630	G/A	A	20.0126	BloodHT12	HLA-DRB5///HLA-DRB1	0.53
4.41699e-89	rs7939784	11	63666729	3310564	11	63836940	A/G	G	-20.011	BloodHT12+BloodH8v2	PRDX5	-0.49;-0.50
5.91942e-89	rs4728142	7	128361203	2230431	7	128371275	A/G	G	19.9964	BloodHT12	IRF5	0.53
8.09168e-89	rs2303230	16	83251176	2000767	16	83246524	G/A	A	-19.9808	BloodHT12+BloodH8v2	C16orf44	-0.45;-0.67
8.97984e-89	rs2834215	21	33718756	4480647	21	33733423	A/G	G	19.9758	BloodHT12	-	0.52
9.45974e-89	rs10886031	10	118794983	5340162	10	118630150	A/G	G	19.9732	BloodHT12+BloodH8v2	AC023283.10	0.47;0.59
1.05397e-88	rs10890213	1	42982153	630086	1	43045621	C/A	A	19.9677	BloodHT12	-	0.53
1.26704e-88	rs2756072	6	2897335	4220504	6	2905240	C/A	A	-19.9586	BloodHT12+BloodH8v2	SERPINB6	-0.46;-0.60
1.39475e-88	rs12964	12	6442452	6650639	12	6441043	A/G	G	-19.9538	BloodHT12+BloodH8v2	TAPBPL///VAMP1	-0.49;-0.46
2.29904e-88	rs13195509	6	26571639	4610674	6	26479952	G/A	A	-19.9286	BloodHT12+BloodH8v2	BTN3A2	-0.49;-0.49
2.38321e-88	rs1405655	19	55574431	2100296	19	55557145	A/G	G	-19.9268	BloodHT12+BloodH8v2	NAPSA	-0.46;-0.62
2.4216e-88	rs10984922	9	122274243	5690228	9	122286613	G/A	A	-19.9261	BloodHT12+BloodH8v2	CDK5RAP2	-0.49;-0.48
4.32025e-88	rs4895943	6	133094309	4010133	6	133091608	A/G	G	19.8972	BloodHT12+BloodH8v2	VNN3	0.48;0.51
4.53209e-88	rs2227301	6	43593261	6330538	6	43712665	G/A	A	19.8946	BloodHT12+BloodH8v2	MAD2L1BP	0.49;0.49
5.23182e-88	rs7744005	6	90170860	6480209	6	90155075	A/C	C	-19.8875	BloodHT12+BloodH8v2	RP11-11D8.2	-0.47;-0.57
6.25984e-88	rs1597097	12	9911534	2490161	12	9904984	A/G	G	19.8785	BloodHT12+BloodH8v2	CLEC2B	0.46;0.63
7.63994e-88	rs1883613	6	133118756	4010133	6	133091608	A/G	G	-19.8686	BloodHT12+BloodH8v2	VNN3	-0.49;-0.49
8.14272e-88	rs7122944	11	116539829	650678	11	116586252	A/C	C	-19.8654	BloodHT12+BloodH8v2	TAGLN///PCSK7	-0.49;-0.44
1.076e-87	rs11191666	10	105117268	2320253	10	105143884	A/G	G	19.8512	BloodHT12+BloodH8v2	RP11-792D24.4///hsa-mir	0.47;0.57
1.11082e-87	rs939334	3	185232425	6580553	3	185169420	G/A	A	19.8496	BloodHT12+BloodH8v2	ABCC5	0.48;0.54
1.31287e-87	rs2287688	19	52471101	1300369	19	52470716	A/G	G	19.8413	BloodHT12	-	0.52
1.31287e-87	rs8067378	17	35304874	5390608	17	35321401	A/G	G	-19.8413	BloodHT12	GSDMB	-0.52
1.53928e-87	rs4804036	19	52459483	1300369	19	52470716	A/G	G	-19.8333	BloodHT12	-	-0.52
1.53928e-87	rs6664314	1	58828914	6270138	1	58814858	A/G	G	19.8333	BloodHT12	TACSTD2	0.52
1.76911e-87	rs6083776	20	25134116	4540326	20	25201677	G/A	A	19.8264	BloodHT12+BloodH8v2	PYGB	0.46;0.61
2.29053e-87	rs1722505	7	80078625	1010592	7	80106859	A/G	G	-19.8132	BloodHT12+BloodH8v2	CD36	-0.48;-0.50
2.4898e-87	rs3736329	19	46005042	1010047	19	45985349	C/A	A	19.8092	BloodHT12	RAB4B	0.52
3.19744e-87	rs11557467	17	35282160	5390608	17	35321401	A/C	C	19.7966	BloodHT12	GSDMB	0.52
3.36675e-87	rs1041456	21	44030783	1430187	21	44019650	A/G	G	-19.7938	BloodHT12+BloodH8v2	CSTB	-0.48;-0.53
3.74751e-87	rs228765	17	39541948	4280661	17	39625064	A/G	G	-19.7886	BloodHT12	TMUB2///ATXN7L3	-0.52
4.39193e-87	rs11012	17	40869224	240152	17	41070908	A/G	G	-19.7806	BloodHT12	-	-0.52
5.14684e-87	rs2290400	17	35319766	5390608	17	35321401	A/G	G	-19.7726	BloodHT12	GSDMB	-0.52
5.31268e-87	rs2297454	9	122211576	5690228	9	122286613	A/G	G	-19.7709	BloodHT12+BloodH8v2	CDK5RAP2	-0.49;-0.47
6.12748e-87	rs1007707	20	25138598	4540326	20	25201677	A/G	G	19.7637	BloodHT12+BloodH8v2	PYGB	0.46;0.61
6.81935e-87	rs3843754	19	43499024	630470	19	43487065	G/A	A	-19.7582	BloodHT12+BloodH8v2	C19orf33	-0.48;-0.52
1.03349e-86	rs13090	19	819115	1240152	19	812635	G/A	A	19.7372	BloodHT12+BloodH8v2	CFD	0.50;0.38
1.10104e-86	rs2189158	4	108875283	130187	4	108807570	A/G	G	19.7341	BloodHT12+BloodH8v2	PAPSS1	0.49;0.45
1.22033e-86	rs2286428	7	75892308	3440538	7	75986474	A/G	G	-19.729	BloodHT12+BloodH8v2	ZP3///POMZP3	-0.50;-0.37
1.23002e-86	rs11767818	7	75852517	630474	7	75986474	A/G	G	-19.7286	BloodHT12+BloodH8v2	ZP3///POMZP3	-0.50;-0.40
1.31557e-86	rs3786669	19	55178751	3290576	19	55196077	A/G	G	-19.7251	BloodHT12+BloodH8v2	VRK3	-0.49;-0.46
1.6678e-86	rs11655031	17	27857275	2750280	17	27840298	A/G	G	-19.7131	BloodHT12+BloodH8v2	CDK5R1	-0.48;-0.51
1.87034e-86	rs757978	2	242019774	5960703	2	241922755	G/A	A	19.7073	BloodHT12	2010-09-02	0.52
1.94572e-86	rs11080180	17	27707111	2750280	17	27840298	A/G	G	-19.7054	BloodHT12+BloodH8v2	CDK5R1	-0.47;-0.55
2.1057e-86	rs1898355	10	118818359	5340162	10	118630150	G/A	A	19.7013	BloodHT12+BloodH8v2	AC023283.10	0.46;0.59
2.5654e-86	rs12760395	1	89812949	4890324	1	89799530	G/A	A	-19.6913	BloodHT12	LRRC8B	-0.52
2.5654e-86	rs3118663	9	135271574	2600452	9	135190129	A/G	G	-19.6913	BloodHT12	SURF6	-0.52
3.38177e-86	rs12591948	15	88189847	5810612	15	88144103	A/G	G	19.6773	BloodHT12+BloodH8v2	ANPEP	0.47;0.53
3.85196e-86	rs7762140	6	2981660	4570451	6	2963465	A/G	G	-19.6708	BloodHT12+BloodH8v2	NQO2	-0.47;-0.52
4.08671e-86	rs4728142	7	128361203	4260373	7	128371275	A/G	G	19.6677	BloodHT12+BloodH8v2	IRF5	0.48;0.47
4.20109e-86	rs10873293	14	76210451	580465	14	76308696	C/A	A	19.6663	BloodHT12+BloodH8v2	VASH1	0.49;0.44
4.99688e-86	rs2296696	1	109542071	520609	1	109504490	C/A	A	-19.6575	BloodHT12+BloodH8v2	KIAA1324	-0.50;-0.35
5.32214e-86	rs1107514	22	48428387	3140064	22	48418244	A/G	G	-19.6542	BloodHT12+BloodH8v2	C22orf34	-0.45;-0.62
5.78129e-86	rs3128917	6	33167974	1050360	6	33159797	A/C	C	19.65	BloodHT12+BloodH8v2	HLA-DPB1	0.46;0.58
5.96641e-86	rs739236	22	48427606	3140064	22	48418244	A/G	G	-19.6484	BloodHT12+BloodH8v2	C22orf34	-0.45;-0.62
7.76808e-86	rs2844729	6	30530611	1030747	6	30567621	A/G	G	19.6352	BloodHT12+BloodH8v2	HLA-E	0.47;0.52
1.0854e-85	rs8048583	16	31187037	4490500	16	31287914	A/G	G	19.6181	BloodHT12	ITGAX	0.52
1.0854e-85	rs9303277	17	35229995	5390608	17	35321401	A/G	G	19.6181	BloodHT12	GSDMB	0.52
1.26533e-85	rs1445529	18	32766755	3140110	18	32646594	G/A	A	-19.6102	BloodHT12	C18orf10	-0.52
1.27032e-85	rs3771886	2	151846768	2140242	2	151933577	A/G	G	-19.6102	BloodHT12+BloodH8v2	TNFAIP6	-0.48;-0.49
1.34749e-85	rs10783528	12	51374751	2450647	12	51357622	A/G	G	19.6071	BloodHT12+BloodH8v2	KRT1	0.49;0.44
1.46922e-85	rs4558175	11	118377791	1230639	11	118400279	G/A	A	19.6028	BloodHT12+BloodH8v2	TRAPPC4///SLC37A4	0.46;0.60
1.48081e-85	rs12141653	1	42908025	630086	1	43045621	A/G	G	19.6023	BloodHT12	-	0.52
2.57644e-85	rs26762	16	23619949	5130468	16	23574495	A/C	C	-19.5742	BloodHT12+BloodH8v2	DCTN5	-0.47;-0.55
2.59674e-85	rs1894644	22	36532498	630278	22	36535358	G/A	A	19.5737	BloodHT12	H1F0///GCAT	0.52
2.59674e-85	rs7216389	17	35323475	5390608	17	35321401	A/G	G	-19.5737	BloodHT12	GSDMB	-0.52
2.6482e-85	rs3117222	6	33168927	1050360	6	33159797	A/G	G	-19.5726	BloodHT12+BloodH8v2	HLA-DPB1	-0.46;-0.58
2.93266e-85	rs2836162	21	38426226	1050215	21	38573075	A/G	G	19.5675	BloodHT12+BloodH8v2	KCNJ15	0.47;0.51
2.93266e-85	rs234692	21	43304683	1230047	21	43357955	A/G	G	-19.5674	BloodHT12+BloodH8v2	CBS	-0.49;-0.44
3.5126e-85	rs3750965	11	68596736	5890487	11	68593787	A/G	G	-19.5583	BloodHT12+BloodH8v2	TPCN2	-0.45;-0.63
4.51439e-85	rs3778022	6	37056224	6980129	6	37035388	G/A	A	19.5454	BloodHT12+BloodH8v2	RP1-90K10.5	0.48;0.45
4.90162e-85	rs4938344	11	116508959	4890328	11	116564020	A/G	G	-19.5413	BloodHT12+BloodH8v2	SIDT2	-0.48;-0.46
5.75568e-85	rs7303925	12	7811131	5960136	12	7783307	A/G	G	-19.533	BloodHT12+BloodH8v2	CLEC4C	-0.47;-0.52
6.27358e-85	rs452825	17	4814939	1580521	17	4788339	G/A	A	19.5286	BloodHT12+BloodH8v2	RNF167///PFN1	0.47;0.53
6.6012e-85	rs2131355	9	70317964	5810762	9	70248716	A/G	G	19.5261	BloodHT12	PGM5	0.52
6.62709e-85	rs10786612	10	102643755	6940521	10	102732415	A/G	G	19.5259	BloodHT12+BloodH8v2	MRPL43	0.46;0.58
7.2515e-85	rs11679767	2	190254545	6960242	2	190239095	A/G	G	19.5213	BloodHT12	ASNSD1	0.52
7.27994e-85	rs1523785	2	36591288	6200053	2	36638303	G/A	A	19.521	BloodHT12+BloodH8v2	AC007401.2///FEZ2	0.47;0.53
7.3085e-85	rs9328374	6	6536628	6840408	6	6566777	A/G	G	-19.5208	BloodHT12+BloodH8v2	LY86	-0.49;-0.44
7.54097e-85	rs6909	19	19480542	1570373	19	19440036	A/G	G	19.5194	BloodHT12+BloodH8v2	GATAD2A	0.48;0.47
8.44725e-85	rs1899025	2	190357827	6960242	2	190239095	A/G	G	-19.5134	BloodHT12	ASNSD1	-0.51
1.12829e-84	rs7687054	4	142152547	3440133	4	142140120	G/A	A	19.4987	BloodHT12+BloodH8v2	RNF150	0.47;0.52
1.13271e-84	rs879577	22	15969209	6200161	22	15979722	G/A	A	-19.4985	BloodHT12+BloodH8v2	CECR6	-0.49;-0.41
1.40438e-84	rs9379827	6	26261314	6200669	6	26252369	C/A	A	-19.4875	BloodHT12+BloodH8v2	HIST1H4A///HIST1H2BD///HIST1H2AC	-0.49;-0.42
1.47756e-84	rs11681497	2	241993006	5960703	2	241922755	A/G	G	19.4848	BloodHT12	2010-09-02	0.51
1.47756e-84	rs7591929	2	190351502	6960242	2	190239095	A/G	G	-19.4848	BloodHT12	ASNSD1	-0.51
2.09168e-84	rs3213565	12	119476784	7570500	12	119438406	G/A	A	19.4671	BloodHT12+BloodH8v2	COQ5	0.46;0.59
2.17495e-84	rs3006475	1	151611260	1410221	1	151613752	A/C	C	19.4651	BloodHT12+BloodH8v2	S100A12	0.47;0.49
2.6026e-84	rs6076347	20	25346790	4540326	20	25201677	A/G	G	19.456	BloodHT12+BloodH8v2	PYGB	0.45;0.59
2.6956e-84	rs4329748	12	7255709	6650189	12	7244783	A/G	G	-19.4541	BloodHT12+BloodH8v2	PEX5	-0.47;-0.52
3.03021e-84	rs6775611	3	135841637	2690064	3	135731904	G/A	A	-19.4482	BloodHT12+BloodH8v2	CEP63	-0.47;-0.51
4.01211e-84	rs9455	17	46126134	270615	17	46095644	A/C	C	-19.4338	BloodHT12+BloodH8v2	ABCC3	-0.48;-0.48
4.10703e-84	rs3006488	1	151629131	1410221	1	151613752	A/G	G	19.4324	BloodHT12+BloodH8v2	S100A12	0.47;0.49
4.27021e-84	rs4938349	11	116527133	4890328	11	116564020	A/G	G	-19.4304	BloodHT12+BloodH8v2	SIDT2	-0.48;-0.46
4.5096e-84	rs910620	20	1373078	5900441	20	1383612	A/G	G	-19.4277	BloodHT12+BloodH8v2	NSFL1C	-0.48;-0.44
5.56514e-84	rs1565496	15	73316235	150241	15	73441590	A/G	G	-19.4169	BloodHT12	MAN2C1	-0.51
6.01578e-84	rs245111	19	55220709	3290576	19	55196077	A/G	G	19.4128	BloodHT12+BloodH8v2	VRK3	0.48;0.45
8.34148e-84	rs4512021	4	77173431	5130176	4	77066011	A/G	G	-19.3962	BloodHT12	NAAA	-0.51
8.34148e-84	rs4859414	4	77169021	5130176	4	77066011	A/G	G	19.3962	BloodHT12	NAAA	0.51
9.19321e-84	rs4938354	11	116556375	4890328	11	116564020	A/G	G	19.3911	BloodHT12+BloodH8v2	SIDT2	0.48;0.46
9.70751e-84	rs10194375	2	127556251	650553	2	127551703	A/C	C	-19.3883	BloodHT12	BIN1	-0.51
1.12965e-83	rs11716902	3	38933014	2650110	3	39104918	A/C	C	19.3805	BloodHT12+BloodH8v2	WDR48///GORASP1	0.48;0.45
1.12965e-83	rs6532114	4	77176998	5130176	4	77066011	A/G	G	-19.3805	BloodHT12	NAAA	-0.51
1.14735e-83	rs1681752	10	118601393	5340162	10	118630150	A/G	G	-19.3797	BloodHT12+BloodH8v2	AC023283.10	-0.45;-0.58
1.71176e-83	rs167769	12	55790042	1660397	12	55777839	G/A	A	-19.359	BloodHT12+BloodH8v2	NAB2///STAT6	-0.47;-0.51
1.76575e-83	rs2235218	12	119373002	7570500	12	119438406	A/C	C	19.3575	BloodHT12+BloodH8v2	COQ5	0.45;0.58
1.82853e-83	rs6828925	4	17170237	3290292	4	17203356	A/G	G	19.3556	BloodHT12+BloodH8v2	LAP3	0.44;0.64
1.83564e-83	rs574198	11	125575051	1240309	11	125648750	A/G	G	19.3555	BloodHT12+BloodH8v2	FOXRED1	0.45;0.62
1.96846e-83	rs2572023	7	99312363	2810674	7	99340544	A/G	G	19.3519	BloodHT12	TRIM4	0.51
2.29003e-83	rs7516314	1	89823419	4890324	1	89799530	G/A	A	-19.3441	BloodHT12	LRRC8B	-0.51
2.68472e-83	rs3916581	11	118393097	6760762	11	118387907	C/A	A	19.3359	BloodHT12+BloodH8v2	CCDC84///RPS25	0.48;0.46
2.8235e-83	rs1884389	20	1358582	5900441	20	1383612	A/G	G	19.3333	BloodHT12+BloodH8v2	NSFL1C	0.48;0.47
3.28428e-83	rs2270094	19	43531979	630470	19	43487065	A/G	G	-19.3255	BloodHT12+BloodH8v2	C19orf33	-0.47;-0.50
4.63622e-83	rs32680	5	102219614	4210670	5	102312065	A/G	G	-19.3077	BloodHT12	PAM	-0.51
5.08763e-83	rs2076087	22	36290311	6280086	22	36301110	G/A	A	19.3029	BloodHT12+BloodH8v2	LGALS2	0.44;0.63
5.18705e-83	rs9884018	3	123046045	3130768	3	122908015	A/G	G	-19.302	BloodHT12+BloodH8v2	GOLGB1	-0.44;-0.62
6.41726e-83	rs4077515	9	138386317	3370255	9	138448486	A/G	G	19.291	BloodHT12+BloodH8v2	INPP5E	0.46;0.57
7.81646e-83	rs701836	10	102757107	6940521	10	102732415	C/A	A	19.2807	BloodHT12+BloodH8v2	MRPL43	0.45;0.59
1.08562e-82	rs11869909	17	5292515	240110	17	5246933	A/G	G	19.2637	BloodHT12+BloodH8v2	NUP88	0.46;0.56
1.08982e-82	rs11665085	18	32723463	3140110	18	32646594	G/A	A	-19.2636	BloodHT12	C18orf10	-0.51
1.08982e-82	rs11107847	12	93910922	5090050	12	93921508	A/G	G	-19.2636	BloodHT12	-	-0.51
1.14153e-82	rs2064478	6	33180244	1050360	6	33159797	A/G	G	-19.2611	BloodHT12+BloodH8v2	HLA-DPB1	-0.45;-0.59
1.14153e-82	rs3117230	6	33183613	1050360	6	33159797	A/G	G	19.2611	BloodHT12+BloodH8v2	HLA-DPB1	0.45;0.59
1.76575e-82	rs1894823	12	7781816	5960136	12	7783307	A/G	G	-19.2385	BloodHT12+BloodH8v2	CLEC4C	-0.48;-0.44
1.76575e-82	rs7074163	10	126619194	1410427	10	126643338	A/G	G	19.2384	BloodHT12+BloodH8v2	ZRANB1	0.47;0.51
1.90003e-82	rs6471091	8	133767194	2350477	8	133705313	A/G	G	-19.2347	BloodHT12+BloodH8v2	LRRC6	-0.44;-0.65
1.91475e-82	rs2005881	2	102539491	6520180	2	102418571	A/G	G	-19.2344	BloodHT12+BloodH8v2	IL18RAP	-0.47;-0.47
2.2514e-82	rs4938619	11	118395295	1230639	11	118400279	G/A	A	19.2259	BloodHT12+BloodH8v2	TRAPPC4///SLC37A4	0.45;0.58
2.35801e-82	rs8112211	19	43516421	630470	19	43487065	G/A	A	-19.2235	BloodHT12+BloodH8v2	C19orf33	-0.47;-0.51
3.08814e-82	rs1451156	2	46686106	5090731	2	46701750	A/G	G	-19.2095	BloodHT12+BloodH8v2	AC018682.2	-0.48;-0.45
3.1482e-82	rs7288635	22	29421633	3870408	22	29380747	A/C	C	-19.2085	BloodHT12+BloodH8v2	SLC35E4///DUSP18	-0.48;-0.45
3.38723e-82	rs6935961	6	125678049	3180402	6	125651588	A/G	G	-19.2047	BloodHT12+BloodH8v2	HDDC2	-0.45;-0.56
3.50669e-82	rs1563632	17	18161495	2690528	17	18177726	A/G	G	-19.2029	BloodHT12+BloodH8v2	SMCR8///SHMT1	-0.45;-0.61
4.05917e-82	rs869616	11	73545713	6580059	11	73367450	C/A	A	-19.1953	BloodHT12+BloodH8v2	UCP2	-0.47;-0.47
4.80816e-82	rs6508987	19	46812618	6370646	19	46821233	A/G	G	19.1866	BloodHT12+BloodH8v2	CEACAM4	0.46;0.55
4.99675e-82	rs704959	3	39155267	2650110	3	39104918	A/G	G	19.1845	BloodHT12+BloodH8v2	WDR48///GORASP1	0.47;0.46
5.01601e-82	rs5770633	22	48448431	3140064	22	48418244	G/A	A	-19.1843	BloodHT12+BloodH8v2	C22orf34	-0.44;-0.61
5.13314e-82	rs9379829	6	26280198	6200669	6	26252369	G/A	A	-19.1832	BloodHT12+BloodH8v2	HIST1H4A///HIST1H2BD///HIST1H2AC	-0.48;-0.42
5.33445e-82	rs6546671	2	71180860	3450326	2	71209246	A/G	G	-19.1811	BloodHT12+BloodH8v2	-	-0.47;-0.50
5.73888e-82	rs4969481	17	77586501	6660132	17	77587954	G/A	A	19.1774	BloodHT12+BloodH8v2	DCXR	0.45;0.58
5.89546e-82	rs3763313	6	32484449	6370315	6	32599600	A/C	C	-19.1759	BloodHT12+BloodH8v2	HLA-DRB5	-0.50;-0.31
6.59088e-82	rs1041981	6	31648763	650112	6	31663300	C/A	A	-19.17	BloodHT12+BloodH8v2	LST1	-0.49;-0.39
6.8229e-82	rs2304497	17	37319300	3400408	17	37240469	A/C	C	19.1682	BloodHT12+BloodH8v2	NT5C3L	0.46;0.53
7.92618e-82	rs3790112	16	54938698	1400672	16	54984905	A/C	C	-19.1604	BloodHT12+BloodH8v2	AMFR	-0.46;-0.51
8.82637e-82	rs3790113	16	54942221	1400672	16	54984905	A/G	G	19.155	BloodHT12+BloodH8v2	AMFR	0.46;0.50
1.38841e-81	rs2271811	2	151826026	7610309	2	151820389	A/G	G	-19.1314	BloodHT12	RBM43	-0.51
1.38841e-81	rs323716	1	43049899	630086	1	43045621	A/G	G	19.1314	BloodHT12	-	0.51
1.67549e-81	rs3958726	12	88381554	7320717	12	88429139	C/A	A	-19.1216	BloodHT12+BloodH8v2	WDR51B	-0.48;-0.41
1.81598e-81	rs3749306	3	113178144	1300328	3	113187742	G/A	A	19.1173	BloodHT12+BloodH8v2	ABHD10	0.48;0.38
1.90148e-81	rs7806458	7	150107821	5420440	7	150184909	A/G	G	19.1149	BloodHT12+BloodH8v2	ABP1	0.45;0.58
2.06086e-81	rs3767867	1	210624222	5870746	1	210563664	A/G	G	19.1107	BloodHT12+BloodH8v2	PPP2R5A	0.47;0.50
2.10879e-81	rs4689316	4	4398406	2750475	4	4484682	A/G	G	-19.1095	BloodHT12+BloodH8v2	AC110814.5///STX18	-0.48;-0.41
2.25074e-81	rs10085025	5	179993396	2000292	5	179950552	A/G	G	19.1061	BloodHT12+BloodH8v2	SCGB3A1	0.47;0.45
2.34763e-81	rs2953857	8	145971225	3060477	8	145987284	G/A	A	19.104	BloodHT12+BloodH8v2	ENST00000262584	0.45;0.56
2.63352e-81	rs1061474	3	50119955	7380088	3	50021083	A/G	G	19.0978	BloodHT12+BloodH8v2	RBM6	0.44;0.60
2.63352e-81	rs7061	3	50089519	7380088	3	50021083	A/G	G	-19.0978	BloodHT12+BloodH8v2	RBM6	-0.44;-0.60
2.78924e-81	rs1403548	2	102476807	6520180	2	102418571	A/G	G	-19.0948	BloodHT12+BloodH8v2	IL18RAP	-0.47;-0.46
3.2633e-81	rs7020062	9	113980076	7560180	9	113910131	G/A	A	19.0866	BloodHT12+BloodH8v2	SUSD1	0.45;0.55
3.61855e-81	rs410852	19	59492183	6200370	19	59496715	G/A	A	19.0813	BloodHT12+BloodH8v2	LILRA3	0.47;0.47
4.34796e-81	rs6774354	3	49936784	7380088	3	50021083	A/G	G	19.0717	BloodHT12+BloodH8v2	RBM6	0.44;0.60
4.72961e-81	rs1885298	6	2962579	2710682	6	2952113	C/A	A	-19.0673	BloodHT12+BloodH8v2	NQO2	-0.47;-0.47
5.18414e-81	rs11719086	3	123901440	6420142	3	123968438	A/G	G	19.0624	BloodHT12+BloodH8v2	HSPBAP1	0.45;0.57
5.46913e-81	rs2856237	3	50133778	7380088	3	50021083	A/G	G	19.0597	BloodHT12+BloodH8v2	RBM6	0.44;0.60
5.74774e-81	rs458591	5	76129130	5810047	5	76158752	A/G	G	-19.0572	BloodHT12+BloodH8v2	F2RL1	-0.46;-0.50
5.90358e-81	rs4851017	2	102487201	6520180	2	102418571	A/C	C	-19.0558	BloodHT12+BloodH8v2	IL18RAP	-0.47;-0.46
5.99452e-81	rs3796622	4	973060	7510356	4	939680	A/G	G	19.0549	BloodHT12+BloodH8v2	AC019103.4///DGKQ	0.47;0.46
6.98433e-81	rs1065646	7	44775798	7150541	7	44765528	A/G	G	-19.0469	BloodHT12+BloodH8v2	ZMIZ2	-0.43;-0.66
7.33989e-81	rs12475055	2	102245323	6520180	2	102418571	A/C	C	-19.0443	BloodHT12+BloodH8v2	IL18RAP	-0.48;-0.38
7.45288e-81	rs1154330	7	128413024	2230431	7	128371275	A/G	G	19.0435	BloodHT12	IRF5	0.5
7.89226e-81	rs4141404	22	30005185	5390730	22	30013036	C/A	A	-19.0404	BloodHT12+BloodH8v2	PIK3IP1	-0.46;-0.53
9.02056e-81	rs8076989	17	68723537	5310259	17	68718050	G/A	A	-19.0335	BloodHT12+BloodH8v2	COG1///FAM104A	-0.46;-0.52
1.34136e-80	rs2240132	7	75126606	580484	7	75103780	G/A	A	-19.0127	BloodHT12	HIP1	-0.5
1.40416e-80	rs4487900	9	138423122	3060494	9	138380104	A/G	G	19.0103	BloodHT12+BloodH8v2	C9orf151///CARD9	0.47;0.48
1.69896e-80	rs4143074	9	70379173	4480112	9	70248716	G/A	A	19.0004	BloodHT12+BloodH8v2	PGM5	0.47;0.45
2.23506e-80	rs13062151	3	123907303	6420142	3	123968438	A/G	G	-18.9859	BloodHT12+BloodH8v2	HSPBAP1	-0.45;-0.57
2.30419e-80	rs10769258	11	47347615	6940768	11	47300604	A/G	G	-18.9842	BloodHT12	MADD///MYBPC3	-0.5
2.51503e-80	rs2295283	1	12005513	5550253	1	11979555	G/A	A	18.9796	BloodHT12+BloodH8v2	MFN2	0.48;0.42
3.25773e-80	rs1712517	10	105023005	2320253	10	105143884	A/G	G	-18.966	BloodHT12+BloodH8v2	RP11-792D24.4///hsa-mir	-0.44;-0.60
3.27014e-80	rs635375	11	65378571	6580408	11	65408005	A/G	G	-18.9659	BloodHT12+BloodH8v2	CTSW///FIBP	-0.48;-0.41
3.32027e-80	rs11247814	1	28614909	1940064	1	28634074	A/G	G	-18.9652	BloodHT12+BloodH8v2	PHACTR4	-0.43;-0.64
3.32027e-80	rs7518249	1	28611931	1940064	1	28634074	A/G	G	18.9652	BloodHT12+BloodH8v2	PHACTR4	0.43;0.64
3.32027e-80	rs7518232	1	28611885	1940064	1	28634074	A/G	G	18.9652	BloodHT12+BloodH8v2	PHACTR4	0.43;0.64
3.77856e-80	rs238228	17	4819684	1580521	17	4788339	A/G	G	18.9583	BloodHT12+BloodH8v2	RNF167///PFN1	0.46;0.51
3.97e-80	rs424970	9	70303655	380494	9	70248716	A/G	G	18.9558	BloodHT12	PGM5	0.5
3.97e-80	rs6860588	5	102308201	4210670	5	102312065	A/G	G	-18.9558	BloodHT12	PAM	-0.5
4.12383e-80	rs3916990	16	312598	270129	16	366922	A/G	G	-18.9538	BloodHT12+BloodH8v2	TMEM8	-0.46;-0.50
4.36577e-80	rs2953854	8	145961284	3060477	8	145987284	C/A	A	18.9506	BloodHT12+BloodH8v2	ENST00000262584	0.45;0.56
5.73929e-80	rs1050331	7	44774616	7150541	7	44765528	A/C	C	-18.9363	BloodHT12+BloodH8v2	ZMIZ2	-0.43;-0.65
6.60499e-80	rs13817	11	65384910	6580408	11	65408005	A/G	G	-18.929	BloodHT12+BloodH8v2	CTSW///FIBP	-0.48;-0.41
7.83512e-80	rs2277862	20	33616196	4570500	20	33696821	G/A	A	-18.9199	BloodHT12+BloodH8v2	RBM12	-0.46;-0.49
8.64741e-80	rs10870149	9	138374718	3060494	9	138380104	A/G	G	-18.9148	BloodHT12+BloodH8v2	C9orf151///CARD9	-0.46;-0.51
1.16235e-79	rs6723101	2	3463450	6550025	2	3464604	A/G	G	18.899	BloodHT12+BloodH8v2	TTC15	0.47;0.43
1.20268e-79	rs140503	22	21944625	3180682	22	21921388	A/G	G	18.8973	BloodHT12+BloodH8v2	BCR	0.46;0.51
1.32219e-79	rs6767	2	3462212	6550025	2	3464604	A/G	G	-18.8924	BloodHT12+BloodH8v2	TTC15	-0.47;-0.43
1.45905e-79	rs430373	3	11864365	7000746	3	11835137	A/G	G	18.887	BloodHT12+BloodH8v2	AC083855.3	0.45;0.52
1.5979e-79	rs3007685	1	150164661	6100010	1	150130710	A/C	C	18.8823	BloodHT12+BloodH8v2	THEM4	0.42;0.66
1.64704e-79	rs896978	11	68585505	5890487	11	68593787	A/G	G	18.8807	BloodHT12+BloodH8v2	TPCN2	0.44;0.60
1.65956e-79	rs737887	22	30026615	5390730	22	30013036	G/A	A	-18.8803	BloodHT12+BloodH8v2	PIK3IP1	-0.45;-0.53
1.70414e-79	rs1518821	11	43828572	3420341	11	43746727	C/A	A	-18.8789	BloodHT12+BloodH8v2	HSD17B12	-0.44;-0.59
1.73014e-79	rs3007711	1	150164001	6100010	1	150130710	A/C	C	-18.8782	BloodHT12+BloodH8v2	THEM4	-0.42;-0.66
2.08273e-79	rs3760780	19	11550158	7050082	19	11548621	G/A	A	-18.8682	BloodHT12	ACP5	-0.5
2.16305e-79	rs13432396	2	203177833	3120292	2	203275589	A/C	C	18.8663	BloodHT12+BloodH8v2	FAM117B	0.45;0.56
2.51642e-79	rs3796127	3	39125401	2650110	3	39104918	G/A	A	18.8583	BloodHT12+BloodH8v2	WDR48///GORASP1	0.46;0.49
2.56446e-79	rs2958482	8	145955419	3060477	8	145987284	A/G	G	18.8572	BloodHT12+BloodH8v2	ENST00000262584	0.45;0.55
2.78693e-79	rs986030	6	41298879	1690670	6	41309067	A/G	G	18.853	BloodHT12	TREML4	0.5
3.08644e-79	rs2294120	8	145974371	3060477	8	145987284	A/G	G	18.8474	BloodHT12+BloodH8v2	ENST00000262584	0.45;0.55
3.14532e-79	rs2295686	14	22486491	4810112	14	22490737	G/A	A	18.8465	BloodHT12+BloodH8v2	C14orf94	0.46;0.50
3.20533e-79	rs7836759	8	29033031	160446	8	28885268	A/C	C	18.8455	BloodHT12+BloodH8v2	AC108449.1	0.44;0.57
3.40513e-79	rs6540896	1	205507474	2340220	1	205600102	A/G	G	18.8423	BloodHT12+BloodH8v2	-	0.43;0.63
3.56309e-79	rs7131110	11	43803426	3420341	11	43746727	G/A	A	-18.8399	BloodHT12+BloodH8v2	HSD17B12	-0.44;-0.60
3.7143e-79	rs2218880	2	151808131	7610309	2	151820389	A/G	G	18.8377	BloodHT12	RBM43	0.5
5.48009e-79	rs11172406	12	56652873	5290239	12	56629472	C/A	A	-18.8171	BloodHT12+BloodH8v2	XRCC6BP1	-0.42;-0.66
5.50081e-79	rs12798333	11	63769360	2630056	11	63836940	A/G	G	-18.8169	BloodHT12	PRDX5	-0.5
5.84317e-79	rs7706391	5	138377063	3890017	5	138207812	A/G	G	18.8136	BloodHT12+BloodH8v2	CTNNA1	0.44;0.56
6.34886e-79	rs2122715	2	46699353	5090731	2	46701750	A/G	G	18.8094	BloodHT12+BloodH8v2	AC018682.2	0.47;0.43
6.37286e-79	rs2836961	21	39548890	5570195	21	39543350	A/C	C	18.8091	BloodHT12+BloodH8v2	BRWD1	0.44;0.59
7.21754e-79	rs4955418	3	49175631	70707	3	49024043	A/G	G	-18.8025	BloodHT12+BloodH8v2	WDR6	-0.45;-0.55
7.32724e-79	rs755553	11	47388879	6940768	11	47300604	A/G	G	-18.8017	BloodHT12	MADD///MYBPC3	-0.5
1.02477e-78	rs7297153	12	68092878	3710504	12	68031340	G/A	A	-18.784	BloodHT12+BloodH8v2	LYZ	-0.46;-0.47
1.08434e-78	rs3129939	6	32444744	2070608	6	32627630	A/G	G	18.7809	BloodHT12	HLA-DRB5///HLA-DRB1	0.5
1.08434e-78	rs12656561	5	102353591	4210670	5	102312065	A/G	G	18.7809	BloodHT12	PAM	0.5
1.08434e-78	rs7956452	12	94094298	5090050	12	93921508	A/G	G	-18.7809	BloodHT12	-	-0.5
1.08434e-78	rs4911087	20	30308197	7100619	20	30172990	A/G	G	-18.7809	BloodHT12	TM9SF4	-0.5
1.15169e-78	rs1975944	12	68094663	3710504	12	68031340	G/A	A	-18.7776	BloodHT12+BloodH8v2	LYZ	-0.46;-0.47
1.25117e-78	rs1476159	4	102500118	5290678	4	102488971	G/A	A	-18.7733	BloodHT12	-	-0.5
1.29917e-78	rs1822168	4	102512567	5290678	4	102488971	A/G	G	-18.7712	BloodHT12	-	-0.5
1.55643e-78	rs7975662	12	51292672	2600369	12	51273599	G/A	A	-18.7617	BloodHT12+BloodH8v2	KRT72	-0.49;-0.30
2.37167e-78	rs4149352	6	2947237	2710682	6	2952113	A/G	G	-18.7392	BloodHT12+BloodH8v2	NQO2	-0.47;-0.44
2.46249e-78	rs1157669	11	34374446	4040364	11	34433615	G/A	A	-18.7373	BloodHT12	CAT	-0.5
2.46249e-78	rs2377473	20	30313909	7100619	20	30172990	A/G	G	-18.7373	BloodHT12	TM9SF4	-0.5
2.46249e-78	rs7769759	6	41305835	1690670	6	41309067	A/G	G	18.7373	BloodHT12	TREML4	0.5
2.58578e-78	rs2235642	16	1524867	160070	16	1533493	A/G	G	18.7348	BloodHT12+BloodH8v2	TMEM204///IFT140	0.46;0.46
2.85111e-78	rs13417114	2	72286804	6280224	2	72219173	A/C	C	-18.7295	BloodHT12+BloodH8v2	CYP26B1	-0.44;-0.56
2.86184e-78	rs11715581	3	49169335	70707	3	49024043	G/A	A	-18.7294	BloodHT12+BloodH8v2	WDR6	-0.45;-0.54
3.19116e-78	rs1671215	19	60244831	1300187	19	60260116	A/C	C	-18.7236	BloodHT12+BloodH8v2	RDH13	-0.45;-0.50
3.31327e-78	rs4268128	8	22993801	2600463	8	22940737	A/G	G	18.7216	BloodHT12+BloodH8v2	RHOBTB2///TNFRSF10B	0.43;0.64
3.66675e-78	rs1981008	6	42879360	670136	6	42903125	A/G	G	-18.7161	BloodHT12+BloodH8v2	RP3-475N16.5///AL353716.18	-0.46;-0.45
4.29276e-78	rs1058655	7	38398006	780504	7	38363466	A/C	C	18.7077	BloodHT12+BloodH8v2	-	0.47;0.41
4.73259e-78	rs12211110	6	37574210	1340400	6	37550407	A/G	G	18.7025	BloodHT12+BloodH8v2	FTSJD2///RP1-153P14.2	0.45;0.52
4.75037e-78	rs1163249	10	104899880	2320253	10	105143884	G/A	A	18.7024	BloodHT12+BloodH8v2	RP11-792D24.4///hsa-mir	0.45;0.54
5.31609e-78	rs11761624	7	99948260	1570039	7	99787530	A/G	G	-18.6962	BloodHT12+BloodH8v2	PILRB	-0.45;-0.51
5.58164e-78	rs1256854	15	88272921	2340240	15	88251008	A/C	C	-18.6937	BloodHT12	C15orf38///AC027176.22	-0.5
5.58164e-78	rs6135095	20	1422405	7320328	20	1383612	C/A	A	-18.6937	BloodHT12	NSFL1C	-0.5
6.01624e-78	rs2883059	3	49877164	7380088	3	50021083	A/G	G	-18.6897	BloodHT12+BloodH8v2	RBM6	-0.44;-0.59
6.41207e-78	rs326217	11	47259851	5810398	11	47344844	A/G	G	-18.6862	BloodHT12+BloodH8v2	SPI1	-0.46;-0.48
6.70701e-78	rs4379869	11	76315299	1230017	11	76330605	A/G	G	18.6839	BloodHT12+BloodH8v2	PHCA	0.46;0.50
7.47685e-78	rs986363	21	38451807	1050215	21	38573075	G/A	A	18.6781	BloodHT12+BloodH8v2	KCNJ15	0.45;0.50
7.82062e-78	rs8077538	17	241835	4640161	17	267598	C/A	A	18.6758	BloodHT12+BloodH8v2	C17orf97	0.48;0.37
8.18014e-78	rs10786612	10	102643755	6620181	10	102730087	A/G	G	18.6732	BloodHT12+BloodH8v2	MRPL43///SEMA4G	0.44;0.57
8.52417e-78	rs2101269	6	41304705	1690670	6	41309067	A/G	G	18.671	BloodHT12	TREML4	0.5
8.84942e-78	rs11772673	7	26741494	7160360	7	26772040	A/G	G	-18.6692	BloodHT12+BloodH8v2	SKAP2	-0.48;-0.37
1.11194e-77	rs3059	11	830319	1940132	11	825838	A/G	G	-18.657	BloodHT12+BloodH8v2	CD151	-0.45;-0.49
1.11611e-77	rs2223286	1	167932256	6940358	1	167936947	A/G	G	-18.6566	BloodHT12+BloodH8v2	SELL	-0.46;-0.46
1.26277e-77	rs2044044	4	102552888	5290678	4	102488971	G/A	A	-18.6502	BloodHT12	-	-0.5
1.26277e-77	rs928049	9	70309833	380494	9	70248716	G/A	A	18.6502	BloodHT12	PGM5	0.5
1.29627e-77	rs2104417	20	33591285	4570500	20	33696821	G/A	A	-18.6488	BloodHT12+BloodH8v2	RBM12	-0.45;-0.49
1.45018e-77	rs2119591	4	102538667	5290678	4	102488971	A/G	G	-18.6426	BloodHT12	-	-0.49
1.45018e-77	rs6453251	5	76142908	1050068	5	76158752	A/G	G	-18.6426	BloodHT12	F2RL1	-0.49
1.67154e-77	rs667275	11	85162064	6760037	11	85114803	G/A	A	18.6351	BloodHT12	SYTL2	0.5
1.99247e-77	rs1065212	5	175743739	7510315	5	175748872	A/G	G	-18.6258	BloodHT12+BloodH8v2	HIGD2A	-0.45;-0.53
2.73675e-77	rs2080390	2	70911734	4290360	2	70895265	A/G	G	-18.6086	BloodHT12+BloodH8v2	CLEC4F	-0.45;-0.50
2.74699e-77	rs587036	1	109525711	520609	1	109504490	G/A	A	-18.6086	BloodHT12+BloodH8v2	KIAA1324	-0.47;-0.40
2.84083e-77	rs1059264	14	99838916	2710463	14	99834907	A/G	G	-18.6067	BloodHT12	SLC25A29	-0.49
2.95987e-77	rs420259	16	23541527	5130468	16	23574495	A/G	G	18.6045	BloodHT12+BloodH8v2	DCTN5	0.43;0.61
3.00438e-77	rs2032088	21	37399200	5810630	21	37363437	A/G	G	18.6037	BloodHT12+BloodH8v2	PIGP	0.43;0.59
3.27357e-77	rs1199085	10	59597283	20392	10	59708394	A/G	G	-18.5992	BloodHT12	RP11-179B15.3	-0.49
3.52713e-77	rs2270687	6	37526241	1340400	6	37550407	A/G	G	18.5952	BloodHT12+BloodH8v2	FTSJD2///RP1-153P14.2	0.44;0.53
3.85737e-77	rs10503170	8	2079891	4050717	8	2030672	A/G	G	-18.5903	BloodHT12+BloodH8v2	MYOM2	-0.49;-0.29
3.95937e-77	rs1802778	1	158570040	7210719	1	158587526	G/A	A	-18.5889	BloodHT12+BloodH8v2	NCSTN	-0.45;-0.51
3.98901e-77	rs2172246	3	46189689	7320301	3	46221519	A/C	C	18.5884	BloodHT12+BloodH8v2	CCR1	0.45;0.49
4.47767e-77	rs10510149	10	127485797	1470632	10	127484462	A/C	C	-18.5822	BloodHT12+BloodH8v2	UROS	-0.45;-0.52
4.73511e-77	rs7122944	11	116539829	4890328	11	116564020	A/C	C	-18.5792	BloodHT12+BloodH8v2	SIDT2	-0.45;-0.48
4.78835e-77	rs9919901	14	76230322	580465	14	76308696	A/C	C	-18.5788	BloodHT12+BloodH8v2	VASH1	-0.46;-0.45
5.47565e-77	rs9380673	6	37523103	1340400	6	37550407	A/G	G	18.5715	BloodHT12+BloodH8v2	FTSJD2///RP1-153P14.2	0.45;0.53
5.96539e-77	rs11191686	10	105177736	2320253	10	105143884	A/G	G	-18.5669	BloodHT12+BloodH8v2	RP11-792D24.4///hsa-mir	-0.43;-0.60
6.10018e-77	rs2589668	5	10487643	780544	5	10447659	A/G	G	-18.5656	BloodHT12+BloodH8v2	2010-03-06	-0.45;-0.52
6.10018e-77	rs2640707	5	10453113	780544	5	10447659	A/G	G	-18.5656	BloodHT12+BloodH8v2	2010-03-06	-0.45;-0.52
6.16871e-77	rs2286898	7	150071909	5720682	7	150130954	A/C	C	-18.5651	BloodHT12+BloodH8v2	TMEM176A	-0.46;-0.44
6.37894e-77	rs1616534	8	11703860	5700142	8	11715912	A/G	G	-18.5632	BloodHT12	FDFT1	-0.49
6.37894e-77	rs12375820	9	70312487	380494	9	70248716	G/A	A	18.5632	BloodHT12	PGM5	0.49
6.37894e-77	rs4795405	17	35341943	5390608	17	35321401	G/A	A	-18.5632	BloodHT12	GSDMB	-0.49
6.37894e-77	rs2839581	21	43031474	830563	21	43007809	A/C	C	18.5632	BloodHT12	PDE9A	0.49
6.54737e-77	rs946263	1	201432004	6860465	1	201386171	A/G	G	-18.5619	BloodHT12+BloodH8v2	ADORA1///MYBPH	-0.46;-0.44
6.57179e-77	rs4512021	4	77173431	620639	4	77066011	A/G	G	-18.5616	BloodHT12+BloodH8v2	NAAA	-0.47;-0.41
6.57179e-77	rs4859414	4	77169021	620639	4	77066011	A/G	G	18.5616	BloodHT12+BloodH8v2	NAAA	0.47;0.41
6.59631e-77	rs6709463	2	203253443	3120292	2	203275589	A/G	G	18.5615	BloodHT12+BloodH8v2	FAM117B	0.45;0.48
6.62091e-77	rs686339	12	51310079	5220026	12	51293116	G/A	A	-18.5614	BloodHT12+BloodH8v2	KRT73	-0.47;-0.39
7.15926e-77	rs6532114	4	77176998	620639	4	77066011	A/G	G	-18.5571	BloodHT12+BloodH8v2	NAAA	-0.47;-0.42
7.34823e-77	rs2305480	17	35315722	5390608	17	35321401	G/A	A	-18.5557	BloodHT12	GSDMB	-0.49
8.49588e-77	rs590586	11	71544815	4010181	11	71526500	G/A	A	18.548	BloodHT12+BloodH8v2	FOLR3	0.46;0.44
8.59123e-77	rs8559	1	28436839	3780068	1	28436204	A/G	G	-18.5473	BloodHT12+BloodH8v2	ATPIF1	-0.42;-0.65
8.81789e-77	rs2395174	6	32512856	6370315	6	32599600	A/C	C	-18.5459	BloodHT12+BloodH8v2	HLA-DRB5	-0.51;-0.12
1.08999e-76	rs4142759	2	46637394	5090731	2	46701750	A/G	G	18.5345	BloodHT12+BloodH8v2	AC018682.2	0.47;0.39
1.42967e-76	rs11210691	1	42891469	630086	1	43045621	C/A	A	18.5198	BloodHT12	-	0.49
1.42967e-76	rs2028900	2	85621246	5910128	2	85660446	A/G	G	18.5198	BloodHT12	VAMP8	0.49
1.42967e-76	rs2108485	2	241670415	2140382	2	241716270	A/C	C	18.5198	BloodHT12	PASK	0.49
1.45107e-76	rs872013	3	185109783	6580553	3	185169420	A/G	G	18.519	BloodHT12+BloodH8v2	ABCC5	0.44;0.53
1.5514e-76	rs3740382	10	105169204	2320253	10	105143884	A/G	G	-18.5154	BloodHT12+BloodH8v2	RP11-792D24.4///hsa-mir	-0.43;-0.60
1.58636e-76	rs3212346	16	88509859	520292	16	88520563	A/G	G	-18.5143	BloodHT12+BloodH8v2	TUBB3	-0.45;-0.50
1.92417e-76	rs4872137	8	23378139	2900224	8	23335233	G/A	A	-18.5039	BloodHT12+BloodH8v2	ENTPD4	-0.42;-0.63
2.14279e-76	rs7581854	2	203314999	3120292	2	203275589	G/A	A	18.4981	BloodHT12+BloodH8v2	FAM117B	0.45;0.49
2.30783e-76	rs286595	5	154328745	1690240	5	154194325	A/G	G	-18.4941	BloodHT12+BloodH8v2	C5orf4	-0.46;-0.46
2.72699e-76	rs1041973	2	102321900	6520180	2	102418571	A/C	C	-18.485	BloodHT12+BloodH8v2	IL18RAP	-0.47;-0.40
3.19822e-76	rs9616329	22	48412318	2760019	22	48392779	G/A	A	-18.4765	BloodHT12	-	-0.49
3.66816e-76	rs1692821	8	11737397	5700142	8	11715912	A/G	G	18.469	BloodHT12	FDFT1	0.49
3.82072e-76	rs2070409	21	31414363	1400315	21	31632884	A/G	G	18.4669	BloodHT12+BloodH8v2	TIAM1	0.41;0.68
4.00919e-76	rs12368653	12	56419523	870056	12	56463712	A/G	G	18.4644	BloodHT12+BloodH8v2	FAM119B///TSFM	0.46;0.43
4.75365e-76	rs2273766	9	76887451	1980180	9	76875881	C/A	A	-18.4551	BloodHT12+BloodH8v2	C9orf95	-0.42;-0.63
4.80674e-76	rs10900856	5	138445645	3890017	5	138207812	A/G	G	-18.4544	BloodHT12+BloodH8v2	CTNNA1	-0.43;-0.58
4.86041e-76	rs4910146	11	10478696	2320750	11	10568369	G/A	A	-18.4539	BloodHT12+BloodH8v2	MRVI1///AC009532.9	-0.44;-0.55
5.13788e-76	rs2516633	11	62128349	3400397	11	62126552	A/C	C	-18.451	BloodHT12+BloodH8v2	MTA2///EML3	-0.45;-0.47
5.47149e-76	rs885561	10	90982084	5360148	10	91063800	A/G	G	-18.4475	BloodHT12+BloodH8v2	LIPA	-0.47;-0.37
5.57366e-76	rs12595504	15	32425490	6940204	15	32421935	A/G	G	18.4465	BloodHT12+BloodH8v2	NOLA3	0.45;0.50
5.57366e-76	rs8031404	15	32424988	6940204	15	32421935	C/A	A	18.4465	BloodHT12+BloodH8v2	NOLA3	0.45;0.50
6.48649e-76	rs4745093	9	70353728	4480112	9	70248716	G/A	A	18.4383	BloodHT12+BloodH8v2	PGM5	0.45;0.51
6.55886e-76	rs759818	19	59513631	6110037	19	59649945	G/A	A	18.4377	BloodHT12+BloodH8v2	LILRA3///LILRA1	0.47;0.39
6.98442e-76	rs6621717	23	102800994	4920487	23	102723681	G/A	A	-18.4343	BloodHT12+BloodH8v2	TCEAL4	-0.43;-0.56
7.1411e-76	rs2378249	20	32681751	5490240	20	32637730	A/G	G	-18.4332	BloodHT12	MAP1LC3A///CDC91L1	-0.49
7.1411e-76	rs9349180	6	41293452	1690670	6	41309067	A/G	G	18.4332	BloodHT12	TREML4	0.49
7.1411e-76	rs525563	1	65291831	1030367	1	65286711	A/G	G	18.4332	BloodHT12	-	0.49
7.27434e-76	rs954149	10	99112926	7330026	10	99083350	G/A	A	18.4322	BloodHT12+BloodH8v2	FRAT2	0.46;0.43
8.78335e-76	rs1050998	17	4585486	6280332	17	4584660	A/G	G	-18.422	BloodHT12+BloodH8v2	MED11///CXCL16	-0.47;-0.37
9.0135e-76	rs1224127	6	37525534	1340400	6	37550407	A/G	G	-18.4204	BloodHT12+BloodH8v2	FTSJD2///RP1-153P14.2	-0.44;-0.52
9.0135e-76	rs2776906	6	37539735	1340400	6	37550407	A/G	G	18.4204	BloodHT12+BloodH8v2	FTSJD2///RP1-153P14.2	0.44;0.52
9.1477e-76	rs1545217	6	158930367	6350634	6	158981626	A/G	G	-18.4197	BloodHT12+BloodH8v2	DYNLT1	-0.45;-0.47
9.1477e-76	rs2491101	9	129255070	5870326	9	129204620	A/G	G	18.4197	BloodHT12+BloodH8v2	SLC2A8	0.44;0.52
9.42211e-76	rs2277680	17	4585312	6280332	17	4584660	G/A	A	-18.4181	BloodHT12+BloodH8v2	MED11///CXCL16	-0.47;-0.37
9.42211e-76	rs2093169	6	26603078	2570253	6	26517568	G/A	A	-18.4181	BloodHT12+BloodH8v2	BTN3A2///BTN3A3	-0.45;-0.46
1.0882e-75	rs12742115	1	26952518	6280411	1	26938148	A/G	G	-18.4103	BloodHT12+BloodH8v2	ARID1A	-0.46;-0.45
1.58564e-75	rs3799216	6	3095514	2940403	6	3093936	G/A	A	-18.3899	BloodHT12	BPHL///RP1-40E16.7///ENST00000408235	-0.49
1.58564e-75	rs2071591	6	31623778	650112	6	31663300	G/A	A	-18.3899	BloodHT12	LST1	-0.49
1.58564e-75	rs4795843	17	23006246	840431	17	22990828	A/G	G	-18.3899	BloodHT12	LGALS9	-0.49
1.58564e-75	rs581949	12	10040673	1340500	12	10038814	A/G	G	18.3899	BloodHT12	CLEC12B	0.49
1.7388e-75	rs2820421	1	158522628	7210719	1	158587526	C/A	A	-18.3848	BloodHT12+BloodH8v2	NCSTN	-0.45;-0.50
1.94935e-75	rs3747129	22	25192041	2100332	22	25220851	A/G	G	18.3786	BloodHT12+BloodH8v2	CTB-1048E9.9///TFIP11	0.43;0.57
2.03002e-75	rs756202	6	37568328	1340400	6	37550407	A/C	C	-18.3764	BloodHT12+BloodH8v2	FTSJD2///RP1-153P14.2	-0.44;-0.52
2.08308e-75	rs2378199	20	32650141	5490240	20	32637730	A/G	G	18.375	BloodHT12	MAP1LC3A///CDC91L1	0.49
2.20961e-75	rs10882904	10	99105673	7330026	10	99083350	A/G	G	18.3718	BloodHT12+BloodH8v2	FRAT2	0.46;0.44
2.33518e-75	rs3737434	21	43310211	1230047	21	43357955	A/G	G	18.3688	BloodHT12+BloodH8v2	CBS	0.47;0.37
2.43176e-75	rs607567	12	10022951	3170601	12	10041912	A/C	C	18.3667	BloodHT12+BloodH8v2	CLEC12B	0.46;0.44
2.48611e-75	rs591728	3	101916282	870176	3	102001806	A/G	G	18.3656	BloodHT12+BloodH8v2	TFG///ABI3BP	0.43;0.60
2.5794e-75	rs1059263	14	99839120	6760154	14	99834907	C/A	A	-18.3636	BloodHT12+BloodH8v2	SLC25A29	-0.46;-0.40
2.62735e-75	rs9378352	6	2956148	2710682	6	2952113	A/G	G	18.3625	BloodHT12+BloodH8v2	NQO2	0.45;0.46
2.68606e-75	rs2039510	6	6514021	6840408	6	6566777	A/G	G	-18.3613	BloodHT12+BloodH8v2	LY86	-0.47;-0.36
2.72592e-75	rs2070215	7	99534733	2190541	7	99657874	A/G	G	18.3606	BloodHT12+BloodH8v2	AC073842.5///STAG3	0.44;0.51
2.89136e-75	rs2839186	21	46514496	6380187	21	46520721	A/G	G	-18.3574	BloodHT12+BloodH8v2	MCM3AP///C21orf57	-0.45;-0.47
3.01087e-75	rs382745	16	88131087	4810274	16	88132551	A/G	G	18.3551	BloodHT12+BloodH8v2	SPG7	0.41;0.67
3.10087e-75	rs2607292	5	10425618	780544	5	10447659	G/A	A	-18.3536	BloodHT12+BloodH8v2	2010-03-06	-0.44;-0.52
3.51427e-75	rs1651895	19	817018	2360338	19	831591	G/A	A	18.3467	BloodHT12	MED16	0.49
3.51427e-75	rs4889640	16	31171768	4490500	16	31287914	A/C	C	-18.3467	BloodHT12	ITGAX	-0.49
4.19307e-75	rs12705070	7	99494863	2190541	7	99657874	A/G	G	18.3371	BloodHT12+BloodH8v2	AC073842.5///STAG3	0.44;0.51
4.46361e-75	rs720846	5	6660916	3450093	5	6669256	A/G	G	-18.3337	BloodHT12+BloodH8v2	NSUN2	-0.43;-0.59
4.48005e-75	rs513387	7	26790488	7160360	7	26772040	A/G	G	18.3335	BloodHT12+BloodH8v2	SKAP2	0.46;0.41
6.01171e-75	rs9875081	3	10058935	2000546	3	10137854	A/G	G	18.3174	BloodHT12+BloodH8v2	AC034193.5///C3orf10	0.44;0.50
6.05605e-75	rs4287512	15	62997194	5890564	15	63014623	A/G	G	18.3171	BloodHT12+BloodH8v2	ANKDD1A	0.44;0.50
7.25034e-75	rs5925285	23	151920707	7320270	23	151977502	G/A	A	18.3073	BloodHT12+BloodH8v2	PNMA3	0.46;0.43
7.91827e-75	rs855676	7	149103245	2490333	7	149096808	A/G	G	18.3024	BloodHT12+BloodH8v2	ZNF467	0.44;0.50
8.87257e-75	rs1991310	12	106246910	6510608	12	106407198	G/A	A	-18.2962	BloodHT12+BloodH8v2	BTBD11	-0.45;-0.47
1.0313e-74	rs3763630	9	35721004	160370	9	35671760	G/A	A	-18.288	BloodHT12+BloodH8v2	CA9///TPM2	-0.45;-0.48
1.17256e-74	rs608418	12	10023132	6020544	12	10023066	A/G	G	18.2812	BloodHT12+BloodH8v2	CLEC12B	0.46;0.41
1.22981e-74	rs3812594	9	138488774	3370255	9	138448486	G/A	A	-18.2785	BloodHT12+BloodH8v2	INPP5E	-0.45;-0.48
1.28042e-74	rs7720490	5	10405123	780544	5	10447659	C/A	A	-18.2762	BloodHT12+BloodH8v2	2010-03-06	-0.44;-0.51
1.41363e-74	rs286622	5	154346427	1690240	5	154194325	A/G	G	-18.2709	BloodHT12+BloodH8v2	C5orf4	-0.45;-0.44
1.71661e-74	rs4714443	6	41328362	2470131	6	41289046	G/A	A	18.2603	BloodHT12	TREML3	0.49
1.71661e-74	rs2358538	12	48872894	6330356	12	48828643	A/G	G	18.2603	BloodHT12	LASS5	0.49
1.95137e-74	rs3812595	9	138488883	3370255	9	138448486	G/A	A	-18.2533	BloodHT12+BloodH8v2	INPP5E	-0.45;-0.49
1.96571e-74	rs1046453	22	25170477	2100332	22	25220851	A/G	G	18.2529	BloodHT12+BloodH8v2	CTB-1048E9.9///TFIP11	0.43;0.56
1.96571e-74	rs6518754	22	30427775	1440278	22	30324922	G/A	A	-18.253	BloodHT12	SFI1///PISD	-0.49
2.03901e-74	rs2071469	6	32892761	2650156	6	32906056	A/G	G	-18.2509	BloodHT12+BloodH8v2	TAP2	-0.45;-0.46
2.10731e-74	rs4558175	11	118377791	6760762	11	118387907	G/A	A	18.2491	BloodHT12+BloodH8v2	CCDC84///RPS25	0.46;0.43
2.26737e-74	rs2275274	20	33320958	1850681	20	33333073	G/A	A	18.245	BloodHT12+BloodH8v2	EIF6	0.43;0.56
2.48458e-74	rs1999652	6	6519383	6840408	6	6566777	A/C	C	18.2401	BloodHT12+BloodH8v2	LY86	0.45;0.44
2.63437e-74	rs1177648	16	67155508	5900286	16	67144627	A/G	G	18.2369	BloodHT12+BloodH8v2	ZFP90	0.44;0.52
2.83431e-74	rs2297988	10	99108372	7330026	10	99083350	A/G	G	18.2329	BloodHT12+BloodH8v2	FRAT2	0.46;0.43
2.98321e-74	rs613871	12	10036608	6020544	12	10023066	A/G	G	-18.23	BloodHT12+BloodH8v2	CLEC12B	-0.44;-0.52
3.12845e-74	rs844813	20	23026996	6100615	20	23008361	A/G	G	-18.2276	BloodHT12+BloodH8v2	-	-0.44;-0.49
3.31691e-74	rs1351452	11	116448564	650678	11	116586252	C/A	A	-18.2243	BloodHT12+BloodH8v2	TAGLN///PCSK7	-0.46;-0.41
3.3781e-74	rs3735840	8	145623814	1190110	8	145622271	A/G	G	-18.2233	BloodHT12+BloodH8v2	VPS28	-0.44;-0.51
3.75582e-74	rs10951781	7	44984788	4860634	7	45044452	A/G	G	-18.2175	BloodHT12+BloodH8v2	CCM2	-0.44;-0.52
3.76957e-74	rs2283017	7	99412694	2810674	7	99340544	A/G	G	-18.2172	BloodHT12	TRIM4	-0.49
4.16041e-74	rs4979085	9	113970927	7560180	9	113910131	A/C	C	18.212	BloodHT12+BloodH8v2	SUSD1	0.43;0.57
4.3152e-74	rs9649679	7	75600555	1440187	7	75489424	A/C	C	18.2099	BloodHT12	STYXL1	0.49
4.36275e-74	rs6516887	21	29323895	3520156	21	29359252	A/G	G	18.2093	BloodHT12+BloodH8v2	CCT8	0.44;0.48
4.37872e-74	rs6569827	6	133079554	4010133	6	133091608	A/C	C	18.2092	BloodHT12+BloodH8v2	VNN3	0.45;0.46
4.52505e-74	rs7810512	7	45116856	4860634	7	45044452	A/C	C	18.2074	BloodHT12+BloodH8v2	CCM2	0.44;0.48
4.54161e-74	rs3744246	17	35337876	6270615	17	35321401	G/A	A	-18.207	BloodHT12+BloodH8v2	GSDMB	-0.45;-0.47
5.16078e-74	rs3816044	19	43486590	630470	19	43487065	G/A	A	-18.2001	BloodHT12+BloodH8v2	C19orf33	-0.44;-0.48
5.95031e-74	rs6792482	3	185236723	6580553	3	185169420	G/A	A	18.1923	BloodHT12+BloodH8v2	ABCC5	0.44;0.52
6.71169e-74	rs588918	11	116361852	650678	11	116586252	G/A	A	-18.1857	BloodHT12+BloodH8v2	TAGLN///PCSK7	-0.46;-0.41
6.83523e-74	rs7522061	1	155935014	2360035	1	155925147	A/G	G	18.1848	BloodHT12+BloodH8v2	FCRL3	0.43;0.53
7.70946e-74	rs747423	17	74296376	7160612	17	74295249	A/G	G	18.1781	BloodHT12+BloodH8v2	-	0.45;0.46
7.82273e-74	rs7830832	8	145632483	1190110	8	145622271	A/G	G	18.1773	BloodHT12+BloodH8v2	VPS28	0.44;0.52
9.05083e-74	rs6135095	20	1422405	5900441	20	1383612	C/A	A	-18.1694	BloodHT12+BloodH8v2	NSFL1C	-0.44;-0.52
1.03572e-73	rs2956993	11	62162738	3400397	11	62126552	A/C	C	18.1619	BloodHT12+BloodH8v2	MTA2///EML3	0.45;0.44
1.18516e-73	rs2280839	8	145612372	1190110	8	145622271	A/C	C	18.1544	BloodHT12+BloodH8v2	VPS28	0.44;0.52
1.33647e-73	rs2007950	6	43157439	3440086	6	43042665	A/G	G	18.148	BloodHT12+BloodH8v2	GNMT///PEX6	0.43;0.57
1.42179e-73	rs1154330	7	128413024	4260373	7	128371275	A/G	G	18.1445	BloodHT12+BloodH8v2	IRF5	0.46;0.38
1.61492e-73	rs1527479	7	80110504	1010592	7	80106859	G/A	A	-18.1374	BloodHT12	CD36	-0.48
1.8143e-73	rs907092	17	35175785	5390608	17	35321401	G/A	A	-18.1312	BloodHT12	GSDMB	-0.48
1.90907e-73	rs968008	5	127853384	3440204	5	127761567	G/A	A	18.1283	BloodHT12+BloodH8v2	FBN2	0.45;0.46
2.10599e-73	rs10280960	7	1070223	870379	7	1159106	A/G	G	-18.1228	BloodHT12+BloodH8v2	-	-0.42;-0.60
2.44443e-73	rs1651895	19	817018	1240152	19	812635	G/A	A	18.1146	BloodHT12+BloodH8v2	CFD	0.47;0.31
2.49831e-73	rs6088887	20	33634738	4570500	20	33696821	G/A	A	-18.1135	BloodHT12+BloodH8v2	RBM12	-0.44;-0.47
2.62868e-73	rs848596	2	36657367	6200053	2	36638303	A/G	G	18.1107	BloodHT12+BloodH8v2	AC007401.2///FEZ2	0.44;0.48
3.31652e-73	rs4082352	8	145626430	1190110	8	145622271	A/G	G	18.0978	BloodHT12+BloodH8v2	VPS28	0.44;0.51
3.96207e-73	rs1107514	22	48428387	2760019	22	48392779	A/G	G	-18.0882	BloodHT12	-	-0.48
3.96207e-73	rs1296028	8	11736156	5700142	8	11715912	G/A	A	18.0882	BloodHT12	FDFT1	0.48
4.26026e-73	rs2254437	9	129264748	5870326	9	129204620	G/A	A	18.0841	BloodHT12+BloodH8v2	SLC2A8	0.44;0.49
4.51484e-73	rs9428043	1	89777720	4890324	1	89799530	G/A	A	-18.0809	BloodHT12	LRRC8B	-0.48
4.51484e-73	rs6141294	20	30416823	7100619	20	30172990	A/G	G	18.0809	BloodHT12	TM9SF4	0.48
4.51484e-73	rs7189819	16	52093846	4480338	16	52071571	A/G	G	-18.0809	BloodHT12	RBL2///FTS	-0.48
4.51484e-73	rs4931215	12	29810728	5310280	12	29686991	A/G	G	18.0809	BloodHT12	TMTC1	0.48
4.51484e-73	rs739236	22	48427606	2760019	22	48392779	A/G	G	-18.0809	BloodHT12	-	-0.48
4.83692e-73	rs888427	2	172076366	2370300	2	172104943	A/G	G	-18.0771	BloodHT12+BloodH8v2	CYBRD1	-0.44;-0.47
4.85449e-73	rs2235646	16	1541288	160070	16	1533493	A/G	G	18.0769	BloodHT12+BloodH8v2	TMEM204///IFT140	0.44;0.49
5.20073e-73	rs2241623	19	827604	5820598	19	831591	G/A	A	-18.0731	BloodHT12+BloodH8v2	MED16	-0.44;-0.50
5.4715e-73	rs2241623	19	827604	3180446	19	831591	G/A	A	-18.0703	BloodHT12+BloodH8v2	MED16	-0.46;-0.36
6.46409e-73	rs13375820	1	15318755	380102	1	15385605	G/A	A	18.0611	BloodHT12+BloodH8v2	TMEM51	0.44;0.47
6.87472e-73	rs3780178	9	76897972	1980180	9	76875881	A/G	G	-18.0577	BloodHT12+BloodH8v2	C9orf95	-0.41;-0.62
6.92471e-73	rs2242268	8	145635481	1190110	8	145622271	A/G	G	-18.0574	BloodHT12+BloodH8v2	VPS28	-0.44;-0.50
8.20963e-73	rs2523177	19	2225578	2490142	19	2229403	G/A	A	18.0478	BloodHT12+BloodH8v2	C19orf35	0.44;0.48
8.60524e-73	rs217369	7	44581711	5220682	7	44586393	A/G	G	-18.0453	BloodHT12	TMED4	-0.48
8.60524e-73	rs7313235	12	10023550	990674	12	9980478	A/G	G	-18.0453	BloodHT12	-	-0.48
8.73075e-73	rs1539206	1	210647545	5870746	1	210563664	G/A	A	18.0445	BloodHT12+BloodH8v2	PPP2R5A	0.44;0.47
9.1514e-73	rs4504745	9	129237235	5870326	9	129204620	G/A	A	18.0418	BloodHT12+BloodH8v2	SLC2A8	0.44;0.48
9.94571e-73	rs4784669	16	55038783	1400672	16	54984905	A/G	G	-18.0373	BloodHT12+BloodH8v2	AMFR	-0.44;-0.47
1.05385e-72	rs4712984	6	26487516	4610674	6	26479952	G/A	A	-18.034	BloodHT12+BloodH8v2	BTN3A2	-0.45;-0.43
1.12069e-72	rs4813157	20	1447127	4480022	20	1520859	C/A	A	18.0307	BloodHT12	SIRPB1	0.48
1.14114e-72	rs2550886	16	74129424	1710204	16	74202577	A/G	G	18.0297	BloodHT12+BloodH8v2	ADAT1	0.45;0.44
1.34279e-72	rs570505	18	13037784	4490154	18	13056775	C/A	A	18.0206	BloodHT12+BloodH8v2	CEP192	0.41;0.63
1.37224e-72	rs1011211	8	145634497	1190110	8	145622271	A/C	C	18.0195	BloodHT12+BloodH8v2	VPS28	0.44;0.50
1.62629e-72	rs987168	6	125662577	3180402	6	125651588	A/G	G	-18.0102	BloodHT12+BloodH8v2	HDDC2	-0.42;-0.55
1.8059e-72	rs10506393	12	56672989	5290239	12	56629472	G/A	A	-18.0044	BloodHT12+BloodH8v2	XRCC6BP1	-0.41;-0.63
1.86557e-72	rs13292096	9	129231007	5870326	9	129204620	A/G	G	18.0024	BloodHT12+BloodH8v2	SLC2A8	0.44;0.48
1.87232e-72	rs3014983	1	65233279	1030367	1	65286711	A/G	G	-18.0024	BloodHT12	-	-0.48
2.09408e-72	rs10946213	6	167436085	2850100	6	167276836	G/A	A	-17.996	BloodHT12+BloodH8v2	RP11-514O12.3	-0.43;-0.53
2.13222e-72	rs7951555	11	44047975	4860070	11	44053459	A/G	G	17.9951	BloodHT12	ACCS	0.48
2.21859e-72	rs829396	1	21876380	4890181	1	21831846	A/G	G	17.9929	BloodHT12+BloodH8v2	RAP1GAP	0.46;0.36
2.25899e-72	rs2304177	19	43486999	630470	19	43487065	G/A	A	-17.992	BloodHT12+BloodH8v2	C19orf33	-0.44;-0.48
2.40193e-72	rs2281236	16	1543577	160070	16	1533493	G/A	A	17.9886	BloodHT12+BloodH8v2	TMEM204///IFT140	0.44;0.49
2.40193e-72	rs6505780	18	13059782	4490154	18	13056775	A/G	G	17.9886	BloodHT12+BloodH8v2	CEP192	0.41;0.63
2.48122e-72	rs7234960	18	13008071	4490154	18	13056775	G/A	A	17.9866	BloodHT12+BloodH8v2	CEP192	0.41;0.63
2.56312e-72	rs474337	18	13085609	4490154	18	13056775	G/A	A	17.9848	BloodHT12+BloodH8v2	CEP192	0.41;0.63
2.68619e-72	rs3785915	17	45968836	5050520	17	45983882	G/A	A	17.9823	BloodHT12+BloodH8v2	SPATA20	0.45;0.40
2.81516e-72	rs1048442	10	99150142	7330026	10	99083350	A/G	G	17.9797	BloodHT12+BloodH8v2	FRAT2	0.45;0.42
3.06969e-72	rs1786263	18	13106432	4490154	18	13056775	A/C	C	17.9749	BloodHT12+BloodH8v2	CEP192	0.41;0.63
3.85232e-72	rs527839	18	13077815	4490154	18	13056775	A/G	G	17.9624	BloodHT12+BloodH8v2	CEP192	0.41;0.63
4.05164e-72	rs9853223	3	46259097	2190671	3	46255176	G/A	A	17.9595	BloodHT12	CCR3	0.48
4.14017e-72	rs2835624	21	37434127	5810630	21	37363437	A/G	G	17.9582	BloodHT12+BloodH8v2	PIGP	0.42;0.56
4.26123e-72	rs4784669	16	55038783	1410246	16	55093748	A/G	G	17.9567	BloodHT12+BloodH8v2	BBS2	0.45;0.43
4.44947e-72	rs2253669	9	129270335	5870326	9	129204620	G/A	A	17.9543	BloodHT12+BloodH8v2	SLC2A8	0.44;0.49
4.61264e-72	rs4795856	17	23014160	840431	17	22990828	A/C	C	17.9522	BloodHT12	LGALS9	0.48
6.42355e-72	rs4628351	9	129236054	5870326	9	129204620	A/C	C	17.9339	BloodHT12+BloodH8v2	SLC2A8	0.44;0.48
6.61112e-72	rs12205095	6	133078999	2690239	6	133116497	A/C	C	-17.9323	BloodHT12+BloodH8v2	VNN2	-0.44;-0.44
6.85327e-72	rs10144126	14	20418096	2640068	14	20493952	G/A	A	17.9304	BloodHT12+BloodH8v2	RNASE2	0.44;0.47
6.87797e-72	rs212837	7	26661740	7160360	7	26772040	A/G	G	-17.93	BloodHT12+BloodH8v2	SKAP2	-0.45;-0.39
7.57937e-72	rs2839201	21	46540022	6380187	21	46520721	A/G	G	17.9247	BloodHT12+BloodH8v2	MCM3AP///C21orf57	0.46;0.38
8.20327e-72	rs2304445	17	4877622	1580521	17	4788339	G/A	A	17.9204	BloodHT12+BloodH8v2	RNF167///PFN1	0.43;0.51
8.23281e-72	rs1706824	15	43367240	7400619	15	43547928	G/A	A	17.9201	BloodHT12+BloodH8v2	SPATA5L1	0.42;0.57
9.96034e-72	rs2277862	20	33616196	6180184	20	33696821	G/A	A	-17.9094	BloodHT12	RBM12	-0.48
1.01409e-71	rs8133819	21	29380625	3520156	21	29359252	A/G	G	17.9084	BloodHT12+BloodH8v2	CCT8	0.43;0.50
1.03992e-71	rs2843964	21	37356495	5810630	21	37363437	A/G	G	17.9071	BloodHT12+BloodH8v2	PIGP	0.42;0.56
1.65836e-71	rs3858169	10	71599001	4050452	10	71636028	A/C	C	-17.881	BloodHT12+BloodH8v2	-	-0.44;-0.45
1.88692e-71	rs7842142	8	79756291	5420487	8	79766687	C/A	A	-17.8739	BloodHT12	FAM164A	-0.48
1.88692e-71	rs8065486	17	75752791	1190634	17	75699111	A/G	G	17.8739	BloodHT12	GAA	0.48
2.00551e-71	rs6885410	5	176673602	2360022	5	176662077	A/C	C	17.8705	BloodHT12+BloodH8v2	RAB24	0.42;0.54
2.01994e-71	rs6961069	7	80056897	1010592	7	80106859	G/A	A	-17.8701	BloodHT12+BloodH8v2	CD36	-0.44;-0.47
2.14687e-71	rs3736169	8	79750410	5420487	8	79766687	G/A	A	-17.8667	BloodHT12	FAM164A	-0.48
2.38201e-71	rs2041992	19	51216311	6250615	19	51210744	A/G	G	17.8608	BloodHT12+BloodH8v2	CCDC61///hsa-mir///PGLYRP1	0.43;0.53
2.73919e-71	rs15689	17	44039928	3460097	17	43976206	A/G	G	-17.8532	BloodHT12+BloodH8v2	HOXB2	-0.42;-0.53
2.77871e-71	rs17103033	14	34626231	6560427	14	34758965	A/G	G	17.8522	BloodHT12	KIAA0391	0.48
2.89036e-71	rs7192268	16	68939680	6330025	16	68840758	A/G	G	17.85	BloodHT12+BloodH8v2	EXOSC6	0.42;0.55
3.13848e-71	rs2070460	22	22556242	7400537	22	22710206	A/G	G	17.8454	BloodHT12+BloodH8v2	GSTT1	0.45;0.40
3.54466e-71	rs2313212	3	185183622	7610050	3	185185870	G/A	A	17.8386	BloodHT12+BloodH8v2	ABCC5	0.42;0.53
3.54466e-71	rs4148571	3	185203270	7610050	3	185185870	C/A	A	17.8386	BloodHT12+BloodH8v2	ABCC5	0.42;0.53
3.72677e-71	rs870801	10	71599752	4050452	10	71636028	A/C	C	17.8359	BloodHT12+BloodH8v2	-	0.44;0.45
4.06092e-71	rs7548973	1	111943288	5260008	1	112076718	G/A	A	-17.8312	BloodHT12	C1orf183	-0.48
4.06092e-71	rs9562187	13	114059427	5360619	13	114056099	C/A	A	17.8312	BloodHT12	CDC16	0.48
4.33099e-71	rs1158167	20	23526189	6450543	20	23561822	A/G	G	-17.8276	BloodHT12+BloodH8v2	CST3	-0.43;-0.49
4.44079e-71	rs11189211	10	99163860	3460687	10	99128768	A/G	G	17.826	BloodHT12+BloodH8v2	RRP12	0.44;0.45
4.61896e-71	rs347236	5	72898045	1170630	5	72890586	A/G	G	17.824	BloodHT12	ANKRA2	0.48
4.6355e-71	rs7298565	12	108421917	5390754	12	108385190	A/G	G	-17.8238	BloodHT12+BloodH8v2	KCTD10	-0.44;-0.47
5.31004e-71	rs7134594	12	108484576	5390754	12	108385190	A/G	G	-17.816	BloodHT12+BloodH8v2	KCTD10	-0.44;-0.48
6.19201e-71	rs238224	17	4804133	1580521	17	4788339	G/A	A	17.8075	BloodHT12+BloodH8v2	RNF167///PFN1	0.43;0.53
7.72674e-71	rs2093169	6	26603078	4610674	6	26479952	G/A	A	-17.7951	BloodHT12+BloodH8v2	BTN3A2	-0.44;-0.45
8.26899e-71	rs3816560	2	218963086	780465	2	218962428	A/G	G	17.7913	BloodHT12+BloodH8v2	SLC11A1	0.44;0.46
8.29856e-71	rs11191688	10	105182560	2320253	10	105143884	A/G	G	17.7911	BloodHT12+BloodH8v2	RP11-792D24.4///hsa-mir	0.41;0.61
8.4782e-71	rs4525696	2	85791511	6580041	2	85777158	A/G	G	17.7899	BloodHT12+BloodH8v2	GNLY	0.46;0.31
8.91256e-71	rs2426778	20	56726884	4670021	20	56702318	G/A	A	17.787	BloodHT12+BloodH8v2	STX16///NPEPL1	0.45;0.42
9.00849e-71	rs701836	10	102757107	6620181	10	102730087	C/A	A	17.7865	BloodHT12+BloodH8v2	MRPL43///SEMA4G	0.42;0.53
1.10005e-70	rs725882	4	122787772	1070451	4	122823091	G/A	A	17.7752	BloodHT12+BloodH8v2	ANXA5	0.43;0.49
1.20691e-70	rs7969508	12	7261769	6650189	12	7244783	A/G	G	-17.77	BloodHT12+BloodH8v2	PEX5	-0.43;-0.51
1.21554e-70	rs2288278	17	44016291	3460097	17	43976206	A/G	G	-17.7698	BloodHT12+BloodH8v2	HOXB2	-0.44;-0.44
1.31471e-70	rs1208993	1	12018455	5550253	1	11979555	G/A	A	17.7652	BloodHT12+BloodH8v2	MFN2	0.45;0.40
1.33835e-70	rs11867190	17	5201944	240110	17	5246933	A/G	G	-17.7644	BloodHT12+BloodH8v2	NUP88	-0.44;-0.47
1.3869e-70	rs912584	1	158612458	7210719	1	158587526	A/G	G	-17.7622	BloodHT12+BloodH8v2	NCSTN	-0.44;-0.43
1.85736e-70	rs131816	22	49304328	7510537	22	49306976	A/G	G	17.7458	BloodHT12	NCAPH2///SCO2	0.47
2.03024e-70	rs3740484	10	102737353	7560717	10	102730617	A/C	C	-17.7409	BloodHT12+BloodH8v2	SEMA4G///MRPL43	-0.43;-0.49
2.04474e-70	rs2567564	5	10447583	780544	5	10447659	A/G	G	-17.7405	BloodHT12+BloodH8v2	2010-03-06	-0.43;-0.51
2.08146e-70	rs10112345	8	29020589	160446	8	28885268	G/A	A	-17.7395	BloodHT12+BloodH8v2	AC108449.1	-0.43;-0.52
2.39983e-70	rs10152994	15	88585934	4900440	15	88563846	C/A	A	-17.7315	BloodHT12	SEMA4B///CIB1	-0.47
2.39983e-70	rs13090	19	819115	2360338	19	831591	G/A	A	17.7315	BloodHT12	MED16	0.47
2.82639e-70	rs7016335	8	145545583	3130349	8	145588836	A/G	G	-17.7223	BloodHT12+BloodH8v2	ADCK5///CPSF1///hsa-mir	-0.44;-0.43
2.87709e-70	rs3900981	19	43492005	630470	19	43487065	G/A	A	-17.7213	BloodHT12+BloodH8v2	C19orf33	-0.43;-0.48
3.1445e-70	rs3737973	1	202007991	580411	1	202006530	C/A	A	17.7164	BloodHT12+BloodH8v2	LAX1	0.45;0.40
3.49827e-70	rs11593921	10	126686051	1410427	10	126643338	A/C	C	17.7103	BloodHT12+BloodH8v2	ZRANB1	0.44;0.43
3.78267e-70	rs10783853	12	56520529	870056	12	56463712	G/A	A	17.7058	BloodHT12+BloodH8v2	FAM119B///TSFM	0.45;0.37
3.80964e-70	rs4880201	9	139114886	6100609	9	139095293	C/A	A	-17.7054	BloodHT12+BloodH8v2	UAP1L1	-0.40;-0.61
3.96145e-70	rs1106369	12	129866048	7400343	12	129864933	A/C	C	-17.7032	BloodHT12	STX2	-0.47
3.96145e-70	rs1384804	8	79734777	5420487	8	79766687	A/C	C	-17.7032	BloodHT12	FAM164A	-0.47
3.96145e-70	rs2965292	19	841844	2360338	19	831591	A/G	G	17.7032	BloodHT12	MED16	0.47
4.20799e-70	rs3815575	12	108432288	5390754	12	108385190	A/G	G	-17.6999	BloodHT12+BloodH8v2	KCTD10	-0.45;-0.39
4.50168e-70	rs1059440	11	63748377	2630056	11	63836940	A/G	G	17.6961	BloodHT12	PRDX5	0.47
5.06115e-70	rs923784	9	70307099	4480112	9	70248716	G/A	A	17.6895	BloodHT12+BloodH8v2	PGM5	0.44;0.43
5.11532e-70	rs6517538	21	39578112	6220300	21	39639780	G/A	A	-17.6889	BloodHT12	HMGN1	-0.47
5.47211e-70	rs4346460	20	23517400	6450543	20	23561822	G/A	A	-17.6852	BloodHT12+BloodH8v2	CST3	-0.43;-0.48
5.51108e-70	rs1144122	3	101837214	870176	3	102001806	A/G	G	17.6848	BloodHT12+BloodH8v2	TFG///ABI3BP	0.41;0.58
5.83297e-70	rs13280387	8	145545276	3130349	8	145588836	A/G	G	-17.6815	BloodHT12+BloodH8v2	ADCK5///CPSF1///hsa-mir	-0.43;-0.47
5.85369e-70	rs2075432	12	108358613	5390754	12	108385190	G/A	A	-17.6813	BloodHT12+BloodH8v2	KCTD10	-0.44;-0.45
6.23963e-70	rs12205095	6	133078999	7100161	6	133123400	A/C	C	-17.6776	BloodHT12+BloodH8v2	VNN2	-0.45;-0.40
6.4649e-70	rs1476110	2	172081753	2370300	2	172104943	G/A	A	-17.6757	BloodHT12+BloodH8v2	CYBRD1	-0.43;-0.47
6.65093e-70	rs2236451	21	45700511	5290132	21	45730163	A/G	G	-17.6741	BloodHT12+BloodH8v2	COL18A1///SLC19A1	-0.43;-0.49
6.67455e-70	rs7221314	17	74269846	7160612	17	74295249	A/G	G	17.6739	BloodHT12+BloodH8v2	-	0.42;0.51
8.43384e-70	rs2369440	8	79784264	5420487	8	79766687	A/G	G	-17.6606	BloodHT12	FAM164A	-0.47
8.43384e-70	rs4899633	14	76553963	5290626	14	76562693	A/C	C	-17.6606	BloodHT12	C14orf4	-0.47
8.43384e-70	rs6517526	21	39503400	6220300	21	39639780	A/G	G	-17.6606	BloodHT12	HMGN1	-0.47
9.58105e-70	rs1441438	8	79804324	5420487	8	79766687	G/A	A	-17.6535	BloodHT12	FAM164A	-0.47
9.58105e-70	rs701836	10	102757107	3060184	10	102731988	C/A	A	-17.6535	BloodHT12	SEMA4G///MRPL43	-0.47
9.92647e-70	rs10883868	10	105186804	2320253	10	105143884	A/G	G	-17.6515	BloodHT12+BloodH8v2	RP11-792D24.4///hsa-mir	-0.40;-0.61
1.07307e-69	rs2179373	6	170705298	2760376	6	170695223	A/G	G	17.6471	BloodHT12+BloodH8v2	PSMB1	0.44;0.45
1.13964e-69	rs920251	2	224601189	5080192	2	224580161	A/G	G	-17.6438	BloodHT12+BloodH8v2	SERPINE2	-0.43;-0.49
1.19754e-69	rs10869497	9	76895390	1980180	9	76875881	A/G	G	-17.6409	BloodHT12+BloodH8v2	C9orf95	-0.41;-0.57
1.34588e-69	rs12742376	1	27157782	6280411	1	26938148	G/A	A	-17.6343	BloodHT12+BloodH8v2	ARID1A	-0.44;-0.43
1.3699e-69	rs7765538	6	3000876	4570451	6	2963465	A/G	G	-17.6333	BloodHT12+BloodH8v2	NQO2	-0.43;-0.49
1.38451e-69	rs11084329	19	59527583	6200370	19	59496715	G/A	A	17.6328	BloodHT12+BloodH8v2	LILRA3	0.43;0.46
1.56144e-69	rs6938061	6	37782317	5690445	6	37741003	G/A	A	17.6259	BloodHT12+BloodH8v2	MDGA1	0.41;0.55
1.7923e-69	rs2273629	14	23968591	6620291	14	23967076	A/G	G	-17.6181	BloodHT12	CBLN3	-0.47
1.7923e-69	rs4047801	1	181681941	10458	1	181749102	G/A	A	-17.6181	BloodHT12	SMG7	-0.47
1.7923e-69	rs6464577	7	143422910	3610681	7	143632130	A/G	G	17.6181	BloodHT12	ENST00000307048	0.47
1.85024e-69	rs3736169	8	79750410	1990615	8	79766687	G/A	A	-17.6163	BloodHT12+BloodH8v2	FAM164A	-0.40;-0.60
1.88322e-69	rs2188886	23	14629632	450193	23	14825430	C/A	A	-17.6152	BloodHT12+BloodH8v2	RP13-928P6.1	-0.43;-0.45
1.99278e-69	rs13229947	7	26733955	7160360	7	26772040	A/G	G	-17.6122	BloodHT12+BloodH8v2	SKAP2	-0.45;-0.35
2.03548e-69	rs10252253	7	143438237	3610681	7	143632130	A/G	G	-17.611	BloodHT12	ENST00000307048	-0.47
2.04268e-69	rs1491961	3	46225352	2190671	3	46255176	A/G	G	17.6106	BloodHT12	CCR3	0.47
2.06445e-69	rs4700810	5	178924400	2030079	5	178939899	G/A	A	-17.61	BloodHT12+BloodH8v2	RUFY1	-0.44;-0.39
2.07176e-69	rs10521320	16	54133662	4120367	16	54137552	A/C	C	17.6099	BloodHT12+BloodH8v2	AYTL1	0.43;0.49
2.25508e-69	rs7311067	12	129887167	5910619	12	129864933	A/G	G	17.6051	BloodHT12+BloodH8v2	STX2	0.43;0.48
2.68108e-69	rs2293682	19	12850560	6200315	19	12839367	G/A	A	-17.5953	BloodHT12+BloodH8v2	MAST1///DNASE2	-0.43;-0.48
2.77741e-69	rs4795405	17	35341943	1500112	17	35334101	G/A	A	-17.5932	BloodHT12+BloodH8v2	ORMDL3	-0.41;-0.57
2.78723e-69	rs7842142	8	79756291	1990615	8	79766687	C/A	A	-17.5932	BloodHT12+BloodH8v2	FAM164A	-0.40;-0.60
2.94917e-69	rs9562187	13	114059427	4880521	13	114037382	C/A	A	17.5898	BloodHT12+BloodH8v2	CDC16	0.39;0.64
3.16483e-69	rs317685	12	68001724	3710504	12	68031340	A/G	G	17.5859	BloodHT12+BloodH8v2	LYZ	0.46;0.28
3.34863e-69	rs2729376	11	57116992	3310376	11	57053661	A/G	G	17.5827	BloodHT12+BloodH8v2	TIMM10	0.45;0.36
3.42026e-69	rs11619265	13	48955634	6100521	13	48984467	A/G	G	17.5814	BloodHT12+BloodH8v2	PHF11	0.43;0.46
3.61884e-69	rs1030862	2	85756080	6580041	2	85777158	A/G	G	-17.5783	BloodHT12+BloodH8v2	GNLY	-0.46;-0.29
3.69623e-69	rs4074838	7	99870601	3290195	7	99793110	A/G	G	-17.5771	BloodHT12+BloodH8v2	PILRB	-0.39;-0.65
3.78861e-69	rs3129763	6	32698903	1190754	6	32731975	G/A	A	-17.5756	BloodHT12	-	-0.47
3.78861e-69	rs188311	11	85084563	6760037	11	85114803	G/A	A	17.5756	BloodHT12	SYTL2	0.47
3.78861e-69	rs2284369	11	34425512	4040364	11	34433615	A/G	G	-17.5756	BloodHT12	CAT	-0.47
3.78861e-69	rs608418	12	10023132	3780358	12	10041912	A/G	G	17.5756	BloodHT12	CLEC12B	0.47
3.92459e-69	rs11626	3	52849024	3710343	3	52830890	G/A	A	-17.5737	BloodHT12+BloodH8v2	ITIH4	-0.43;-0.46
4.30133e-69	rs26849	16	2203147	6200243	16	2203213	G/A	A	17.5685	BloodHT12	PGP	0.47
4.34706e-69	rs5862	17	5343681	240110	17	5246933	A/G	G	17.5679	BloodHT12+BloodH8v2	NUP88	0.43;0.47
4.47138e-69	rs917634	12	6501430	2680497	12	6492455	A/C	C	-17.5662	BloodHT12+BloodH8v2	NCAPD2	-0.41;-0.57
4.56694e-69	rs324021	12	55732112	1660397	12	55777839	A/C	C	-17.5652	BloodHT12+BloodH8v2	NAB2///STAT6	-0.43;-0.47
5.4467e-69	rs3799380	6	26575161	2570253	6	26517568	A/G	G	-17.5551	BloodHT12+BloodH8v2	BTN3A2///BTN3A3	-0.44;-0.43
5.52398e-69	rs1612616	2	30529926	7040546	2	30622103	A/G	G	-17.5543	BloodHT12	LYCAT	-0.47
5.78277e-69	rs2305480	17	35315722	1500112	17	35334101	G/A	A	-17.5517	BloodHT12+BloodH8v2	ORMDL3	-0.41;-0.58
6.22659e-69	rs1520652	3	101837373	870176	3	102001806	A/G	G	17.5474	BloodHT12+BloodH8v2	TFG///ABI3BP	0.41;0.58
6.27059e-69	rs317667	12	67990021	3710504	12	68031340	A/C	C	17.5471	BloodHT12+BloodH8v2	LYZ	0.46;0.28
6.40446e-69	rs1554987	23	48506458	20195	23	48446210	A/G	G	17.5458	BloodHT12+BloodH8v2	SUV39H1	0.46;0.29
7.32098e-69	rs2681781	3	49873277	2850202	3	49819298	A/G	G	-17.5384	BloodHT12+BloodH8v2	C3orf54///UBA7	-0.42;-0.49
7.79965e-69	rs2304693	7	45115192	4860634	7	45044452	A/G	G	-17.5347	BloodHT12+BloodH8v2	CCM2	-0.43;-0.48
7.79965e-69	rs7762393	6	158899492	6350634	6	158981626	A/G	G	-17.5347	BloodHT12+BloodH8v2	DYNLT1	-0.43;-0.46
8.02229e-69	rs510948	11	85150896	6760037	11	85114803	G/A	A	17.5332	BloodHT12	SYTL2	0.47
8.02229e-69	rs4806874	19	2689352	4560671	19	2687299	A/G	G	17.5332	BloodHT12	SLC39A3	0.47
8.05056e-69	rs7528119	1	211117776	5080201	1	211095063	A/C	C	17.533	BloodHT12	ENST00000356684	0.47
8.07893e-69	rs2777888	3	49873004	2850202	3	49819298	A/G	G	-17.5328	BloodHT12+BloodH8v2	C3orf54///UBA7	-0.42;-0.49
8.19341e-69	rs4659356	1	25772802	1030768	1	25755313	G/A	A	17.532	BloodHT12+BloodH8v2	LDLRAP1	0.42;0.49
9.04137e-69	rs2304694	7	45115298	4860634	7	45044452	A/C	C	-17.5263	BloodHT12+BloodH8v2	CCM2	-0.43;-0.47
9.16944e-69	rs1788484	21	43370010	1230047	21	43357955	G/A	A	-17.5255	BloodHT12+BloodH8v2	CBS	-0.43;-0.45
9.94175e-69	rs643027	12	51371139	2450647	12	51357622	A/G	G	17.5209	BloodHT12+BloodH8v2	KRT1	0.43;0.46
1.17687e-68	rs11648673	16	317795	270129	16	366922	G/A	A	-17.5113	BloodHT12+BloodH8v2	TMEM8	-0.44;-0.43
1.18517e-68	rs2037925	21	39621801	5570195	21	39543350	A/G	G	-17.5109	BloodHT12+BloodH8v2	BRWD1	-0.41;-0.57
1.19352e-68	rs531572	10	131317559	6480494	10	131305433	A/G	G	-17.5104	BloodHT12+BloodH8v2	MGMT	-0.44;-0.41
1.20194e-68	rs9908414	17	5027764	240110	17	5246933	A/G	G	-17.5101	BloodHT12+BloodH8v2	NUP88	-0.42;-0.49
1.27143e-68	rs2281782	13	42496191	2190707	13	42538333	A/G	G	-17.507	BloodHT12+BloodH8v2	DNAJC15	-0.40;-0.62
1.37357e-68	rs1884655	20	23022375	6100615	20	23008361	A/G	G	-17.5025	BloodHT12+BloodH8v2	-	-0.42;-0.53
1.38812e-68	rs7213006	17	78493217	4010021	17	78273518	A/G	G	-17.5019	BloodHT12+BloodH8v2	AC024361.21	-0.42;-0.52
1.56963e-68	rs700110	9	113966203	7560180	9	113910131	C/A	A	17.4948	BloodHT12+BloodH8v2	SUSD1	0.41;0.56
1.68969e-68	rs2790459	10	28805255	6660673	10	28905704	G/A	A	-17.4907	BloodHT12	WAC	-0.47
1.68969e-68	rs10786612	10	102643755	3060184	10	102731988	A/G	G	-17.4907	BloodHT12	SEMA4G///MRPL43	-0.47
1.68969e-68	rs2836961	21	39548890	6220300	21	39639780	A/C	C	17.4907	BloodHT12	HMGN1	0.47
1.68969e-68	rs520629	11	85153667	6760037	11	85114803	C/A	A	17.4907	BloodHT12	SYTL2	0.47
1.68969e-68	rs750345	5	73015009	1170630	5	72890586	A/C	C	-17.4907	BloodHT12	ANKRA2	-0.47
1.83171e-68	rs4938619	11	118395295	6760762	11	118387907	G/A	A	17.4861	BloodHT12+BloodH8v2	CCDC84///RPS25	0.44;0.41
1.83815e-68	rs1054611	12	10061428	3170601	12	10041912	A/C	C	-17.4859	BloodHT12+BloodH8v2	CLEC12B	-0.44;-0.42
1.87726e-68	rs898097	17	78497599	4010021	17	78273518	A/G	G	17.4847	BloodHT12+BloodH8v2	AC024361.21	0.42;0.51
1.95797e-68	rs10415849	19	19366087	7400243	19	19316301	A/G	G	17.4824	BloodHT12+BloodH8v2	KIAA0892	0.43;0.48
2.59193e-68	rs2269873	19	19253401	1570373	19	19440036	A/G	G	17.4664	BloodHT12+BloodH8v2	GATAD2A	0.43;0.46
2.63775e-68	rs11617079	13	42495865	2190707	13	42538333	A/G	G	-17.4654	BloodHT12+BloodH8v2	DNAJC15	-0.40;-0.62
2.67499e-68	rs1384804	8	79734777	1990615	8	79766687	A/C	C	-17.4645	BloodHT12+BloodH8v2	FAM164A	-0.40;-0.59
2.78986e-68	rs4525696	2	85791511	5360064	2	85777158	A/G	G	17.4622	BloodHT12+BloodH8v2	GNLY	0.46;0.29
2.80948e-68	rs175057	14	74559385	3130079	14	74542705	A/G	G	17.4616	BloodHT12+BloodH8v2	EIF2B2	0.40;0.62
2.98189e-68	rs6955362	7	99894102	3290195	7	99793110	A/G	G	-17.4582	BloodHT12+BloodH8v2	PILRB	-0.39;-0.65
3.14275e-68	rs2857106	6	32895548	2650156	6	32906056	A/G	G	17.4553	BloodHT12+BloodH8v2	TAP2	0.44;0.39
3.17595e-68	rs12550344	8	28836379	160446	8	28885268	G/A	A	-17.4547	BloodHT12+BloodH8v2	AC108449.1	-0.42;-0.51
3.40636e-68	rs6505776	18	12974144	4490154	18	13056775	A/C	C	17.4506	BloodHT12+BloodH8v2	CEP192	0.40;0.62
3.55253e-68	rs12610185	19	19582722	2060193	19	19626244	A/G	G	-17.4484	BloodHT12	ATP13A1	-0.47
3.55253e-68	rs11169282	12	48816238	6330356	12	48828643	G/A	A	17.4483	BloodHT12	LASS5	0.47
3.55253e-68	rs998022	12	67955492	4810162	12	68031340	G/A	A	-17.4484	BloodHT12	LYZ	-0.47
3.55253e-68	rs2104417	20	33591285	6180184	20	33696821	G/A	A	-17.4484	BloodHT12	RBM12	-0.47
3.95971e-68	rs7193593	16	86292535	4180176	16	86327988	G/A	A	-17.442	BloodHT12+BloodH8v2	KLHDC4	-0.40;-0.62
4.01553e-68	rs888427	2	172076366	2450465	2	172104943	A/G	G	-17.4413	BloodHT12	CYBRD1	-0.47
4.04374e-68	rs7518390	1	53005962	7400296	1	53014341	A/G	G	17.441	BloodHT12+BloodH8v2	ZYG11B	0.43;0.47
4.53867e-68	rs1292197	20	5085905	510673	20	5087733	A/G	G	17.4343	BloodHT12	CDS2	0.47
5.61786e-68	rs11720151	3	48115638	50327	3	48272540	A/G	G	17.4222	BloodHT12+BloodH8v2	ZNF589	0.43;0.45
5.71692e-68	rs4500255	1	52985867	7400296	1	53014341	A/G	G	17.421	BloodHT12+BloodH8v2	ZYG11B	0.43;0.45
5.77718e-68	rs875643	22	22563998	7400537	22	22710206	G/A	A	17.4205	BloodHT12+BloodH8v2	GSTT1	0.45;0.35
6.78468e-68	rs2230590	3	49911106	2850202	3	49819298	A/G	G	-17.4113	BloodHT12+BloodH8v2	C3orf54///UBA7	-0.42;-0.49
6.88015e-68	rs10493377	1	65651840	6980255	1	65699301	A/G	G	17.4106	BloodHT12+BloodH8v2	LEPROT///LEPR	0.41;0.52
7.42972e-68	rs1035450	19	59654186	6590689	19	59641772	G/A	A	17.406	BloodHT12	-	0.47
7.42972e-68	rs138785	22	34054659	2360706	22	34049917	A/C	C	17.406	BloodHT12	TOM1	0.47
7.42972e-68	rs7939784	11	63666729	2630056	11	63836940	A/G	G	-17.406	BloodHT12	PRDX5	-0.47
7.4818e-68	rs11713193	3	49899428	2850202	3	49819298	A/G	G	17.4057	BloodHT12+BloodH8v2	C3orf54///UBA7	0.42;0.49
7.80201e-68	rs1883761	1	15350452	380102	1	15385605	G/A	A	-17.4032	BloodHT12+BloodH8v2	TMEM51	-0.43;-0.46
8.36632e-68	rs2073379	21	46687453	6380187	21	46520721	G/A	A	-17.3992	BloodHT12+BloodH8v2	MCM3AP///C21orf57	-0.45;-0.34
8.36632e-68	rs2836987	21	39628464	5570195	21	39543350	A/G	G	-17.3994	BloodHT12+BloodH8v2	BRWD1	-0.41;-0.56
9.72112e-68	rs2369440	8	79784264	1990615	8	79766687	A/G	G	-17.3907	BloodHT12+BloodH8v2	FAM164A	-0.40;-0.59
9.89222e-68	rs12247354	10	131326551	6480494	10	131305433	A/G	G	-17.3898	BloodHT12+BloodH8v2	MGMT	-0.44;-0.41
1.22377e-67	rs1041389	10	90981159	5360148	10	91063800	A/G	G	17.3775	BloodHT12+BloodH8v2	LIPA	0.44;0.37
1.2453e-67	rs2858942	16	165653	6980192	16	143679	C/A	A	17.3766	BloodHT12+BloodH8v2	HBZ	0.46;0.25
1.24965e-67	rs10747531	12	46918547	6650747	12	47025499	G/A	A	-17.3762	BloodHT12+BloodH8v2	ZNF641	-0.41;-0.54
1.24965e-67	rs2258342	12	46976630	6650747	12	47025499	G/A	A	-17.3762	BloodHT12+BloodH8v2	ZNF641	-0.41;-0.54
1.31674e-67	rs2303361	7	6416021	2680020	7	6434699	G/A	A	-17.3733	BloodHT12+BloodH8v2	AC009412.7	-0.41;-0.52
1.32133e-67	rs748815	16	52965305	5690408	16	52876296	G/A	A	17.373	BloodHT12+BloodH8v2	IRX3	0.42;0.47
1.34457e-67	rs41135	5	96191782	2260731	5	96258662	A/G	G	17.372	BloodHT12+BloodH8v2	LRAP	0.45;0.32
1.34457e-67	rs597685	12	51356955	2450647	12	51357622	A/G	G	17.3721	BloodHT12+BloodH8v2	KRT1	0.43;0.45
1.34457e-67	rs711345	12	51364125	2450647	12	51357622	A/G	G	17.3721	BloodHT12+BloodH8v2	KRT1	0.43;0.45
1.46188e-67	rs2072507	7	38400511	780504	7	38363466	A/G	G	-17.3674	BloodHT12+BloodH8v2	-	-0.42;-0.49
1.5565e-67	rs2304128	19	19607151	2060193	19	19626244	C/A	A	17.3637	BloodHT12	ATP13A1	0.46
1.5565e-67	rs12065581	1	68505407	4250711	1	68403797	A/G	G	17.3637	BloodHT12	GPR177	0.47
1.5565e-67	rs885346	2	113132021	870551	2	113115915	A/C	C	17.3637	BloodHT12	-	0.47
1.5565e-67	rs4982912	14	23973124	6620291	14	23967076	A/G	G	17.3637	BloodHT12	CBLN3	0.47
1.59493e-67	rs2836982	21	39611041	5570195	21	39543350	A/C	C	-17.3623	BloodHT12+BloodH8v2	BRWD1	-0.41;-0.56
1.59493e-67	rs12141192	1	10353719	7040707	1	10278833	A/G	G	-17.3623	BloodHT12+BloodH8v2	KIF1B	-0.41;-0.53
1.59493e-67	rs711173	17	3747744	10240	17	3756674	A/G	G	-17.3622	BloodHT12+BloodH8v2	P2RX1	-0.44;-0.39
1.59493e-67	rs2836981	21	39610235	5570195	21	39543350	A/G	G	-17.3623	BloodHT12+BloodH8v2	BRWD1	-0.41;-0.56
1.77062e-67	rs2074824	2	241700450	4150100	2	241716270	G/A	A	-17.3562	BloodHT12+BloodH8v2	PASK	-0.43;-0.44
2.00708e-67	rs4619890	4	7904060	2690187	4	7901947	A/G	G	-17.3491	BloodHT12+BloodH8v2	AFAP1	-0.40;-0.56
2.01408e-67	rs1441438	8	79804324	1990615	8	79766687	G/A	A	-17.3489	BloodHT12+BloodH8v2	FAM164A	-0.40;-0.59
2.01408e-67	rs1508918	5	57804349	6480079	5	57826938	A/G	G	-17.3489	BloodHT12+BloodH8v2	GAPT	-0.44;-0.40
2.55178e-67	rs886434	16	56002210	7200142	16	56064670	G/A	A	17.3352	BloodHT12+BloodH8v2	POLR2C///DOK4	0.44;0.37
3.14379e-67	rs6802890	3	49807265	7380088	3	50021083	A/G	G	-17.3234	BloodHT12+BloodH8v2	RBM6	-0.39;-0.62
3.14379e-67	rs4463351	7	99916162	3290195	7	99793110	A/G	G	-17.3234	BloodHT12+BloodH8v2	PILRB	-0.39;-0.64
3.24369e-67	rs6060043	20	32828245	5490240	20	32637730	A/G	G	-17.3215	BloodHT12	MAP1LC3A///CDC91L1	-0.46
3.62522e-67	rs10083154	12	56307200	870056	12	56463712	A/G	G	-17.3151	BloodHT12+BloodH8v2	FAM119B///TSFM	-0.42;-0.50
3.66321e-67	rs480575	11	34424222	4040364	11	34433615	A/G	G	-17.3145	BloodHT12	CAT	-0.46
4.55919e-67	rs7523761	1	53023503	7400296	1	53014341	A/G	G	17.302	BloodHT12+BloodH8v2	ZYG11B	0.43;0.46
4.63902e-67	rs1438831	2	224614559	5080192	2	224580161	G/A	A	17.3008	BloodHT12+BloodH8v2	SERPINE2	0.42;0.48
4.67134e-67	rs4849089	2	113116169	870551	2	113115915	A/G	G	-17.3005	BloodHT12	-	-0.46
5.47995e-67	rs611151	11	125693676	1240309	11	125648750	A/G	G	17.2913	BloodHT12+BloodH8v2	FOXRED1	0.41;0.56
6.56314e-67	rs738806	22	22564172	7400537	22	22710206	A/G	G	17.281	BloodHT12+BloodH8v2	GSTT1	0.44;0.38
6.74775e-67	rs3177979	12	111841592	1090390	12	111841649	A/G	G	17.2792	BloodHT12	OAS1	0.46
6.74775e-67	rs5770633	22	48448431	2760019	22	48392779	G/A	A	-17.2792	BloodHT12	-	-0.46
7.64466e-67	rs10793040	11	72131386	5560221	11	72162910	A/G	G	-17.272	BloodHT12+BloodH8v2	STARD10	-0.40;-0.59
7.96928e-67	rs1035131	2	102229073	6520180	2	102418571	A/C	C	-17.2697	BloodHT12+BloodH8v2	IL18RAP	-0.44;-0.38
8.1933e-67	rs459498	21	41716897	1690066	21	41733661	G/A	A	-17.2681	BloodHT12+BloodH8v2	MX1	-0.41;-0.51
9.37855e-67	rs4926928	1	52982751	7400296	1	53014341	A/C	C	17.2604	BloodHT12+BloodH8v2	ZYG11B	0.42;0.47
9.94729e-67	rs1544705	7	129789553	1450056	7	129783849	G/A	A	17.257	BloodHT12+BloodH8v2	CPA5	0.40;0.57
1.09599e-66	rs581623	19	60018551	2100725	19	59933805	A/G	G	17.2513	BloodHT12	KIR3DL3	0.46
1.17862e-66	rs921986	17	18167806	2690528	17	18177726	G/A	A	17.2471	BloodHT12+BloodH8v2	SMCR8///SHMT1	0.42;0.49
1.37244e-66	rs11667640	19	50071631	4890707	19	50073441	G/A	A	17.2384	BloodHT12+BloodH8v2	PVRL2	0.43;0.42
1.40122e-66	rs867228	19	56941023	1030270	19	56943900	C/A	A	17.237	BloodHT12	FPR1	0.46
1.44553e-66	rs1131383	7	101900914	6350333	7	101900069	A/G	G	-17.2353	BloodHT12+BloodH8v2	LRWD1///POLR2J	-0.41;-0.53
1.48608e-66	rs835342	1	52836622	4200543	1	52843971	A/G	G	17.2337	BloodHT12+BloodH8v2	GPX7	0.40;0.59
1.58151e-66	rs6060034	20	32815525	5490240	20	32637730	A/G	G	17.2301	BloodHT12	MAP1LC3A///CDC91L1	0.46
1.73624e-66	rs2965292	19	841844	1240152	19	812635	A/G	G	17.2246	BloodHT12+BloodH8v2	CFD	0.45;0.31
1.77262e-66	rs11782284	8	28802243	160446	8	28885268	G/A	A	-17.2236	BloodHT12+BloodH8v2	AC108449.1	-0.41;-0.50
1.80976e-66	rs11042702	11	10244564	5670465	11	10284368	G/A	A	17.2223	BloodHT12+BloodH8v2	ADM	0.43;0.43
1.80976e-66	rs4597056	11	10247499	5670465	11	10284368	G/A	A	17.2223	BloodHT12+BloodH8v2	ADM	0.43;0.43
1.83495e-66	rs4624474	21	39608197	5570195	21	39543350	G/A	A	-17.2214	BloodHT12+BloodH8v2	BRWD1	-0.40;-0.55
1.89947e-66	rs1004869	2	230747515	5870184	2	230763224	C/A	A	17.2196	BloodHT12+BloodH8v2	SP110	0.43;0.44
1.89947e-66	rs1951522	14	99958306	3710068	14	99891155	A/G	G	17.2195	BloodHT12+BloodH8v2	WARS	0.42;0.46
1.91926e-66	rs855656	7	149087292	2490333	7	149096808	A/G	G	-17.2188	BloodHT12+BloodH8v2	ZNF467	-0.42;-0.48
2.06369e-66	rs13100173	3	50307701	2680202	3	50305678	A/G	G	17.2147	BloodHT12+BloodH8v2	IFRD2///HYAL3	0.40;0.59
2.21129e-66	rs7685083	4	15219869	450114	4	15240681	A/G	G	-17.2107	BloodHT12+BloodH8v2	FBXL5	-0.41;-0.51
2.2498e-66	rs7207123	17	18149269	2690528	17	18177726	G/A	A	17.2097	BloodHT12+BloodH8v2	SMCR8///SHMT1	0.42;0.49
2.41067e-66	rs1004868	2	230747154	5870184	2	230763224	G/A	A	17.2056	BloodHT12+BloodH8v2	SP110	0.43;0.44
2.41067e-66	rs13025520	2	230746273	5870184	2	230763224	G/A	A	17.2056	BloodHT12+BloodH8v2	SP110	0.43;0.44
2.51264e-66	rs3731612	2	119459335	3180392	2	119442460	G/A	A	-17.2033	BloodHT12+BloodH8v2	MARCO	-0.42;-0.46
2.68295e-66	rs9322855	14	20223139	3930392	14	20230948	A/C	C	-17.1994	BloodHT12+BloodH8v2	ANG///RNASE4	-0.43;-0.39
2.90458e-66	rs6819442	4	77058132	5130176	4	77066011	A/G	G	-17.1949	BloodHT12	NAAA	-0.46
2.90458e-66	rs9303666	17	22969235	840431	17	22990828	A/G	G	-17.1949	BloodHT12	LGALS9	-0.46
3.00655e-66	rs4750759	10	131326593	6480494	10	131305433	A/G	G	17.193	BloodHT12+BloodH8v2	MGMT	0.43;0.42
3.13363e-66	rs2685127	16	275374	3460754	16	292558	A/G	G	17.1905	BloodHT12+BloodH8v2	PDIA2///AXIN1	0.45;0.30
3.56014e-66	rs3732966	3	9990740	2000546	3	10137854	A/G	G	17.183	BloodHT12+BloodH8v2	AC034193.5///C3orf10	0.42;0.46
3.72335e-66	rs1029830	17	17124822	1030551	17	17108091	A/C	C	-17.1805	BloodHT12+BloodH8v2	COPS3	-0.42;-0.49
3.72335e-66	rs3182911	17	17108889	1030551	17	17108091	A/G	G	-17.1805	BloodHT12+BloodH8v2	COPS3	-0.42;-0.49
3.80117e-66	rs4846217	1	10374386	7040707	1	10278833	A/G	G	-17.1793	BloodHT12+BloodH8v2	KIF1B	-0.41;-0.52
4.07247e-66	rs756785	17	27836958	2750280	17	27840298	G/A	A	-17.1754	BloodHT12+BloodH8v2	CDK5R1	-0.42;-0.46
6.28525e-66	rs555964	11	73584572	6580059	11	73367450	G/A	A	-17.1501	BloodHT12+BloodH8v2	UCP2	-0.43;-0.41
7.31258e-66	rs2236947	3	50346436	2680202	3	50305678	A/C	C	17.1412	BloodHT12+BloodH8v2	IFRD2///HYAL3	0.39;0.58
7.80641e-66	rs855674	7	149095479	2490333	7	149096808	A/G	G	-17.1375	BloodHT12+BloodH8v2	ZNF467	-0.42;-0.45
8.13529e-66	rs12162135	17	27829908	2750280	17	27840298	A/C	C	17.1351	BloodHT12+BloodH8v2	CDK5R1	0.41;0.52
8.13529e-66	rs6863172	5	175528566	1110095	5	175764104	A/G	G	-17.135	BloodHT12+BloodH8v2	CLTB	-0.45;-0.31
8.39098e-66	rs9299508	10	73213459	6510274	10	73149899	A/G	G	17.1332	BloodHT12+BloodH8v2	CDH23///PSAP	0.42;0.43
8.47798e-66	rs1007893	21	46702022	6380187	21	46520721	A/G	G	-17.1327	BloodHT12+BloodH8v2	MCM3AP///C21orf57	-0.43;-0.40
9.6942e-66	rs2306416	4	122837138	1070451	4	122823091	A/G	G	17.1248	BloodHT12+BloodH8v2	ANXA5	0.43;0.38
1.08209e-65	rs826058	11	73474565	6580059	11	73367450	G/A	A	-17.1185	BloodHT12+BloodH8v2	UCP2	-0.43;-0.41
1.1199e-65	rs7189840	16	55241127	4220672	16	55250034	A/G	G	17.1165	BloodHT12+BloodH8v2	MT1F	0.42;0.44
1.1511e-65	rs6871279	5	10336530	5810564	5	10345937	A/G	G	17.115	BloodHT12+BloodH8v2	AC012640.3	0.43;0.41
1.23718e-65	rs12748456	1	22242744	6960300	1	22229972	G/A	A	17.1107	BloodHT12	AL031281.6	0.46
1.23718e-65	rs6492325	13	110334744	1010082	13	110349996	A/G	G	17.1107	BloodHT12	ANKRD10	0.46
1.25861e-65	rs763545	17	27649844	2750280	17	27840298	A/G	G	17.1096	BloodHT12+BloodH8v2	CDK5R1	0.41;0.49
1.3667e-65	rs4751104	10	131295348	6480494	10	131305433	A/G	G	17.1048	BloodHT12+BloodH8v2	MGMT	0.43;0.41
1.39514e-65	rs6518754	22	30427775	2060608	22	30366447	G/A	A	-17.1038	BloodHT12	PISD	-0.46
1.42417e-65	rs6557675	8	23396491	2900224	8	23335233	A/G	G	-17.1025	BloodHT12+BloodH8v2	ENTPD4	-0.40;-0.57
1.72586e-65	rs1535565	13	27084345	6370484	13	27116225	C/A	A	17.0912	BloodHT12+BloodH8v2	POLR1D	0.43;0.40
1.76779e-65	rs6120777	20	33023833	3440017	20	33069730	G/A	A	-17.0899	BloodHT12	MYH7B///TRPC4AP	-0.46
1.77386e-65	rs757402	12	111913485	7040035	12	111841649	A/C	C	17.0898	BloodHT12+BloodH8v2	OAS1	0.41;0.51
1.91286e-65	rs7965538	12	111825981	3450180	12	111846977	G/A	A	-17.0854	BloodHT12+BloodH8v2	OAS1	-0.45;-0.27
2.19398e-65	rs10888578	1	148527617	3890500	1	148533237	A/G	G	-17.0772	BloodHT12+BloodH8v2	-	-0.40;-0.53
2.44822e-65	rs435651	16	55130798	1400672	16	54984905	C/A	A	-17.0709	BloodHT12+BloodH8v2	AMFR	-0.42;-0.42
2.54223e-65	rs1683591	19	820037	2360338	19	831591	A/G	G	17.0687	BloodHT12	MED16	0.46
2.54223e-65	rs2960785	7	26918664	5340519	7	27104823	A/G	G	17.0687	BloodHT12	-	0.46
2.61286e-65	rs11718115	3	133918513	1820746	3	133864936	G/A	A	-17.067	BloodHT12+BloodH8v2	NPHP3	-0.40;-0.56
3.00668e-65	rs10853843	19	56959373	4150543	19	56960783	A/C	C	-17.059	BloodHT12+BloodH8v2	FPR2	-0.42;-0.43
3.26411e-65	rs726102	11	10240554	5670465	11	10284368	G/A	A	17.0541	BloodHT12+BloodH8v2	ADM	0.42;0.43
3.76857e-65	rs7307739	12	68093014	3710504	12	68031340	A/G	G	-17.0458	BloodHT12+BloodH8v2	LYZ	-0.43;-0.37
3.82049e-65	rs3755783	3	10004289	2000546	3	10137854	A/G	G	-17.0448	BloodHT12+BloodH8v2	AC034193.5///C3orf10	-0.42;-0.46
4.04921e-65	rs6580	10	105196864	2320253	10	105143884	A/G	G	17.0416	BloodHT12+BloodH8v2	RP11-792D24.4///hsa-mir	0.39;0.60
4.16152e-65	rs9299	17	44024429	3460097	17	43976206	A/G	G	-17.0399	BloodHT12+BloodH8v2	HOXB2	-0.41;-0.50
4.17578e-65	rs11156875	14	34689567	1820072	14	34642851	A/G	G	-17.0396	BloodHT12+BloodH8v2	C14orf10	-0.41;-0.48
4.5953e-65	rs2856997	6	32889754	2650156	6	32906056	C/A	A	17.034	BloodHT12+BloodH8v2	TAP2	0.43;0.40
5.02236e-65	rs1506884	12	56725220	5290239	12	56629472	G/A	A	-17.0289	BloodHT12+BloodH8v2	XRCC6BP1	-0.38;-0.62
5.19695e-65	rs2305796	19	12815141	6200315	19	12839367	G/A	A	-17.0269	BloodHT12+BloodH8v2	MAST1///DNASE2	-0.42;-0.44
5.21474e-65	rs4711666	6	41328058	2470131	6	41289046	A/G	G	17.0267	BloodHT12	TREML3	0.46
5.21474e-65	rs890432	17	43984231	3460097	17	43976206	A/G	G	-17.0267	BloodHT12	HOXB2	-0.46
5.21474e-65	rs9562187	13	114059427	3170561	13	114037382	C/A	A	17.0267	BloodHT12	CDC16	0.46
5.50775e-65	rs2294928	22	42714186	5080458	22	42698846	A/G	G	17.0234	BloodHT12+BloodH8v2	SAMM50	0.43;0.40
7.61811e-65	rs7261862	20	33579696	4570500	20	33696821	A/G	G	-17.0046	BloodHT12+BloodH8v2	RBM12	-0.41;-0.47
7.7757e-65	rs1776273	1	148536833	3890500	1	148533237	A/G	G	-17.0033	BloodHT12+BloodH8v2	-	-0.40;-0.53
9.06588e-65	rs4688758	3	50003389	2850202	3	49819298	A/G	G	16.9944	BloodHT12+BloodH8v2	C3orf54///UBA7	0.41;0.49
9.09685e-65	rs907092	17	35175785	1500112	17	35334101	G/A	A	-16.9942	BloodHT12+BloodH8v2	ORMDL3	-0.40;-0.55
9.70577e-65	rs4235379	4	15268376	450114	4	15240681	A/C	C	-16.9904	BloodHT12+BloodH8v2	FBXL5	-0.41;-0.49
9.73892e-65	rs2072671	1	20788288	5090372	1	20803008	A/C	C	16.99	BloodHT12+BloodH8v2	CDA	0.42;0.42
1.01456e-64	rs2071002	6	2945302	2710682	6	2952113	A/C	C	-16.9878	BloodHT12+BloodH8v2	NQO2	-0.42;-0.46
1.03553e-64	rs10782228	6	125687690	3180402	6	125651588	A/G	G	16.9865	BloodHT12+BloodH8v2	HDDC2	0.40;0.52
1.06779e-64	rs493014	9	135176984	2600452	9	135190129	A/C	C	-16.9847	BloodHT12	SURF6	-0.46
1.14702e-64	rs10120023	9	136950080	6660398	9	136945233	A/G	G	-16.9805	BloodHT12+BloodH8v2	FCN1	-0.41;-0.50
1.32347e-64	rs728616	10	81837894	5900735	10	81928019	C/A	A	16.9722	BloodHT12+BloodH8v2	ANXA11	0.42;0.43
1.45093e-64	rs1669715	8	583641	5670717	8	637713	A/G	G	-16.9667	BloodHT12+BloodH8v2	ERICH1	-0.42;-0.44
1.58522e-64	rs7216389	17	35323475	1500112	17	35334101	A/G	G	-16.9614	BloodHT12+BloodH8v2	ORMDL3	-0.40;-0.54
1.62344e-64	rs6538188	12	88381269	7320717	12	88429139	A/G	G	-16.9601	BloodHT12+BloodH8v2	WDR51B	-0.44;-0.33
1.83502e-64	rs4751099	10	131236454	6480494	10	131305433	A/G	G	-16.953	BloodHT12+BloodH8v2	MGMT	-0.41;-0.47
1.95755e-64	rs3736781	6	26613341	5270689	6	26650845	A/G	G	-16.9491	BloodHT12+BloodH8v2	HMGN4	-0.41;-0.47
2.18261e-64	rs1651895	19	817018	2320187	19	831591	G/A	A	16.9428	BloodHT12	MED16	0.45
2.18261e-64	rs2148568	13	110346262	1010082	13	110349996	A/G	G	-16.9428	BloodHT12	ANKRD10	-0.45
2.18261e-64	rs2039153	1	68508487	4250711	1	68403797	A/G	G	16.9428	BloodHT12	GPR177	0.46
2.28125e-64	rs4924	16	54953987	1410246	16	55093748	A/G	G	16.9401	BloodHT12+BloodH8v2	BBS2	0.41;0.46
2.28125e-64	rs2440468	16	54978095	1410246	16	55093748	A/G	G	16.9401	BloodHT12+BloodH8v2	BBS2	0.41;0.46
2.32826e-64	rs3767868	1	210674027	5870746	1	210563664	G/A	A	16.9388	BloodHT12+BloodH8v2	PPP2R5A	0.42;0.43
2.39244e-64	rs10854157	19	9467461	2810605	19	9395753	A/G	G	-16.9372	BloodHT12+BloodH8v2	ZNF266	-0.41;-0.49
2.45005e-64	rs140521	22	49324890	2350504	22	49311534	A/C	C	-16.9359	BloodHT12	SCO2///TYMP	-0.45
2.50052e-64	rs2281860	10	105191567	2320253	10	105143884	A/G	G	-16.9347	BloodHT12+BloodH8v2	RP11-792D24.4///hsa-mir	-0.39;-0.60
2.67638e-64	rs2428175	6	110914475	2480072	6	110878582	C/A	A	-16.9308	BloodHT12+BloodH8v2	SLC22A16	-0.40;-0.56
2.85484e-64	rs6918289	6	41209806	2000553	6	41213409	C/A	A	16.9269	BloodHT12+BloodH8v2	AL133404.8	0.41;0.49
3.03484e-64	rs4802634	19	55069569	7610184	19	55055164	G/A	A	16.9232	BloodHT12+BloodH8v2	PTOV1///PNKP	0.40;0.52
3.23711e-64	rs2526748	3	50055443	2850202	3	49819298	A/G	G	16.9196	BloodHT12+BloodH8v2	C3orf54///UBA7	0.41;0.49
3.3603e-64	rs221045	1	16402636	6250546	1	16404438	A/G	G	16.9173	BloodHT12+BloodH8v2	ARHGEF19	0.39;0.58
3.51193e-64	rs8072869	17	17134775	1030551	17	17108091	A/G	G	-16.9147	BloodHT12+BloodH8v2	COPS3	-0.41;-0.49
3.52387e-64	rs978663	23	14945260	450193	23	14825430	A/G	G	-16.9145	BloodHT12+BloodH8v2	RP13-928P6.1	-0.43;-0.36
4.1053e-64	rs8065832	17	17063052	1030551	17	17108091	A/G	G	-16.9055	BloodHT12+BloodH8v2	COPS3	-0.41;-0.51
4.27588e-64	rs6003959	22	22594395	2360593	22	22644996	A/G	G	16.9031	BloodHT12+BloodH8v2	DDTL///DDT	0.43;0.36
4.43844e-64	rs1024429	23	109092855	4610598	23	109220325	A/G	G	16.9009	BloodHT12	TMEM164	0.45
4.43844e-64	rs1859333	12	111855349	1090390	12	111841649	G/A	A	16.9009	BloodHT12	OAS1	0.45
4.43844e-64	rs2249047	23	109089685	4610598	23	109220325	A/G	G	16.9009	BloodHT12	TMEM164	0.45
4.45352e-64	rs140521	22	49324890	7650128	22	49313187	A/C	C	-16.9007	BloodHT12+BloodH8v2	TYMP	-0.41;-0.45
4.56052e-64	rs989548	5	127768282	3440204	5	127761567	A/C	C	16.8992	BloodHT12+BloodH8v2	FBN2	0.42;0.45
4.98087e-64	rs422574	14	64376195	6370612	14	64461279	A/G	G	16.894	BloodHT12	CHURC1	0.45
5.1352e-64	rs660339	11	73366752	6580059	11	73367450	G/A	A	-16.8924	BloodHT12+BloodH8v2	UCP2	-0.42;-0.42
5.38478e-64	rs10510763	3	53372521	6860202	3	53249896	G/A	A	-16.8896	BloodHT12+BloodH8v2	TKT	-0.42;-0.40
5.45829e-64	rs2737191	9	119502536	1500180	9	119512940	G/A	A	16.8886	BloodHT12+BloodH8v2	TLR4	0.41;0.46
5.53279e-64	rs3740484	10	102737353	3060184	10	102731988	A/C	C	16.8879	BloodHT12	SEMA4G///MRPL43	0.46
6.22949e-64	rs763152	16	1598057	160070	16	1533493	A/G	G	16.8809	BloodHT12+BloodH8v2	TMEM204///IFT140	0.42;0.45
6.29313e-64	rs2499412	23	109093197	4610598	23	109220325	A/G	G	16.8804	BloodHT12	TMEM164	0.45
6.80302e-64	rs2245430	17	18082430	2690528	17	18177726	A/G	G	16.8757	BloodHT12+BloodH8v2	SMCR8///SHMT1	0.41;0.49
6.89581e-64	rs8466	16	37354	4760450	16	50332	A/G	G	-16.8748	BloodHT12+BloodH8v2	SNRNP25///RHBDF1	-0.40;-0.51
7.84268e-64	rs1570712	14	102853600	5670468	14	102875679	G/A	A	16.8674	BloodHT12+BloodH8v2	EIF5	0.40;0.51
8.30721e-64	rs1351452	11	116448564	4890328	11	116564020	C/A	A	-16.864	BloodHT12+BloodH8v2	SIDT2	-0.42;-0.45
8.82898e-64	rs4255023	7	72877554	2810326	7	72890831	A/G	G	16.8604	BloodHT12+BloodH8v2	WBSCR27	0.38;0.64
9.51124e-64	rs3916765	6	32793528	3450338	6	32890666	G/A	A	16.8559	BloodHT12+BloodH8v2	HLA-DOB	0.45;0.27
9.54347e-64	rs4970922	1	148724718	3890500	1	148533237	A/C	C	-16.8557	BloodHT12+BloodH8v2	-	-0.40;-0.53
9.9725e-64	rs1007654	17	35364880	6270615	17	35321401	A/G	G	16.8531	BloodHT12+BloodH8v2	GSDMB	0.41;0.46
1.01083e-63	rs8130507	21	34225830	6580703	21	34271675	A/G	G	16.8522	BloodHT12	-	0.45
1.31583e-63	rs6765484	3	50016317	2850202	3	49819298	A/G	G	-16.8367	BloodHT12+BloodH8v2	C3orf54///UBA7	-0.41;-0.48
1.40782e-63	rs7759176	6	2860663	4220504	6	2905240	A/C	C	16.8327	BloodHT12+BloodH8v2	SERPINB6	0.42;0.41
1.83204e-63	rs10774679	12	111859131	1090390	12	111841649	A/G	G	16.8172	BloodHT12	OAS1	0.45
1.83204e-63	rs10483880	14	76571871	5290626	14	76562693	G/A	A	-16.8172	BloodHT12	C14orf4	-0.45
2.05477e-63	rs1050395	12	88553032	60139	12	88539967	A/G	G	16.8104	BloodHT12	ATP2B1	0.45
2.05477e-63	rs1321	22	48683439	6560390	22	48702739	A/G	G	16.8103	BloodHT12+BloodH8v2	CRELD2	0.39;0.55
2.11098e-63	rs7126805	11	818916	1940132	11	825838	A/G	G	-16.8087	BloodHT12+BloodH8v2	CD151	-0.42;-0.42
2.16873e-63	rs2101613	10	133852757	50309	10	133859825	A/G	G	16.8071	BloodHT12+BloodH8v2	DPYSL4	0.41;0.46
2.5412e-63	rs6458011	6	37768845	5690445	6	37741003	A/G	G	16.7977	BloodHT12+BloodH8v2	MDGA1	0.38;0.60
2.9178e-63	rs588918	11	116361852	4890328	11	116564020	G/A	A	-16.7895	BloodHT12+BloodH8v2	SIDT2	-0.41;-0.45
3.16354e-63	rs3007708	1	150234460	6100010	1	150130710	A/C	C	-16.7847	BloodHT12+BloodH8v2	THEM4	-0.38;-0.59
3.18492e-63	rs9527	10	104613568	1850524	10	104627805	G/A	A	-16.7844	BloodHT12+BloodH8v2	C10orf32	-0.41;-0.47
3.41836e-63	rs4889954	17	75680189	2490452	17	75699111	A/G	G	16.7801	BloodHT12+BloodH8v2	GAA	0.39;0.54
3.69363e-63	rs1882099	4	1342685	4210653	4	1378964	A/G	G	16.7754	BloodHT12	CRIPAK	0.45
3.69363e-63	rs2527900	7	99363177	2810674	7	99340544	A/G	G	16.7754	BloodHT12	TRIM4	0.45
3.69363e-63	rs2269899	12	111866339	1090390	12	111841649	A/G	G	16.7754	BloodHT12	OAS1	0.45
4.07241e-63	rs2012504	12	10004350	3170601	12	10041912	A/G	G	16.7698	BloodHT12+BloodH8v2	CLEC12B	0.43;0.37
4.44478e-63	rs12065581	1	68505407	6940280	1	68403797	A/G	G	16.7645	BloodHT12+BloodH8v2	GPR177	0.41;0.45
4.6435e-63	rs6683156	1	3756301	6650288	1	3742430	A/G	G	-16.7619	BloodHT12	KIAA0562	-0.45
4.85108e-63	rs4794922	17	27769855	5900360	17	27687903	A/G	G	16.7593	BloodHT12+BloodH8v2	C17orf75	0.40;0.52
4.91679e-63	rs4735895	8	590729	5670717	8	637713	A/G	G	-16.7586	BloodHT12+BloodH8v2	ERICH1	-0.42;-0.42
5.64362e-63	rs989549	5	127767935	3440204	5	127761567	G/A	A	16.7504	BloodHT12+BloodH8v2	FBN2	0.41;0.45
6.17978e-63	rs2839159	21	46476371	6380187	21	46520721	A/C	C	-16.7449	BloodHT12+BloodH8v2	MCM3AP///C21orf57	-0.41;-0.45
6.47747e-63	rs9844797	3	127703229	4050768	3	127735344	A/G	G	16.7422	BloodHT12+BloodH8v2	CHST13	0.44;0.31
6.52115e-63	rs1014390	17	72224481	3990403	17	72201043	G/A	A	16.7417	BloodHT12+BloodH8v2	MXRA7	0.40;0.50
6.8123e-63	rs2301522	16	299954	270129	16	366922	A/G	G	-16.739	BloodHT12+BloodH8v2	TMEM8	-0.42;-0.42
7.21267e-63	rs2318044	20	1562288	4220152	20	1572111	G/A	A	-16.7358	BloodHT12+BloodH8v2	SIRPG	-0.38;-0.58
7.68793e-63	rs359457	5	173212448	1500131	5	173284355	A/G	G	16.732	BloodHT12+BloodH8v2	CPEB4	0.39;0.55
8.36115e-63	rs1476110	2	172081753	2450465	2	172104943	G/A	A	-16.7269	BloodHT12	CYBRD1	-0.45
8.67567e-63	rs4794179	17	46148229	270615	17	46095644	G/A	A	-16.7246	BloodHT12+BloodH8v2	ABCC3	-0.41;-0.45
8.91179e-63	rs12878578	14	24115429	1500735	14	24113935	G/A	A	16.723	BloodHT12+BloodH8v2	CTSG	0.41;0.47
9.00198e-63	rs236911	11	116590480	650678	11	116586252	A/C	C	-16.7226	BloodHT12+BloodH8v2	TAGLN///PCSK7	-0.43;-0.34
9.1851e-63	rs10915206	1	28721175	1940064	1	28634074	A/C	C	16.7213	BloodHT12+BloodH8v2	PHACTR4	0.39;0.55
9.5305e-63	rs662196	11	59699333	520360	11	59701453	A/G	G	-16.7192	BloodHT12+BloodH8v2	MS4A6A	-0.40;-0.49
1.04692e-62	rs10519994	5	127800520	3440204	5	127761567	G/A	A	16.7135	BloodHT12+BloodH8v2	FBN2	0.41;0.45
1.05044e-62	rs10750999	11	63155726	2510593	11	63118621	A/G	G	16.7133	BloodHT12+BloodH8v2	PLA2G16	0.42;0.39
1.08992e-62	rs910799	22	48664572	6560390	22	48702739	G/A	A	16.7111	BloodHT12+BloodH8v2	CRELD2	0.40;0.53
1.2339e-62	rs241437	6	32905662	2650156	6	32906056	A/G	G	16.7037	BloodHT12+BloodH8v2	TAP2	0.44;0.31
1.28886e-62	rs11120218	1	205345074	2000128	1	205364579	G/A	A	16.7011	BloodHT12+BloodH8v2	C4BPA	0.41;0.45
1.31946e-62	rs6926079	6	41198660	2000553	6	41213409	G/A	A	16.6997	BloodHT12+BloodH8v2	AL133404.8	0.40;0.49
1.45413e-62	rs734910	19	55216038	3290576	19	55196077	A/G	G	-16.694	BloodHT12+BloodH8v2	VRK3	-0.43;-0.33
1.46391e-62	rs10972072	9	34338743	2750035	9	34326606	A/C	C	-16.6936	BloodHT12+BloodH8v2	NUDT2	-0.41;-0.45
1.50368e-62	rs1982756	6	41313748	1690670	6	41309067	A/C	C	-16.692	BloodHT12	TREML4	-0.45
1.50368e-62	rs4648344	1	3732992	1510017	1	3682274	A/G	G	16.692	BloodHT12	-	0.45
1.50368e-62	rs4143074	9	70379173	5810762	9	70248716	G/A	A	16.692	BloodHT12	PGM5	0.45
1.51887e-62	rs12100841	14	34641402	1820072	14	34642851	A/G	G	16.6913	BloodHT12+BloodH8v2	C14orf10	0.40;0.48
1.67943e-62	rs836178	12	48784406	6330356	12	48828643	A/C	C	16.6852	BloodHT12	LASS5	0.45
1.74829e-62	rs3799380	6	26575161	4610674	6	26479952	A/G	G	-16.683	BloodHT12+BloodH8v2	BTN3A2	-0.42;-0.42
1.86312e-62	rs10876993	12	56348934	870056	12	56463712	A/G	G	16.6791	BloodHT12+BloodH8v2	FAM119B///TSFM	0.40;0.48
1.98546e-62	rs11659024	17	36029331	2650064	17	36046989	A/G	G	16.6754	BloodHT12+BloodH8v2	ENST00000322688///SMARCE1///KRT222P	0.37;0.64
2.05303e-62	rs6441552	3	101979305	870176	3	102001806	A/G	G	16.6734	BloodHT12+BloodH8v2	TFG///ABI3BP	0.39;0.53
2.40262e-62	rs1762418	10	131193343	6480494	10	131305433	A/G	G	-16.6639	BloodHT12+BloodH8v2	MGMT	-0.41;-0.45
2.45954e-62	rs583791	11	59703828	520360	11	59701453	A/G	G	-16.6624	BloodHT12+BloodH8v2	MS4A6A	-0.40;-0.49
2.5517e-62	rs2381117	9	34372175	2750035	9	34326606	A/G	G	16.6603	BloodHT12+BloodH8v2	NUDT2	0.41;0.46
2.57742e-62	rs10008860	4	8020494	2690187	4	7901947	A/G	G	-16.6598	BloodHT12+BloodH8v2	AFAP1	-0.40;-0.51
2.85888e-62	rs4310281	9	114125027	7560180	9	113910131	G/A	A	16.6535	BloodHT12+BloodH8v2	SUSD1	0.40;0.51
3.01593e-62	rs4664349	2	151901605	7610309	2	151820389	A/C	C	-16.6503	BloodHT12	RBM43	-0.45
3.07701e-62	rs11557467	17	35282160	1500112	17	35334101	A/C	C	16.6491	BloodHT12+BloodH8v2	ORMDL3	0.39;0.52
3.19221e-62	rs939334	3	185232425	7610050	3	185185870	G/A	A	16.647	BloodHT12+BloodH8v2	ABCC5	0.41;0.42
3.67302e-62	rs2743439	20	43433050	5090097	20	43427627	A/C	C	16.6385	BloodHT12+BloodH8v2	C20orf169	0.40;0.50
3.77247e-62	rs2307117	5	57823133	6480079	5	57826938	A/G	G	16.6368	BloodHT12	GAPT	0.45
4.04647e-62	rs7118508	11	124478042	2490328	11	124458127	G/A	A	16.6327	BloodHT12+BloodH8v2	SLC37A2///AP001007.5	0.40;0.48
4.156e-62	rs6905117	6	41198227	2000553	6	41213409	A/G	G	16.6312	BloodHT12+BloodH8v2	AL133404.8	0.40;0.49
4.22594e-62	rs12369411	12	577921	6860278	12	593370	G/A	A	-16.6302	BloodHT12+BloodH8v2	NINJ2	-0.40;-0.50
4.22594e-62	rs1870832	6	89213746	4120300	6	89090482	A/G	G	16.6301	BloodHT12	-	0.45
4.89431e-62	rs6032142	20	43428824	5090097	20	43427627	A/G	G	-16.6213	BloodHT12+BloodH8v2	C20orf169	-0.41;-0.45
5.07725e-62	rs238238	17	4797122	1580521	17	4788339	G/A	A	16.6192	BloodHT12+BloodH8v2	RNF167///PFN1	0.40;0.47
5.23198e-62	rs9263871	6	31278507	3800358	6	31276619	A/G	G	16.6173	BloodHT12+BloodH8v2	HCG27	0.42;0.37
5.35556e-62	rs3740484	10	102737353	6940521	10	102732415	A/C	C	-16.6158	BloodHT12+BloodH8v2	MRPL43	-0.38;-0.58
5.51874e-62	rs4822442	22	22551295	7400537	22	22710206	A/C	C	16.6142	BloodHT12+BloodH8v2	GSTT1	0.42;0.38
6.03861e-62	rs2070433	21	46785814	6520577	21	46758644	G/A	A	16.6086	BloodHT12	DIP2A	0.45
6.03861e-62	rs11242483	5	102351665	4210670	5	102312065	A/G	G	-16.6086	BloodHT12	PAM	-0.45
6.03861e-62	rs6596529	5	102344941	4210670	5	102312065	A/G	G	-16.6086	BloodHT12	PAM	-0.45
6.03861e-62	rs7255633	19	59629281	6590689	19	59641772	G/A	A	16.6086	BloodHT12	-	0.45
6.03861e-62	rs7705519	5	74092269	7400358	5	74105494	A/G	G	16.6086	BloodHT12	-	0.45
6.28506e-62	rs6531759	4	39839366	2650408	4	39785593	A/G	G	-16.6064	BloodHT12+BloodH8v2	N4BP2	-0.40;-0.51
6.43342e-62	rs1822841	4	145062088	4050376	4	145024627	A/C	C	16.6049	BloodHT12+BloodH8v2	GYPE	0.39;0.53
6.7632e-62	rs1060445	10	100208756	1570139	10	100181322	A/G	G	-16.6018	BloodHT12+BloodH8v2	HPS1	-0.42;-0.41
6.7632e-62	rs6965571	7	150065405	5360079	7	150068526	G/A	A	16.6019	BloodHT12+BloodH8v2	GIMAP5	0.40;0.49
7.13354e-62	rs7915260	10	133827521	50309	10	133859825	A/G	G	16.5987	BloodHT12+BloodH8v2	DPYSL4	0.40;0.49
7.4245e-62	rs34374	5	102431920	4210670	5	102312065	A/G	G	16.5964	BloodHT12	PAM	0.45
8.17739e-62	rs5936180	23	148257827	130360	23	148381460	C/A	A	-16.5905	BloodHT12+BloodH8v2	IDS	-0.42;-0.39
8.20467e-62	rs1196753	12	104126761	4180100	12	104122671	A/C	C	16.5903	BloodHT12+BloodH8v2	APPL2	0.42;0.40
8.45427e-62	rs933383	23	134301217	2650653	23	134276504	A/G	G	16.5885	BloodHT12	ZNF75D	0.45
8.53914e-62	rs515857	1	53109447	7400296	1	53014341	A/G	G	-16.5878	BloodHT12+BloodH8v2	ZYG11B	-0.41;-0.42
8.85766e-62	rs9322855	14	20223139	6590041	14	20230404	A/C	C	-16.5856	BloodHT12+BloodH8v2	RNASE4	-0.42;-0.38
9.03636e-62	rs1873389	3	127772052	4050768	3	127735344	A/G	G	-16.5844	BloodHT12+BloodH8v2	CHST13	-0.43;-0.31
1.08513e-61	rs6923139	6	26421327	4610674	6	26479952	G/A	A	-16.5734	BloodHT12+BloodH8v2	BTN3A2	-0.42;-0.39
1.09601e-61	rs2460002	1	2109693	7330653	1	2105817	A/G	G	16.5728	BloodHT12+BloodH8v2	-	0.38;0.58
1.20699e-61	rs1003878	6	32407800	2070608	6	32627630	G/A	A	16.567	BloodHT12	HLA-DRB5///HLA-DRB1	0.45
1.20699e-61	rs581949	12	10040673	3780358	12	10041912	A/G	G	16.567	BloodHT12	CLEC12B	0.45
1.25613e-61	rs490633	1	28410791	3780068	1	28436204	G/A	A	-16.5647	BloodHT12+BloodH8v2	ATPIF1	-0.38;-0.57
1.32036e-61	rs1396477	5	127748167	3440204	5	127761567	A/G	G	-16.5617	BloodHT12+BloodH8v2	FBN2	-0.41;-0.43
1.34249e-61	rs2844745	6	30451682	1030747	6	30567621	G/A	A	16.5607	BloodHT12+BloodH8v2	HLA-E	0.40;0.47
1.35144e-61	rs1060445	10	100208756	2570131	10	100178165	A/G	G	-16.5603	BloodHT12	HPS1	-0.45
1.47832e-61	rs2071575	8	27454349	6960397	8	27431482	A/G	G	16.555	BloodHT12+BloodH8v2	EPHX2	0.37;0.61
1.53335e-61	rs7800695	7	45057031	7400050	7	45044452	A/C	C	-16.5526	BloodHT12+BloodH8v2	CCM2	-0.38;-0.58
1.57989e-61	rs4319185	9	34200872	2750035	9	34326606	A/G	G	16.5508	BloodHT12+BloodH8v2	NUDT2	0.41;0.45
1.59572e-61	rs4236375	7	1111053	870379	7	1159106	G/A	A	-16.5503	BloodHT12+BloodH8v2	-	-0.40;-0.50
1.70533e-61	rs13079012	3	135730396	2690064	3	135731904	A/C	C	-16.5464	BloodHT12+BloodH8v2	CEP63	-0.40;-0.47
2.29907e-61	rs9508	1	28436866	3780068	1	28436204	A/G	G	-16.5284	BloodHT12+BloodH8v2	ATPIF1	-0.38;-0.57
2.40837e-61	rs1063355	6	32735692	1190754	6	32731975	A/C	C	-16.5255	BloodHT12	-	-0.45
2.45678e-61	rs4962717	10	126677320	1410427	10	126643338	G/A	A	16.5243	BloodHT12+BloodH8v2	ZRANB1	0.41;0.44
2.64273e-61	rs11206043	1	53175140	2320653	1	53147239	A/G	G	-16.5198	BloodHT12+BloodH8v2	ECHDC2	-0.40;-0.50
2.66031e-61	rs1862069	2	169641987	630315	2	169645234	G/A	A	16.5195	BloodHT12+BloodH8v2	DHRS9	0.44;0.28
2.8427e-61	rs4795843	17	23006246	5090632	17	22990828	A/G	G	-16.5156	BloodHT12+BloodH8v2	LGALS9	-0.40;-0.47
2.9191e-61	rs911734	9	5352699	6520661	9	5387925	A/C	C	16.5138	BloodHT12+BloodH8v2	C9orf46	0.40;0.45
3.75498e-61	rs7138945	12	48825686	6330356	12	48828643	C/A	A	16.4987	BloodHT12	LASS5	0.44
3.95929e-61	rs4717112	7	72903353	2810326	7	72890831	G/A	A	16.4956	BloodHT12+BloodH8v2	WBSCR27	0.37;0.62
4.17468e-61	rs2611512	10	51185540	1300671	10	51247986	G/A	A	-16.4923	BloodHT12+BloodH8v2	NCOA4	-0.39;-0.52
4.59526e-61	rs4795856	17	23014160	5090632	17	22990828	A/C	C	16.4866	BloodHT12+BloodH8v2	LGALS9	0.40;0.48
4.65649e-61	rs10398	11	298180	6650242	11	310263	A/G	G	16.4857	BloodHT12+BloodH8v2	IFITM3	0.43;0.34
4.74987e-61	rs3785521	17	78489058	4010021	17	78273518	A/G	G	-16.4845	BloodHT12+BloodH8v2	AC024361.21	-0.39;-0.54
4.79725e-61	rs9972533	15	73457132	150241	15	73441590	A/G	G	-16.4839	BloodHT12	MAN2C1	-0.44
5.0748e-61	rs2769710	9	34160980	2750035	9	34326606	A/G	G	16.4805	BloodHT12+BloodH8v2	NUDT2	0.41;0.45
5.79259e-61	rs7956804	12	6768721	3520598	12	6804034	A/G	G	16.4726	BloodHT12+BloodH8v2	GPR162	0.40;0.47
5.88915e-61	rs2890545	9	34267053	2750035	9	34326606	A/G	G	-16.4714	BloodHT12+BloodH8v2	NUDT2	-0.40;-0.45
6.37544e-61	rs11767818	7	75852517	3440538	7	75986474	A/G	G	-16.4666	BloodHT12+BloodH8v2	ZP3///POMZP3	-0.42;-0.36
7.2764e-61	rs2211863	21	38548291	1050215	21	38573075	A/G	G	16.4586	BloodHT12+BloodH8v2	KCNJ15	0.41;0.41
7.79909e-61	rs2986014	10	105184076	2320253	10	105143884	A/G	G	-16.4545	BloodHT12+BloodH8v2	RP11-792D24.4///hsa-mir	-0.37;-0.60
9.50779e-61	rs240054	22	20596577	240348	22	20620505	A/G	G	16.4424	BloodHT12	PPM1F	0.44
9.50779e-61	rs9381042	6	41279191	1690670	6	41309067	A/G	G	-16.4424	BloodHT12	TREML4	-0.44
1.01565e-60	rs2246012	6	131939901	5270753	6	131941609	A/G	G	-16.4385	BloodHT12+BloodH8v2	ARG1	-0.39;-0.53
1.01901e-60	rs964632	16	74152419	1710204	16	74202577	A/G	G	16.4383	BloodHT12+BloodH8v2	ADAT1	0.40;0.46
1.06367e-60	rs4745093	9	70353728	5810762	9	70248716	G/A	A	16.4358	BloodHT12	PGM5	0.44
1.06367e-60	rs2860580	6	30014670	1980592	6	29965096	A/G	G	16.4358	BloodHT12	HLA-H	0.44
1.12502e-60	rs2729385	11	57019569	3310376	11	57053661	A/G	G	-16.4323	BloodHT12+BloodH8v2	TIMM10	-0.41;-0.44
1.15892e-60	rs5987524	23	102584130	6860220	23	102518785	C/A	A	16.4306	BloodHT12	NGFRAP1	0.44
1.16275e-60	rs4713646	6	33714501	6180133	6	33734731	G/A	A	-16.4302	BloodHT12+BloodH8v2	ITPR3	-0.41;-0.39
1.17431e-60	rs3755963	4	884255	7510356	4	939680	A/G	G	16.4296	BloodHT12+BloodH8v2	AC019103.4///DGKQ	0.41;0.42
1.19778e-60	rs2039153	1	68508487	6940280	1	68403797	A/G	G	16.4285	BloodHT12+BloodH8v2	GPR177	0.40;0.45
1.21368e-60	rs1562990	11	59779663	520360	11	59701453	A/C	C	-16.4276	BloodHT12+BloodH8v2	MS4A6A	-0.40;-0.49
1.27522e-60	rs2256965	6	31663109	650112	6	31663300	G/A	A	16.4247	BloodHT12+BloodH8v2	LST1	0.42;0.33
1.42646e-60	rs1008953	20	43414140	5090097	20	43427627	A/G	G	16.418	BloodHT12+BloodH8v2	C20orf169	0.39;0.50
1.4694e-60	rs2290400	17	35319766	1500112	17	35334101	A/G	G	-16.4161	BloodHT12+BloodH8v2	ORMDL3	-0.39;-0.53
1.47911e-60	rs870552	10	133820578	50309	10	133859825	A/G	G	16.4156	BloodHT12+BloodH8v2	DPYSL4	0.40;0.44
1.56433e-60	rs1127152	9	138455420	3060494	9	138380104	A/G	G	16.4123	BloodHT12+BloodH8v2	C9orf151///CARD9	0.41;0.43
1.56433e-60	rs2942194	8	23479614	620682	8	23464158	A/G	G	-16.4124	BloodHT12+BloodH8v2	SLC25A37	-0.44;-0.27
1.60082e-60	rs7557190	2	46605081	5090731	2	46701750	A/C	C	16.4109	BloodHT12+BloodH8v2	AC018682.2	0.41;0.40
1.64357e-60	rs1375989	4	144867496	4050376	4	145024627	A/C	C	16.4093	BloodHT12+BloodH8v2	GYPE	0.39;0.52
1.66537e-60	rs2286323	2	241685470	4150100	2	241716270	A/G	G	-16.4085	BloodHT12+BloodH8v2	PASK	-0.40;-0.44
1.68745e-60	rs2269873	19	19253401	7400243	19	19316301	A/G	G	-16.4077	BloodHT12+BloodH8v2	KIAA0892	-0.41;-0.39
1.88736e-60	rs5945751	23	102123457	4490180	23	102357743	A/G	G	-16.401	BloodHT12	BEX4	-0.44
1.88736e-60	rs6088887	20	33634738	6180184	20	33696821	G/A	A	-16.401	BloodHT12	RBM12	-0.44
2.04252e-60	rs10806879	6	170602082	2760376	6	170695223	A/G	G	16.3961	BloodHT12+BloodH8v2	PSMB1	0.40;0.46
2.06278e-60	rs734909	7	87674049	2900626	7	87683310	A/C	C	-16.3954	BloodHT12+BloodH8v2	SRI	-0.41;-0.41
2.10392e-60	rs5945958	23	102386648	4490180	23	102357743	G/A	A	-16.3943	BloodHT12	BEX4	-0.44
2.1318e-60	rs2297879	9	35652251	160370	9	35671760	A/G	G	-16.3936	BloodHT12+BloodH8v2	CA9///TPM2	-0.40;-0.47
2.19588e-60	rs474688	6	125566417	3180402	6	125651588	A/G	G	16.3916	BloodHT12+BloodH8v2	HDDC2	0.38;0.57
2.55461e-60	rs610932	11	59695883	520360	11	59701453	A/C	C	16.3826	BloodHT12+BloodH8v2	MS4A6A	0.39;0.49
2.6141e-60	rs404481	23	102390931	4490180	23	102357743	G/A	A	-16.3811	BloodHT12	BEX4	-0.44
2.9041e-60	rs1327136	1	182206708	6840600	1	182222537	A/G	G	-16.3747	BloodHT12+BloodH8v2	GLT25D2	-0.38;-0.58
2.9041e-60	rs7081796	10	99194516	3460687	10	99128768	A/G	G	16.3747	BloodHT12+BloodH8v2	RRP12	0.42;0.33
2.91367e-60	rs1863575	4	102626132	5290678	4	102488971	G/A	A	-16.3744	BloodHT12	-	-0.44
2.96195e-60	rs746738	19	55078152	7610184	19	55055164	A/G	G	16.3734	BloodHT12+BloodH8v2	PTOV1///PNKP	0.39;0.50
3.42269e-60	rs2844659	6	30932511	1500753	6	30996086	G/A	A	-16.3647	BloodHT12+BloodH8v2	VARSL	-0.40;-0.43
3.66711e-60	rs1474454	17	36045007	2650064	17	36046989	A/G	G	-16.3605	BloodHT12+BloodH8v2	ENST00000322688///SMARCE1///KRT222P	-0.36;-0.65
3.72783e-60	rs7547787	1	39993393	2810653	1	39989645	A/G	G	16.3595	BloodHT12	PPIE	0.44
3.74009e-60	rs2844657	6	30937501	1500753	6	30996086	A/G	G	-16.3593	BloodHT12+BloodH8v2	VARSL	-0.40;-0.43
3.87765e-60	rs10498060	2	219139535	7040735	2	219371499	G/A	A	16.3571	BloodHT12+BloodH8v2	CYP27A1	0.41;0.41
4.14082e-60	rs6901007	6	43000812	3440086	6	43042665	A/C	C	-16.3531	BloodHT12+BloodH8v2	GNMT///PEX6	-0.40;-0.48
4.61449e-60	rs1203010	19	9530468	2810605	19	9395753	A/G	G	-16.3465	BloodHT12+BloodH8v2	ZNF266	-0.40;-0.47
4.61449e-60	rs4835305	4	144964249	4050376	4	145024627	A/G	G	-16.3465	BloodHT12+BloodH8v2	GYPE	-0.39;-0.52
4.76842e-60	rs13146316	4	4406675	2750475	4	4484682	A/G	G	16.3445	BloodHT12+BloodH8v2	AC110814.5///STX18	0.41;0.38
5.19298e-60	rs2303729	19	45802909	3800307	19	45781885	G/A	A	16.3394	BloodHT12+BloodH8v2	SHKBP1	0.39;0.49
5.45484e-60	rs4795700	17	27787907	2750280	17	27840298	G/A	A	-16.3363	BloodHT12+BloodH8v2	CDK5R1	-0.41;-0.42
5.56323e-60	rs9275390	6	32777134	6370315	6	32599600	A/G	G	-16.3351	BloodHT12+BloodH8v2	HLA-DRB5	-0.43;-0.29
5.61822e-60	rs1375984	4	144901113	4050376	4	145024627	A/C	C	-16.3344	BloodHT12+BloodH8v2	GYPE	-0.39;-0.52
5.6924e-60	rs8067378	17	35304874	1500112	17	35334101	A/G	G	-16.3336	BloodHT12+BloodH8v2	ORMDL3	-0.39;-0.52
6.26014e-60	rs3794002	11	92892707	4900747	11	92883741	A/G	G	16.328	BloodHT12+BloodH8v2	C11orf75	0.36;0.64
7.35046e-60	rs933489	1	154501744	5870397	1	154473361	A/G	G	-16.3181	BloodHT12	PMF1///PAQR6	-0.44
7.67021e-60	rs3866330	3	49557998	3390722	3	49435190	A/G	G	-16.3156	BloodHT12+BloodH8v2	AMT///NICN1	-0.38;-0.53
7.82243e-60	rs13409513	2	72376277	6280224	2	72219173	A/G	G	16.3143	BloodHT12+BloodH8v2	CYP26B1	0.41;0.42
7.92557e-60	rs3827256	21	44565251	3400164	21	44578957	A/G	G	16.3135	BloodHT12+BloodH8v2	C21orf2	0.42;0.36
8.13595e-60	rs12681998	8	2066222	4050717	8	2030672	A/G	G	-16.3119	BloodHT12+BloodH8v2	MYOM2	-0.43;-0.26
8.1894e-60	rs3173833	7	150122017	6620681	7	150123933	A/C	C	-16.3115	BloodHT12	TMEM176B	-0.44
8.29737e-60	rs3448	3	49371755	3390722	3	49435190	A/G	G	-16.3107	BloodHT12+BloodH8v2	AMT///NICN1	-0.38;-0.53
9.45817e-60	rs6084657	20	4119497	270068	20	4096922	A/G	G	-16.3028	BloodHT12+BloodH8v2	SMOX	-0.40;-0.47
9.58279e-60	rs9303277	17	35229995	1500112	17	35334101	A/G	G	16.3019	BloodHT12+BloodH8v2	ORMDL3	0.39;0.52
1.06754e-59	rs10267212	7	99433358	2190541	7	99657874	A/G	G	16.2954	BloodHT12+BloodH8v2	AC073842.5///STAG3	0.40;0.43
1.06754e-59	rs1076237	7	99423377	2190541	7	99657874	A/C	C	16.2954	BloodHT12+BloodH8v2	AC073842.5///STAG3	0.40;0.43
1.10665e-59	rs2048953	18	53439085	7200315	18	53385761	A/G	G	16.2931	BloodHT12+BloodH8v2	FECH	0.41;0.38
1.1776e-59	rs2832146	21	29246626	3520156	21	29359252	A/G	G	16.2892	BloodHT12+BloodH8v2	CCT8	0.41;0.40
1.1776e-59	rs645128	1	109536064	520609	1	109504490	A/G	G	-16.2894	BloodHT12+BloodH8v2	KIAA1324	-0.42;-0.36
1.40494e-59	rs12205095	6	133078999	4010133	6	133091608	A/C	C	-16.2785	BloodHT12+BloodH8v2	VNN3	-0.41;-0.36
1.44688e-59	rs2965292	19	841844	2320187	19	831591	A/G	G	16.2768	BloodHT12	MED16	0.44
1.65424e-59	rs2418736	16	66712363	1510630	16	66642703	G/A	A	16.2684	BloodHT12+BloodH8v2	DUS2L	0.38;0.55
1.70915e-59	rs9526450	13	47596794	1710132	13	47557680	G/A	A	16.2664	BloodHT12+BloodH8v2	MED4	0.39;0.50
1.71474e-59	rs8048818	16	74121247	1710204	16	74202577	A/C	C	16.2664	BloodHT12+BloodH8v2	ADAT1	0.41;0.41
1.72598e-59	rs1472631	15	61210792	1570669	15	61211188	A/G	G	16.2659	BloodHT12+BloodH8v2	LACTB	0.39;0.51
1.79495e-59	rs11135859	8	22034017	3170451	8	22021865	A/G	G	-16.2634	BloodHT12+BloodH8v2	NUDT18	-0.39;-0.48
1.84245e-59	rs1554999	16	3055629	5910112	16	3057491	C/A	A	-16.2619	BloodHT12+BloodH8v2	IL32	-0.42;-0.36
1.91605e-59	rs11127	2	85778240	3840376	2	85851612	A/G	G	16.2596	BloodHT12+BloodH8v2	ATOH8	0.40;0.46
2.21912e-59	rs2073379	21	46687453	6520577	21	46758644	G/A	A	16.2504	BloodHT12	DIP2A	0.44
2.21912e-59	rs2292869	2	88265923	3180719	2	88259105	C/A	A	16.2504	BloodHT12	THNSL2	0.44
2.23364e-59	rs12576545	11	10599772	2320750	11	10568369	G/A	A	-16.2501	BloodHT12+BloodH8v2	MRVI1///AC009532.9	-0.38;-0.54
2.26298e-59	rs11822039	11	72316352	5560221	11	72162910	A/C	C	-16.2494	BloodHT12+BloodH8v2	STARD10	-0.39;-0.50
2.41552e-59	rs2039183	9	112998172	1050356	9	112757775	C/A	A	16.2454	BloodHT12+BloodH8v2	LPAR1	0.40;0.44
2.49559e-59	rs3751490	14	22425388	4810112	14	22490737	G/A	A	16.2434	BloodHT12+BloodH8v2	C14orf94	0.41;0.40
2.65508e-59	rs2042381	5	96214422	2260731	5	96258662	A/G	G	16.2396	BloodHT12+BloodH8v2	LRAP	0.42;0.34
2.66375e-59	rs1437743	2	85778500	3840376	2	85851612	A/G	G	16.2394	BloodHT12+BloodH8v2	ATOH8	0.40;0.47
2.83395e-59	rs13292096	9	129231007	6860192	9	129253430	A/G	G	-16.2354	BloodHT12	-	-0.44
2.8432e-59	rs3744165	17	78383731	5090543	17	78405604	A/C	C	-16.2353	BloodHT12+BloodH8v2	TBCD	-0.39;-0.50
2.92783e-59	rs2306420	4	122810925	1070451	4	122823091	G/A	A	-16.2334	BloodHT12+BloodH8v2	ANXA5	-0.40;-0.42
3.14542e-59	rs1561006	5	127739955	3440204	5	127761567	A/G	G	16.2291	BloodHT12+BloodH8v2	FBN2	0.40;0.43
3.15568e-59	rs2187668	6	32713862	780403	6	32768214	G/A	A	-16.2289	BloodHT12	HLA-DQA1///HLA-DQA2	-0.44
3.15568e-59	rs649216	19	60016447	2100725	19	59933805	A/G	G	16.2289	BloodHT12	KIR3DL3	0.44
3.32453e-59	rs1474868	1	11966751	5550253	1	11979555	A/G	G	16.2258	BloodHT12+BloodH8v2	MFN2	0.41;0.35
3.4458e-59	rs6548164	2	3451672	6550025	2	3464604	A/G	G	16.2236	BloodHT12+BloodH8v2	TTC15	0.42;0.34
3.5138e-59	rs458591	5	76129130	1050068	5	76158752	A/G	G	-16.2223	BloodHT12	F2RL1	-0.44
3.86177e-59	rs12367053	12	7821438	5960136	12	7783307	A/G	G	-16.2164	BloodHT12+BloodH8v2	CLEC4C	-0.42;-0.34
3.91238e-59	rs607567	12	10022951	1340500	12	10038814	A/C	C	16.2158	BloodHT12	CLEC12B	0.44
4.16198e-59	rs4259245	6	33732199	6180133	6	33734731	A/G	G	16.2118	BloodHT12+BloodH8v2	ITPR3	0.38;0.52
4.559e-59	rs324013	12	55796928	1660397	12	55777839	A/G	G	16.2063	BloodHT12+BloodH8v2	NAB2///STAT6	0.40;0.43
4.83393e-59	rs3862796	11	72383170	5560221	11	72162910	A/G	G	-16.2027	BloodHT12+BloodH8v2	STARD10	-0.39;-0.50
5.10874e-59	rs4368544	3	135782704	6250382	3	135683379	G/A	A	-16.1993	BloodHT12+BloodH8v2	ANAPC13	-0.40;-0.44
5.20939e-59	rs158150	5	57771868	6480079	5	57826938	A/C	C	16.1982	BloodHT12+BloodH8v2	GAPT	0.42;0.34
5.55941e-59	rs2284340	14	91458800	4670441	14	91448005	A/G	G	16.1941	BloodHT12	FBLN5	0.44
5.55941e-59	rs2299945	7	38408168	780504	7	38363466	A/G	G	16.1941	BloodHT12+BloodH8v2	-	0.40;0.44
5.55941e-59	rs4628351	9	129236054	6860192	9	129253430	A/C	C	-16.1941	BloodHT12	-	-0.44
5.74311e-59	rs4241407	3	49575323	3390722	3	49435190	A/G	G	16.192	BloodHT12+BloodH8v2	AMT///NICN1	0.38;0.53
5.89442e-59	rs1060478	1	46822920	6450278	1	46819087	A/G	G	16.1905	BloodHT12+BloodH8v2	MKNK1	0.40;0.45
6.12885e-59	rs381218	6	33085398	2470553	6	33082652	A/C	C	16.1881	BloodHT12+BloodH8v2	HLA-DOA	0.41;0.39
6.16881e-59	rs4504745	9	129237235	6860192	9	129253430	G/A	A	-16.1876	BloodHT12	-	-0.44
6.47694e-59	rs580459	11	85114148	2100274	11	85114803	A/G	G	16.1848	BloodHT12+BloodH8v2	SYTL2	0.41;0.39
6.51917e-59	rs8046977	16	74117917	1710204	16	74202577	A/C	C	16.1842	BloodHT12+BloodH8v2	ADAT1	0.41;0.41
6.867e-59	rs7568449	2	190229299	6960242	2	190239095	A/G	G	-16.1811	BloodHT12	ASNSD1	-0.44
7.09372e-59	rs3826700	19	17287501	5960114	19	17278064	A/C	C	16.1792	BloodHT12+BloodH8v2	MRPL34	0.37;0.58
7.13995e-59	rs2286645	17	27720405	2750280	17	27840298	A/G	G	-16.1787	BloodHT12+BloodH8v2	CDK5R1	-0.40;-0.42
[truncated: 80,804 more rows]
