# Supplementary material for: Trans-eQTLs Reveal That Independent Genetic Variants Associated with a Complex Phenotype Converge on Intermediate Genes, with a Major Role for the HLA
Source: PLoS Genet. 2011 Aug 4;7(8):e1002197. doi: 10.1371/journal.pgen.1002197 (PMC3150446; doi:10.1371/journal.pgen.1002197)
Supplement: Table S2 — Detected trans-eQTLs (FDR 0.05) for all common SNPs. (XLS) [file pgen.1002197.s011.xls]

## Sheet: SupplementalTableHap300TranseQT
PValue	SNP	SNP Chr	SNP Chr Pos	Probe Name	Probe Chr	Probe Center Chr Pos	SNP Type	Allele Assessed	Overall Z-Score	Datasets Where SNP-Probe pair passes QC	HGNCName	Correlation Coefficient
9.81e-198	rs10902222	11	800882	3840358	1	120643984	A/C	C	-32.4538	BloodHT12	ENST00000369394///FAM72B	-0.76
1.14e-100	rs10902208	11	719570	3840358	1	120643984	G/A	A	-21.2997	BloodHT12	ENST00000369394///FAM72B	-0.55
4.47e-93	rs4131364	11	802188	3840358	1	120643984	A/G	G	-20.4645	BloodHT12	ENST00000369394///FAM72B	-0.54
3.24e-67	rs2168029	12	68020908	7510470	2	208137361	A/C	C	17.3215	BloodHT12	CREB1	0.46
6.76e-66	rs12718598	7	50395939	4900309	2	190743592	A/G	G	-17.1458	BloodHT12	AC010679.6	-0.46
5.21e-65	rs2168029	12	68020908	4730086	16	45192381	A/C	C	17.0267	BloodHT12	SHCBP1	0.46
6.76e-62	rs589448	12	68038467	7510470	2	208137361	A/G	G	16.6019	BloodHT12	CREB1	0.45
2.83e-59	rs6581889	12	68043696	7510470	2	208137361	A/G	G	16.2354	BloodHT12	CREB1	0.44
8.59e-59	rs10876864	12	54687352	5890554	4	41816859	A/G	G	16.1674	BloodHT12 +BloodH8v2	-	0.48;-0.06
1.23e-56	rs589448	12	68038467	4730086	16	45192381	A/G	G	15.8586	BloodHT12	SHCBP1	0.43
5.39e-52	rs6581889	12	68043696	4730086	16	45192381	A/G	G	15.1724	BloodHT12	SHCBP1	0.41
6.73e-51	rs6509940	19	60575691	1770546	2	215903903	G/A	A	15.0059	BloodHT12 +BloodH8v2	ATIC	0.36;0.48
1.15e-50	rs11127	2	85778240	5360131	14	74569104	A/G	G	14.9704	BloodHT12	MLH3	0.41
1.26e-50	rs1437743	2	85778500	5360131	14	74569104	A/G	G	14.9644	BloodHT12	MLH3	0.41
4.2e-49	rs12669559	7	50403271	4900309	2	190743592	A/C	C	-14.729	BloodHT12	AC010679.6	-0.4
4.59e-49	rs1030862	2	85756080	5360131	14	74569104	A/G	G	-14.7231	BloodHT12	MLH3	-0.4
1.13e-47	rs10902218	11	733813	3840358	1	120643984	A/G	G	14.5052	BloodHT12	ENST00000369394///FAM72B	0.4
6.39e-45	rs12718598	7	50395939	1510612	17	42648735	A/G	G	-14.0632	BloodHT12 +BloodH8v2	MYL4	-0.36;-0.33
1.71e-42	rs9674439	16	33744011	3710626	6	266727	G/A	A	13.6621	BloodHT12 +BloodH8v2	DUSP22	0.34;0.40
1.88e-42	rs1138714	11	815110	3840358	1	120643984	G/A	A	-13.6553	BloodHT12	ENST00000369394///FAM72B	-0.37
2.15e-42	rs10876864	12	54687352	5890707	4	17416427	A/G	G	13.6455	BloodHT12 +BloodH8v2	AC110758.2	0.41;-0.04
9.46e-42	rs7946354	11	777679	3840358	1	120643984	A/C	C	-13.5371	BloodHT12	ENST00000369394///FAM72B	-0.37
7.91e-41	rs1882099	4	1342685	6590167	10	131989668	A/G	G	13.38	BloodHT12	-	0.37
2.27e-40	rs315122	12	68057340	7510470	2	208137361	A/C	C	-13.3016	BloodHT12	CREB1	-0.36
9.49e-39	rs9376092	6	135468837	450537	11	5329543	A/C	C	-13.0195	BloodHT12+BloodH8v2	HBG2///ENST00000399563	-0.35;-0.25
2.35e-38	rs4130791	4	1404684	6590167	10	131989668	G/A	A	12.95	BloodHT12	-	0.36
2.51e-38	rs3059	11	830319	3840358	1	120643984	A/G	G	-12.9448	BloodHT12	ENST00000369394///FAM72B	-0.36
3.06e-38	rs2284550	21	33540155	7210672	11	6763320	A/G	G	-12.9296	BloodHT12 +BloodH8v2	OR2AG1	-0.29;-0.51
3.67e-38	rs3212346	16	88509859	4040541	3	115355418	A/G	G	-12.9159	BloodHT12 +BloodH8v2	DRD3	-0.30;-0.47
6.96e-38	rs2395185	6	32541145	2940424	7	36624865	G/T	T	-12.8666	BloodHT12+BloodH8v2	AOAH	-0.33;-0.31
8.08e-38	rs1701704	12	54698754	5890554	4	41816859	G/T	T	-12.8548	BloodHT12+BloodH8v2	-	-0.38;0.00
4.78e-37	rs998022	12	67955492	7510470	2	208137361	G/A	A	12.7167	BloodHT12	CREB1	0.35
5.88e-37	rs289754	16	55623057	780600	6	31540199	G/A	A	12.7006	BloodHT12 +BloodH8v2	HCP5	0.32;0.32
7.67e-37	rs766432	2	60573474	450537	11	5329543	A/C	C	12.6797	BloodHT12+BloodH8v2	HBG2///ENST00000399563	0.32;0.34
9.65e-37	rs821470	16	55616083	780600	6	31540199	A/G	G	12.6617	BloodHT12 +BloodH8v2	HCP5	0.32;0.34
2.15e-35	rs11080354	17	30896520	7610615	16	33245175	A/G	G	-12.4156	BloodHT12 +BloodH8v2	SLC6A10P///AC133561.4	-0.33;-0.24
1.63e-34	rs1250090	4	1203697	6590167	10	131989668	G/A	A	12.2526	BloodHT12	-	0.34
1.73e-34	rs884421	4	1217469	6590167	10	131989668	A/G	G	12.2477	BloodHT12	-	0.34
1.81e-34	rs12718598	7	50395939	4860181	23	48207687	A/G	G	-12.2439	BloodHT12 +BloodH8v2	SLC38A5	-0.27;-0.51
2.62e-34	rs4525696	2	85791511	5360131	14	74569104	A/G	G	12.2141	BloodHT12	MLH3	0.34
1.72e-33	rs315122	12	68057340	4730086	16	45192381	A/C	C	-12.0602	BloodHT12	SHCBP1	-0.33
3.13e-33	rs11645488	16	34918516	3710626	6	266727	A/G	G	12.0105	BloodHT12 +BloodH8v2	DUSP22	0.29;0.39
4.3e-33	rs2516049	6	32678378	2940424	7	36624865	A/G	G	-11.9843	BloodHT12 +BloodH8v2	AOAH	-0.31;-0.27
6.91e-33	rs998022	12	67955492	4730086	16	45192381	G/A	A	11.945	BloodHT12	SHCBP1	0.33
1.09e-32	rs11036212	11	5178401	60128	8	97379645	A/G	G	11.9069	BloodHT12 +BloodH8v2	PTDSS1	0.30;0.35
1.39e-32	rs11646602	16	34927027	3710626	6	266727	A/G	G	11.8869	BloodHT12 +BloodH8v2	DUSP22	0.29;0.39
1.73e-32	rs9376092	6	135468837	4010040	11	5329543	A/C	C	-11.8683	BloodHT12	HBG2///ENST00000399563	-0.33
3.3e-32	rs1882099	4	1342685	5690253	20	3012387	A/G	G	11.8144	BloodHT12 +BloodH8v2	AVP	0.27;0.45
4.44e-32	rs10398	11	298180	7160274	1	52276014	A/G	G	-11.7893	BloodHT12 +BloodH8v2	TXNDC12	-0.29;-0.35
5.56e-32	rs2163977	16	34773635	3710626	6	266727	G/A	A	11.7703	BloodHT12 +BloodH8v2	DUSP22	0.29;0.37
2.04e-31	rs12669559	7	50403271	1510612	17	42648735	A/C	C	-11.6604	BloodHT12 +BloodH8v2	MYL4	-0.30;-0.29
2.05e-31	rs773107	12	54655773	5890554	4	41816859	A/G	G	11.6598	BloodHT12 +BloodH8v2	-	0.35;0.00
2.62e-31	rs6963357	7	50392785	4900309	2	190743592	A/G	G	-11.6387	BloodHT12	AC010679.6	-0.32
1.6e-30	rs12669559	7	50403271	4860181	23	48207687	A/C	C	-11.4836	BloodHT12 +BloodH8v2	SLC38A5	-0.26;-0.45
4.43e-30	rs1344142	3	56832473	1820386	22	42811429	A/G	G	11.3951	BloodHT12 +BloodH8v2	PARVB	0.30;0.24
5.37e-30	rs11080354	17	30896520	6760291	12	119478147	A/G	G	-11.3782	BloodHT12 +BloodH8v2	RNF10	-0.30;-0.25
6.09e-30	rs1030862	2	85756080	5360280	4	9058348	A/G	G	-11.3673	BloodHT12	DEFB131	-0.31
2.12e-29	rs766432	2	60573474	4010040	11	5329543	A/C	C	11.2578	BloodHT12	HBG2///ENST00000399563	0.31
7.05e-29	rs11080354	17	30896520	1780538	23	152610910	A/G	G	-11.1515	BloodHT12 +BloodH8v2	SLC6A8	-0.29;-0.26
1.75e-28	rs4130791	4	1404684	5690253	20	3012387	G/A	A	11.0702	BloodHT12 +BloodH8v2	AVP	0.28;0.31
2.17e-28	rs6732518	2	60562101	450537	11	5329543	A/G	G	11.0512	BloodHT12 +BloodH8v2	HBG2///ENST00000399563	0.28;0.29
2.76e-28	rs10417909	19	60613391	1770546	2	215903903	A/G	G	-11.0292	BloodHT12 +BloodH8v2	ATIC	-0.29;-0.26
4.51e-28	rs1126757	19	60571684	1770546	2	215903903	G/A	A	10.985	BloodHT12 +BloodH8v2	ATIC	0.27;0.32
5.11e-28	rs1701704	12	54698754	5890707	4	17416427	G/T	T	-10.9739	BloodHT12+BloodH8v2	AC110758.2	-0.32;-0.06
6.33e-28	rs2523554	6	31439808	6380347	22	40368619	A/G	G	-10.9544	BloodHT12	XRCC6	-0.3
1.12e-27	rs1250090	4	1203697	5690253	20	3012387	G/A	A	10.9029	BloodHT12 +BloodH8v2	AVP	0.25;0.42
1.16e-27	rs884421	4	1217469	5690253	20	3012387	A/G	G	10.8999	BloodHT12 +BloodH8v2	AVP	0.25;0.42
1.28e-27	rs7950726	11	5182023	60128	8	97379645	C/A	A	10.8906	BloodHT12 +BloodH8v2	PTDSS1	0.28;0.30
1.46e-27	rs317667	12	67990021	7510470	2	208137361	A/C	C	-10.8788	BloodHT12	CREB1	-0.3
2.2e-27	rs11127	2	85778240	5360280	4	9058348	A/G	G	10.841	BloodHT12	DEFB131	0.3
2.22e-27	rs11127	2	85778240	5340725	16	79137197	A/G	G	10.8402	BloodHT12 +BloodH8v2	DYNLRB2	0.33;-0.05
2.31e-27	rs1437743	2	85778500	5360280	4	9058348	A/G	G	10.8366	BloodHT12	DEFB131	0.3
2.6e-27	rs1030862	2	85756080	5340725	16	79137197	A/G	G	-10.8258	BloodHT12 +BloodH8v2	DYNLRB2	-0.33;0.04
2.63e-27	rs1437743	2	85778500	5340725	16	79137197	A/G	G	10.825	BloodHT12 +BloodH8v2	DYNLRB2	0.33;-0.05
3.32e-27	rs317685	12	68001724	7510470	2	208137361	A/G	G	-10.8032	BloodHT12	CREB1	-0.3
3.42e-27	rs11080354	17	30896520	4610670	8	21983652	A/G	G	-10.8008	BloodHT12 +BloodH8v2	EPB49	-0.28;-0.26
6.66e-27	rs9674439	16	33744011	5080709	6	266727	G/A	A	10.7393	BloodHT12	DUSP22	0.3
7.9e-27	rs2975033	6	29930240	5080576	4	55260244	G/A	A	10.7234	BloodHT12	KIT	0.3
9.73e-27	rs225284	17	30957119	4610670	8	21983652	A/C	C	-10.7043	BloodHT12 +BloodH8v2	EPB49	-0.27;-0.28
1.33e-26	rs10861768	12	106618468	650681	12	56513496	G/A	A	10.6755	BloodHT12 +BloodH8v2	CTDSP2	0.26;0.33
1.49e-26	rs2069408	12	54650588	5890554	4	41816859	G/A	A	-10.665	BloodHT12 +BloodH8v2	-	-0.32;0.00
1.94e-26	rs2553427	3	102589217	6520280	19	63294225	A/G	G	10.6402	BloodHT12 +BloodH8v2	ZSCAN18	0.26;0.32
2.01e-26	rs6441608	3	102663718	6520280	19	63294225	A/G	G	10.6368	BloodHT12 +BloodH8v2	ZSCAN18	0.26;0.32
2.33e-26	rs1362126	6	29798998	5080687	2	206714256	A/G	G	-10.6232	BloodHT12 +BloodH8v2	NDUFS1	-0.30;-0.12
3.86e-26	rs11127	2	85778240	5340520	10	105203786	A/G	G	10.5759	BloodHT12 +BloodH8v2	CALHM2///CALHM1	0.32;-0.04
5.7e-26	rs766432	2	60573474	3440630	1	6435919	A/C	C	10.5393	BloodHT12	ESPN///TNFRSF25	0.29
7.79e-26	rs140522	22	49318132	2940673	16	2957487	A/G	G	10.51	BloodHT12 +BloodH8v2	KREMEN2	0.24;0.42
8.95e-26	rs1437743	2	85778500	5340520	10	105203786	A/G	G	10.4967	BloodHT12 +BloodH8v2	CALHM2///CALHM1	0.32;-0.04
1.04e-25	rs11113431	12	106589082	650681	12	56513496	G/A	A	10.4829	BloodHT12 +BloodH8v2	CTDSP2	0.25;0.38
1.38e-25	rs1975944	12	68094663	7510470	2	208137361	G/A	A	10.4557	BloodHT12	CREB1	0.29
1.55e-25	rs11247355	15	96894639	5860402	15	49454253	G/A	A	10.4447	BloodHT12 +BloodH8v2	GLDN	0.24;0.43
1.59e-25	rs1437743	2	85778500	5360072	4	80547504	A/G	G	10.4426	BloodHT12 +BloodH8v2	GK2	0.29;0.13
1.72e-25	rs11171747	12	54804675	5890554	4	41816859	A/C	C	-10.4346	BloodHT12 +BloodH8v2	-	-0.32;0.03
1.78e-25	rs225284	17	30957119	6760291	12	119478147	A/C	C	-10.4316	BloodHT12 +BloodH8v2	RNF10	-0.28;-0.20
1.82e-25	rs11127	2	85778240	5360072	4	80547504	A/G	G	10.4293	BloodHT12 +BloodH8v2	GK2	0.29;0.12
1.88e-25	rs7297153	12	68092878	7510470	2	208137361	G/A	A	10.4265	BloodHT12	CREB1	0.29
2.03e-25	rs9494145	6	135474245	450537	11	5329543	A/G	G	10.4194	BloodHT12 +BloodH8v2	HBG2///ENST00000399563	0.28;0.20
2.43e-25	rs6598040	11	320630	7160274	1	52276014	A/G	G	-10.402	BloodHT12 +BloodH8v2	TXNDC12	-0.27;-0.26
6.1e-25	rs1362126	6	29798998	5080576	4	55260244	A/G	G	-10.3139	BloodHT12	KIT	-0.29
6.4e-25	rs821470	16	55616083	3130600	6	26516940	A/G	G	10.3093	BloodHT12 +BloodH8v2	BTN3A1	0.26;0.27
9.42e-25	rs11645488	16	34918516	5080709	6	266727	A/G	G	10.2722	BloodHT12	DUSP22	0.29
1.03e-24	rs6732518	2	60562101	4010040	11	5329543	A/G	G	10.2639	BloodHT12	HBG2///ENST00000399563	0.29
1.8e-24	rs6457374	6	31380240	1110300	4	153793684	A/G	G	10.2097	BloodHT12	TMEM154	0.29
1.8e-24	rs660895	6	32685358	2940424	7	36624865	A/G	G	-10.2097	BloodHT12+BloodH8v2	AOAH	-0.26;-0.26
1.96e-24	rs6904029	6	30051046	5080576	4	55260244	G/A	A	10.2014	BloodHT12	KIT	0.28
2.13e-24	rs1030862	2	85756080	5360072	4	80547504	A/G	G	-10.1934	BloodHT12 +BloodH8v2	GK2	-0.29;-0.12
2.83e-24	rs7221322	17	30897885	6760291	12	119478147	G/A	A	-10.1655	BloodHT12 +BloodH8v2	RNF10	-0.26;-0.25
2.95e-24	rs2394160	6	29811241	5080687	2	206714256	A/G	G	10.1615	BloodHT12 +BloodH8v2	NDUFS1	0.29;0.12
3.02e-24	rs1030862	2	85756080	5340520	10	105203786	A/G	G	-10.1592	BloodHT12 +BloodH8v2	CALHM2///CALHM1	-0.31;0.04
4.22e-24	rs2844511	6	31497763	6380347	22	40368619	G/A	A	-10.1264	BloodHT12	XRCC6	-0.28
6.12e-24	rs273266	19	18144501	4780609	11	46363751	A/G	G	10.09	BloodHT12 +BloodH8v2	AC116021.5///ENST00000316350	0.27;0.19
1.15e-23	rs4711207	6	30113733	5080576	4	55260244	C/A	A	10.0277	BloodHT12	KIT	0.28
1.34e-23	rs1344142	3	56832473	7200044	6	80479285	A/G	G	10.0129	BloodHT12 +BloodH8v2	SH3BGRL2///C6orf152	0.25;0.28
1.59e-23	rs7221322	17	30897885	4610670	8	21983652	G/A	A	-9.99561	BloodHT12 +BloodH8v2	EPB49	-0.26;-0.26
2.13e-23	rs7221322	17	30897885	7610615	16	33245175	G/A	A	-9.96676	BloodHT12 +BloodH8v2	SLC6A10P///AC133561.4	-0.27;-0.18
2.81e-23	rs604168	12	67957425	7510470	2	208137361	A/G	G	-9.93947	BloodHT12	CREB1	-0.28
2.81e-23	rs11246300	11	739776	3840358	1	120643984	G/A	A	9.93947	BloodHT12	ENST00000369394///FAM72B	0.28
6.27e-23	rs2374710	12	106578754	650681	12	56513496	A/G	G	9.85903	BloodHT12 +BloodH8v2	CTDSP2	0.24;0.32
8.04e-23	rs773107	12	54655773	5890707	4	17416427	A/G	G	9.83405	BloodHT12 +BloodH8v2	AC110758.2	0.29;0.07
1.24e-22	rs10878946	12	67928582	7510470	2	208137361	A/G	G	-9.79018	BloodHT12	CREB1	-0.27
1.87e-22	rs12718598	7	50395939	3290386	11	64456433	A/G	G	-9.74896	BloodHT12	PPP2R5B///GPHA2	-0.27
2.59e-22	rs317667	12	67990021	4730086	16	45192381	A/C	C	-9.71564	BloodHT12	SHCBP1	-0.27
2.59e-22	rs317685	12	68001724	4730086	16	45192381	A/G	G	-9.71564	BloodHT12	SHCBP1	-0.27
2.6e-22	rs9938543	16	55617714	780600	6	31540199	G/A	A	-9.71525	BloodHT12 +BloodH8v2	HCP5	-0.23;-0.35
2.82e-22	rs2395157	6	32456123	2940424	7	36624865	A/G	G	-9.70689	BloodHT12 +BloodH8v2	AOAH	-0.26;-0.22
2.9e-22	rs6732518	2	60562101	3440630	1	6435919	A/G	G	9.70386	BloodHT12	ESPN///TNFRSF25	0.27
3.58e-22	rs2840044	17	30916181	6760291	12	119478147	G/A	A	-9.68251	BloodHT12 +BloodH8v2	RNF10	-0.25;-0.23
5.14e-22	rs3817963	6	32476065	2940424	7	36624865	A/G	G	-9.64542	BloodHT12 +BloodH8v2	AOAH	-0.25;-0.22
5.57e-22	rs2975033	6	29930240	5080577	20	61976431	G/A	A	9.63727	BloodHT12	TPD52L2	0.27
5.72e-22	rs12927233	16	32045466	3710626	6	266727	A/G	G	-9.63457	BloodHT12 +BloodH8v2	DUSP22	-0.24;-0.31
6.49e-22	rs2517912	6	29791923	5080687	2	206714256	A/G	G	-9.6214	BloodHT12 +BloodH8v2	NDUFS1	-0.27;-0.10
7.2e-22	rs7960225	12	54851078	5890554	4	41816859	G/A	A	-9.61099	BloodHT12 +BloodH8v2	-	-0.30;0.03
7.3e-22	rs8031664	15	96880242	5860402	15	49454253	G/A	A	9.60956	BloodHT12 +BloodH8v2	GLDN	0.21;0.42
7.71e-22	rs2394160	6	29811241	5080576	4	55260244	A/G	G	9.60395	BloodHT12	KIT	0.27
7.99e-22	rs2256543	6	30045812	5080576	4	55260244	A/G	G	9.60007	BloodHT12	KIT	0.27
9.03e-22	rs289754	16	55623057	3130600	6	26516940	G/A	A	9.58744	BloodHT12 +BloodH8v2	BTN3A1	0.25;0.25
1.1e-21	rs4525696	2	85791511	5360280	4	9058348	A/G	G	9.56676	BloodHT12	DEFB131	0.27
1.1e-21	rs2523946	6	30049922	5080577	20	61976431	G/A	A	9.56676	BloodHT12	TPD52L2	0.27
1.64e-21	rs2256543	6	30045812	5080577	20	61976431	A/G	G	9.52573	BloodHT12	TPD52L2	0.27
1.64e-21	rs12718598	7	50395939	4010433	17	21143839	A/G	G	9.52573	BloodHT12	MAP2K3	0.27
1.75e-21	rs470119	22	49313780	2940673	16	2957487	A/G	G	9.519	BloodHT12 +BloodH8v2	KREMEN2	0.22;0.37
2.03e-21	rs225284	17	30957119	7610615	16	33245175	A/C	C	-9.50356	BloodHT12 +BloodH8v2	SLC6A10P///AC133561.4	-0.25;-0.20
2.26e-21	rs2523946	6	30049922	5080576	4	55260244	G/A	A	9.49241	BloodHT12	KIT	0.26
2.29e-21	rs2975033	6	29930240	5080687	2	206714256	G/A	A	9.49097	BloodHT12 +BloodH8v2	NDUFS1	0.28;0.04
2.35e-21	rs9494145	6	135474245	4010040	11	5329543	A/G	G	9.48858	BloodHT12	HBG2///ENST00000399563	0.27
2.69e-21	rs1344142	3	56832473	5560280	17	45552927	A/G	G	9.47431	BloodHT12 +BloodH8v2	SAMD14	0.24;0.25
3.22e-21	rs2523554	6	31439808	1110300	4	153793684	A/G	G	9.45526	BloodHT12	TMEM154	0.26
3.3e-21	rs8065635	17	30888820	7610615	16	33245175	C/A	A	-9.45298	BloodHT12 +BloodH8v2	SLC6A10P///AC133561.4	-0.27;-0.12
4.6e-21	rs1250090	4	1203697	1190164	19	45719585	G/A	A	9.41813	BloodHT12	SPTBN4	0.26
4.6e-21	rs4963128	11	579564	7650681	1	14018946	C/T	T	-9.41813	BloodHT12	PRDM2	-0.26
4.77e-21	rs884421	4	1217469	1190164	19	45719585	A/G	G	9.41432	BloodHT12	SPTBN4	0.26
5.77e-21	rs1344142	3	56832473	1050292	3	130263135	A/G	G	9.3942	BloodHT12 +BloodH8v2	GP9	0.24;0.25
6.53e-21	rs1362126	6	29798998	5080577	20	61976431	A/G	G	-9.38101	BloodHT12	TPD52L2	-0.26
9.63e-21	rs12718598	7	50395939	3170017	17	21143839	A/G	G	9.34014	BloodHT12	MAP2K3	0.26
1.03e-20	rs4525696	2	85791511	5340725	16	79137197	A/G	G	9.33344	BloodHT12 +BloodH8v2	DYNLRB2	0.30;-0.08
1.07e-20	rs2163977	16	34773635	5080709	6	266727	G/A	A	9.3288	BloodHT12	DUSP22	0.26
1.34e-20	rs8047974	16	34079200	3710626	6	266727	A/C	C	9.30495	BloodHT12 +BloodH8v2	DUSP22	0.22;0.34
1.37e-20	rs11646602	16	34927027	5080709	6	266727	A/G	G	9.30306	BloodHT12	DUSP22	0.26
1.6e-20	rs744266	12	106603315	650681	12	56513496	G/A	A	9.28602	BloodHT12 +BloodH8v2	CTDSP2	0.23;0.30
1.62e-20	rs9981243	21	33516748	7210672	11	6763320	A/G	G	-9.28461	BloodHT12 +BloodH8v2	OR2AG1	-0.21;-0.40
1.93e-20	rs2860580	6	30014670	5080576	4	55260244	A/G	G	9.26601	BloodHT12	KIT	0.26
2.36e-20	rs321612	17	30905744	1780538	23	152610910	A/G	G	-9.24464	BloodHT12 +BloodH8v2	SLC6A8	-0.25;-0.20
2.81e-20	rs321612	17	30905744	7610615	16	33245175	A/G	G	-9.22594	BloodHT12 +BloodH8v2	SLC6A10P///AC133561.4	-0.25;-0.16
2.92e-20	rs821470	16	55616083	5220070	6	29800214	A/G	G	9.22187	BloodHT12 +BloodH8v2	HLA-F///HCG4P11	0.22;0.31
3.2e-20	rs11080354	17	30896520	1430368	19	18503760	A/G	G	-9.21211	BloodHT12 +BloodH8v2	-	-0.22;-0.35
4.46e-20	rs4711207	6	30113733	5080577	20	61976431	C/A	A	9.17657	BloodHT12	TPD52L2	0.26
5.07e-20	rs1030862	2	85756080	5360138	2	218878633	A/G	G	-9.16265	BloodHT12 +BloodH8v2	AC021016.2	-0.28;0.02
5.73e-20	rs2840044	17	30916181	4610670	8	21983652	G/A	A	-9.14947	BloodHT12 +BloodH8v2	EPB49	-0.24;-0.21
6.9e-20	rs4525696	2	85791511	5340520	10	105203786	A/G	G	9.1293	BloodHT12 +BloodH8v2	CALHM2///CALHM1	0.28;-0.01
7.4e-20	rs7126805	11	818916	3840358	1	120643984	A/G	G	-9.12163	BloodHT12	ENST00000369394///FAM72B	-0.25
7.4e-20	rs6904029	6	30051046	5080577	20	61976431	G/A	A	9.12163	BloodHT12	TPD52L2	0.26
7.67e-20	rs2517912	6	29791923	5080576	4	55260244	A/G	G	-9.11794	BloodHT12	KIT	-0.25
7.72e-20	rs9275141	6	32759095	2940424	7	36624865	A/C	C	-9.11705	BloodHT12 +BloodH8v2	AOAH	-0.24;-0.21
8.95e-20	rs1344142	3	56832473	3850630	15	81314970	A/G	G	9.10104	BloodHT12 +BloodH8v2	-	0.23;0.23
9.69e-20	rs11648801	16	34218481	3710626	6	266727	A/G	G	9.09248	BloodHT12 +BloodH8v2	DUSP22	0.22;0.29
1.04e-19	rs604168	12	67957425	4730086	16	45192381	A/G	G	-9.08464	BloodHT12	SHCBP1	-0.25
1.08e-19	rs7307739	12	68093014	4730086	16	45192381	A/G	G	9.08096	BloodHT12	SHCBP1	0.25
1.69e-19	rs11080354	17	30896520	5080494	2	219753827	A/G	G	-9.03196	BloodHT12 +BloodH8v2	FAM134A	-0.23;-0.25
1.94e-19	rs225284	17	30957119	1780538	23	152610910	A/C	C	-9.01649	BloodHT12 +BloodH8v2	SLC6A8	-0.23;-0.25
2.22e-19	rs17370142	16	55607849	780600	6	31540199	C/A	A	-9.00177	BloodHT12 +BloodH8v2	HCP5	-0.22;-0.30
2.87e-19	rs10878946	12	67928582	4730086	16	45192381	A/G	G	-8.97375	BloodHT12	SHCBP1	-0.25
2.93e-19	rs7221322	17	30897885	1780538	23	152610910	G/A	A	-8.97141	BloodHT12 +BloodH8v2	SLC6A8	-0.24;-0.20
4.01e-19	rs6945253	7	50468934	4900309	2	190743592	A/C	C	-8.93681	BloodHT12	AC010679.6	-0.25
7.07e-19	rs3803684	16	88573874	4040541	3	115355418	A/G	G	8.8739	BloodHT12 +BloodH8v2	DRD3	0.20;0.39
9.54e-19	rs2069408	12	54650588	5890707	4	17416427	G/A	A	-8.84043	BloodHT12 +BloodH8v2	AC110758.2	-0.27;-0.02
1.04e-18	rs9376092	6	135468837	3130220	3	45242072	A/C	C	-8.83097	BloodHT12+BloodH8v2	AC010170.3	-0.24;-0.18
1.07e-18	rs6963357	7	50392785	1510612	17	42648735	A/G	G	-8.82734	BloodHT12 +BloodH8v2	MYL4	-0.22;-0.27
1.12e-18	rs1045104	12	67930318	4730086	16	45192381	A/G	G	8.82253	BloodHT12	SHCBP1	0.25
1.22e-18	rs4964604	12	106585936	650681	12	56513496	G/A	A	8.81295	BloodHT12 +BloodH8v2	CTDSP2	0.21;0.34
1.29e-18	rs2028898	2	85630781	3840519	16	66569510	A/G	G	8.80684	BloodHT12 +BloodH8v2	DPEP3	0.23;0.23
1.51e-18	rs7297153	12	68092878	4730086	16	45192381	G/A	A	8.78922	BloodHT12	SHCBP1	0.25
1.51e-18	rs1882099	4	1342685	1190164	19	45719585	A/G	G	8.78922	BloodHT12	SPTBN4	0.25
1.56e-18	rs2517912	6	29791923	5080577	20	61976431	A/G	G	-8.78567	BloodHT12	TPD52L2	-0.25
1.66e-18	rs9870114	3	102452930	6520280	19	63294225	A/G	G	8.77874	BloodHT12 +BloodH8v2	ZSCAN18	0.23;0.22
1.66e-18	rs2523399	6	29808058	5080577	20	61976431	A/G	G	-8.77856	BloodHT12	TPD52L2	-0.25
1.7e-18	rs1475306	1	171832568	6370762	22	36702615	A/G	G	8.7756	BloodHT12 +BloodH8v2	POLR2F	0.23;0.21
2.08e-18	rs2860580	6	30014670	5080687	2	206714256	A/G	G	8.75282	BloodHT12 +BloodH8v2	NDUFS1	0.25;0.06
2.23e-18	rs1975944	12	68094663	4730086	16	45192381	G/A	A	8.74529	BloodHT12	SHCBP1	0.24
2.3e-18	rs4959041	6	30185946	5080576	4	55260244	A/G	G	8.74175	BloodHT12	KIT	0.24
2.34e-18	rs3731828	2	85659777	3840519	16	66569510	A/G	G	8.73961	BloodHT12 +BloodH8v2	DPEP3	0.22;0.23
2.5e-18	rs6457374	6	31380240	6380347	22	40368619	A/G	G	-8.73222	BloodHT12	XRCC6	-0.25
2.77e-18	rs1344142	3	56832473	7570196	12	3161404	A/G	G	8.72041	BloodHT12 +BloodH8v2	TSPAN9	0.23;0.18
2.9e-18	rs2394160	6	29811241	5080577	20	61976431	A/G	G	8.71552	BloodHT12	TPD52L2	0.24
2.9e-18	rs1611185	6	29876323	5080577	20	61976431	A/G	G	8.71552	BloodHT12	TPD52L2	0.24
2.99e-18	rs2860580	6	30014670	5080577	20	61976431	A/G	G	8.712	BloodHT12	TPD52L2	0.24
5.14e-18	rs1344142	3	56832473	130433	11	69959767	A/G	G	8.65027	BloodHT12 +BloodH8v2	CTTN	0.24;0.14
7.06e-18	rs2840044	17	30916181	7610615	16	33245175	G/A	A	-8.61414	BloodHT12 +BloodH8v2	SLC6A10P///AC133561.4	-0.24;-0.13
7.63e-18	rs11126997	2	85802907	5360131	14	74569104	A/G	G	8.60507	BloodHT12	MLH3	0.24
8.36e-18	rs4959041	6	30185946	5080577	20	61976431	A/G	G	8.59463	BloodHT12	TPD52L2	0.24
8.71e-18	rs10251980	7	50337181	7000369	5	139992470	G/A	A	-8.58992	BloodHT12 +BloodH8v2	CD14	-0.22;-0.22
9e-18	rs12647145	4	1328618	5690253	20	3012387	A/C	C	-8.58604	BloodHT12 +BloodH8v2	AVP	-0.22;-0.21
1.12e-17	rs4711207	6	30113733	5080687	2	206714256	C/A	A	8.56067	BloodHT12 +BloodH8v2	NDUFS1	0.25;0.04
1.15e-17	rs2523399	6	29808058	5080576	4	55260244	A/G	G	-8.55789	BloodHT12	KIT	-0.24
1.45e-17	rs12669559	7	50403271	3290386	11	64456433	A/C	C	-8.53151	BloodHT12	PPP2R5B///GPHA2	-0.24
1.52e-17	rs11127	2	85778240	5340754	19	19890307	A/G	G	8.52598	BloodHT12 +BloodH8v2	ZNF93	0.24;0.10
1.57e-17	rs1344142	3	56832473	1400689	11	133524514	A/G	G	8.52231	BloodHT12 +BloodH8v2	JAM3///NCAPD3	0.22;0.22
1.73e-17	rs8045560	16	88506995	4040541	3	115355418	A/G	G	8.51076	BloodHT12 +BloodH8v2	DRD3	0.19;0.38
1.8e-17	rs4821843	22	37670583	3990450	2	113389972	G/A	A	8.50636	BloodHT12 +BloodH8v2	IL1F7	0.26;0.00
1.83e-17	rs6963357	7	50392785	4860181	23	48207687	A/G	G	-8.50432	BloodHT12 +BloodH8v2	SLC38A5	-0.19;-0.38
2.06e-17	rs2523399	6	29808058	5080687	2	206714256	A/G	G	-8.49076	BloodHT12 +BloodH8v2	NDUFS1	-0.24;-0.08
2.13e-17	rs6904029	6	30051046	5080687	2	206714256	G/A	A	8.48666	BloodHT12 +BloodH8v2	NDUFS1	0.25;0.04
2.21e-17	rs1437743	2	85778500	5340754	19	19890307	A/G	G	8.48236	BloodHT12 +BloodH8v2	ZNF93	0.24;0.10
2.22e-17	rs2395163	6	32495787	2940424	7	36624865	A/G	G	-8.48188	BloodHT12 +BloodH8v2	AOAH	-0.23;-0.18
2.23e-17	rs243027	2	60460511	4010040	11	5329543	A/C	C	-8.481	BloodHT12	HBG2///ENST00000399563	-0.24
2.31e-17	rs2553419	3	102551310	6520280	19	63294225	A/G	G	-8.47732	BloodHT12 +BloodH8v2	ZSCAN18	-0.22;-0.23
2.75e-17	rs2256543	6	30045812	5080687	2	206714256	A/G	G	8.45672	BloodHT12 +BloodH8v2	NDUFS1	0.24;0.09
2.81e-17	rs7307739	12	68093014	7510470	2	208137361	A/G	G	8.45458	BloodHT12	CREB1	0.24
2.95e-17	rs1344142	3	56832473	1580025	7	93391356	A/G	G	8.4485	BloodHT12 +BloodH8v2	GNG11	0.21;0.26
3.63e-17	rs6681766	1	171939422	6370762	22	36702615	A/G	G	8.42443	BloodHT12 +BloodH8v2	POLR2F	0.22;0.22
3.73e-17	rs2844511	6	31497763	1110300	4	153793684	G/A	A	8.42127	BloodHT12	TMEM154	0.24
3.88e-17	rs3763309	6	32483951	2940424	7	36624865	C/A	A	-8.41662	BloodHT12 +BloodH8v2	AOAH	-0.23;-0.14
4.62e-17	rs1344142	3	56832473	1770170	3	37939818	A/G	G	8.39617	BloodHT12 +BloodH8v2	CTDSPL	0.22;0.18
5.1e-17	rs3807031	6	30141863	5080576	4	55260244	C/A	A	8.38455	BloodHT12	KIT	0.23
5.12e-17	rs705708	12	54775180	5890554	4	41816859	A/G	G	-8.38383	BloodHT12 +BloodH8v2	-	-0.26;0.05
6.22e-17	rs4525696	2	85791511	5360138	2	218878633	A/G	G	8.36112	BloodHT12 +BloodH8v2	AC021016.2	0.27;-0.07
6.57e-17	rs1110627	19	44686551	7400050	7	45044452	A/G	G	8.35477	BloodHT12 +BloodH8v2	CCM2	0.21;0.25
6.95e-17	rs17225223	12	68096475	4730086	16	45192381	A/G	G	8.34784	BloodHT12	SHCBP1	0.23
7.44e-17	rs1030862	2	85756080	5340274	9	124017859	A/G	G	-8.33989	BloodHT12 +BloodH8v2	LHX6	-0.23;-0.11
9.49e-17	rs12669559	7	50403271	4010433	17	21143839	A/C	C	8.31115	BloodHT12	MAP2K3	0.23
9.49e-17	rs12669559	7	50403271	3170017	17	21143839	A/C	C	8.31115	BloodHT12	MAP2K3	0.23
9.77e-17	rs2164807	2	85816062	5360131	14	74569104	G/A	A	8.30779	BloodHT12	MLH3	0.23
1.06e-16	rs12927233	16	32045466	5080709	6	266727	A/G	G	-8.29771	BloodHT12	DUSP22	-0.23
1.29e-16	rs4963128	11	579564	150328	1	14018946	C/T	T	-8.27447	BloodHT12	PRDM2	-0.23
1.7e-16	rs1611185	6	29876323	5080687	2	206714256	A/G	G	8.24139	BloodHT12 +BloodH8v2	NDUFS1	0.23;0.10
1.78e-16	rs243027	2	60460511	450537	11	5329543	A/C	C	-8.23597	BloodHT12 +BloodH8v2	HBG2///ENST00000399563	-0.24;-0.08
1.88e-16	rs289754	16	55623057	5220070	6	29800214	G/A	A	8.22929	BloodHT12 +BloodH8v2	HLA-F///HCG4P11	0.22;0.20
2.26e-16	rs1437743	2	85778500	5340274	9	124017859	A/G	G	8.20767	BloodHT12 +BloodH8v2	LHX6	0.24;0.07
2.27e-16	rs11127	2	85778240	5340274	9	124017859	A/G	G	8.20696	BloodHT12 +BloodH8v2	LHX6	0.24;0.07
2.38e-16	rs12930613	16	45471923	3710626	6	266727	G/A	A	8.2013	BloodHT12 +BloodH8v2	DUSP22	0.19;0.33
2.71e-16	rs11130549	3	56855484	1820386	22	42811429	A/G	G	8.18578	BloodHT12 +BloodH8v2	PARVB	0.22;0.18
3.15e-16	rs1320963	6	135484905	450537	11	5329543	A/G	G	-8.16748	BloodHT12 +BloodH8v2	HBG2///ENST00000399563	-0.22;-0.18
3.23e-16	rs2596503	6	31428789	6380347	22	40368619	G/A	A	-8.16452	BloodHT12	XRCC6	-0.23
3.23e-16	rs1611185	6	29876323	5080576	4	55260244	A/G	G	8.16452	BloodHT12	KIT	0.23
3.38e-16	rs2256543	6	30045812	5560500	13	76355845	A/G	G	8.15913	BloodHT12 +BloodH8v2	KCTD12	0.24;0.06
3.59e-16	rs8065635	17	30888820	1780538	23	152610910	C/A	A	-8.15199	BloodHT12 +BloodH8v2	SLC6A8	-0.23;-0.13
3.59e-16	rs10251980	7	50337181	6860465	1	201386171	G/A	A	-8.15161	BloodHT12 +BloodH8v2	ADORA1///MYBPH	-0.19;-0.30
3.6e-16	rs243027	2	60460511	3440630	1	6435919	A/C	C	-8.15131	BloodHT12	ESPN///TNFRSF25	-0.23
4.17e-16	rs10783779	12	54778147	5890554	4	41816859	A/C	C	8.13349	BloodHT12 +BloodH8v2	-	0.25;-0.01
4.28e-16	rs2523946	6	30049922	5080687	2	206714256	G/A	A	8.13042	BloodHT12 +BloodH8v2	NDUFS1	0.25;0.01
4.37e-16	rs12647145	4	1328618	6590167	10	131989668	A/C	C	-8.1279	BloodHT12	-	-0.23
5.81e-16	rs4959041	6	30185946	5080687	2	206714256	A/G	G	8.0933	BloodHT12 +BloodH8v2	NDUFS1	0.24;0.06
5.88e-16	rs8065635	17	30888820	6760291	12	119478147	C/A	A	-8.09191	BloodHT12 +BloodH8v2	RNF10	-0.23;-0.12
6.4e-16	rs2133886	3	56917110	1820386	22	42811429	A/C	C	8.08147	BloodHT12	PARVB	0.23
6.81e-16	rs7314	1	171724222	6370762	22	36702615	A/G	G	-8.074	BloodHT12 +BloodH8v2	POLR2F	-0.22;-0.15
6.85e-16	rs1344142	3	56832473	6290747	11	124121795	A/G	G	8.0733	BloodHT12 +BloodH8v2	NRGN///VSIG2	0.22;0.16
7.69e-16	rs8887	19	4453201	2940446	20	36199875	G/A	A	-8.05909	BloodHT12 +BloodH8v2	-	-0.20;-0.28
7.83e-16	rs2576570	1	117949198	1410278	4	74938469	A/C	C	8.0569	BloodHT12 +BloodH8v2	PF4V1	0.20;0.27
7.96e-16	rs10490071	2	60522394	450537	11	5329543	G/A	A	-8.05499	BloodHT12 +BloodH8v2	HBG2///ENST00000399563	-0.20;-0.23
8.15e-16	rs2287158	12	106573357	650681	12	56513496	G/A	A	8.05215	BloodHT12 +BloodH8v2	CTDSP2	0.20;0.25
8.53e-16	rs10412931	19	44691915	7400050	7	45044452	A/G	G	8.04653	BloodHT12 +BloodH8v2	CCM2	0.20;0.24
8.74e-16	rs7540065	1	171715659	6370762	22	36702615	A/G	G	8.04352	BloodHT12 +BloodH8v2	POLR2F	0.22;0.15
9.25e-16	rs228591	11	107602543	290730	6	26252369	A/G	G	-8.03658	BloodHT12 +BloodH8v2	HIST1H4A///HIST1H2BD///HIST1H2AC	-0.20;-0.27
9.37e-16	rs1344142	3	56832473	7550343	1	171718839	A/G	G	8.03481	BloodHT12 +BloodH8v2	PRDX6	0.22;0.14
9.72e-16	rs2553427	3	102589217	5050537	8	145180311	A/G	G	-8.03056	BloodHT12 +BloodH8v2	AC109322.16///OPLAH	-0.22;-0.17
9.8e-16	rs5000634	6	32771542	2940424	7	36624865	A/G	G	-8.02953	BloodHT12 +BloodH8v2	AOAH	-0.22;-0.16
9.94e-16	rs6441608	3	102663718	5050537	8	145180311	A/G	G	-8.02762	BloodHT12 +BloodH8v2	AC109322.16///OPLAH	-0.22;-0.17
1.1e-15	rs686407	12	68030371	4730086	16	45192381	A/G	G	8.01486	BloodHT12	SHCBP1	0.22
1.31e-15	rs2834159	21	33539959	7210672	11	6763320	G/A	A	-7.99326	BloodHT12 +BloodH8v2	OR2AG1	-0.18;-0.37
1.33e-15	rs1344142	3	56832473	50136	14	22917338	A/G	G	7.99177	BloodHT12 +BloodH8v2	CMTM5	0.20;0.25
1.43e-15	rs12718598	7	50395939	Human_RefSeq-8_v2-2340110	2	190743592	T/C	C	-7.98281	BloodH8v2	AC010679.6	-0.5
1.52e-15	rs1344142	3	56832473	6960022	22	18089411	A/G	G	7.97575	BloodHT12 +BloodH8v2	SEPT5///GP1BB	0.21;0.17
1.67e-15	rs1344142	3	56832473	6560398	2	73781171	A/G	G	7.96376	BloodHT12 +BloodH8v2	-	0.21;0.19
1.67e-15	rs11130549	3	56855484	5560280	17	45552927	A/G	G	7.96352	BloodHT12 +BloodH8v2	SAMD14	0.20;0.23
1.95e-15	rs243081	2	60467280	4010040	11	5329543	G/A	A	-7.94497	BloodHT12	HBG2///ENST00000399563	-0.22
1.95e-15	rs7743761	6	31444079	1110300	4	153793684	C/A	A	-7.94497	BloodHT12	TMEM154	-0.22
1.96e-15	rs186595	11	107756421	290730	6	26252369	A/C	C	7.9436	BloodHT12 +BloodH8v2	HIST1H4A///HIST1H2BD///HIST1H2AC	0.20;0.26
1.99e-15	rs228591	11	107602543	6200669	6	26252369	A/G	G	-7.94205	BloodHT12 +BloodH8v2	HIST1H4A///HIST1H2BD///HIST1H2AC	-0.19;-0.29
2.68e-15	rs8047974	16	34079200	5080709	6	266727	A/C	C	7.90523	BloodHT12	DUSP22	0.22
3.16e-15	rs243081	2	60467280	450537	11	5329543	G/A	A	-7.88462	BloodHT12 +BloodH8v2	HBG2///ENST00000399563	-0.22;-0.09
3.33e-15	rs2856683	6	32763196	2940424	7	36624865	T/G	G	-7.87799	BloodHT12+BloodH8v2	AOAH	-0.19;-0.29
3.4e-15	rs7221322	17	30897885	1430368	19	18503760	G/A	A	-7.87553	BloodHT12 +BloodH8v2	-	-0.18;-0.34
3.5e-15	rs243081	2	60467280	3440630	1	6435919	G/A	A	-7.8719	BloodHT12	ESPN///TNFRSF25	-0.22
4.17e-15	rs6769049	3	102774562	6520280	19	63294225	A/G	G	7.84994	BloodHT12 +BloodH8v2	ZSCAN18	0.19;0.25
4.29e-15	rs1344142	3	56832473	2230563	4	75072193	A/G	G	7.84624	BloodHT12 +BloodH8v2	PPBP	0.19;0.29
4.98e-15	rs1030862	2	85756080	5340754	19	19890307	A/G	G	-7.82759	BloodHT12 +BloodH8v2	ZNF93	-0.23;-0.08
5.34e-15	rs321612	17	30905744	4610670	8	21983652	A/G	G	-7.81869	BloodHT12 +BloodH8v2	EPB49	-0.21;-0.14
5.44e-15	rs12730906	1	153681392	1690706	6	27927732	G/A	A	-7.81653	BloodHT12 +BloodH8v2	HIST1H3H	-0.22;-0.09
6.25e-15	rs3130544	6	31166319	6380347	22	40368619	C/A	A	-7.79887	BloodHT12	XRCC6	-0.22
6.25e-15	rs1344142	3	56832473	4880600	6	43001464	A/G	G	7.79887	BloodHT12	-	0.22
7.23e-15	rs9936896	16	88596560	4040541	3	115355418	A/G	G	7.78055	BloodHT12 +BloodH8v2	DRD3	0.17;0.38
7.84e-15	rs1978320	16	45445912	3710626	6	266727	A/G	G	7.77031	BloodHT12 +BloodH8v2	DUSP22	0.18;0.33
7.9e-15	rs7636889	3	56849073	1820386	22	42811429	A/G	G	-7.76926	BloodHT12 +BloodH8v2	PARVB	-0.19;-0.24
8.01e-15	rs9303621	17	24185264	1690240	5	154194325	A/G	G	7.76744	BloodHT12 +BloodH8v2	C5orf4	0.19;0.27
8.35e-15	rs12930613	16	45471923	5080709	6	266727	G/A	A	7.76237	BloodHT12	DUSP22	0.22
8.93e-15	rs186595	11	107756421	6200669	6	26252369	A/C	C	7.75368	BloodHT12 +BloodH8v2	HIST1H4A///HIST1H2BD///HIST1H2AC	0.18;0.28
1e-14	rs2034598	16	45559127	3710626	6	266727	G/A	A	-7.73893	BloodHT12 +BloodH8v2	DUSP22	-0.18;-0.29
1.02e-14	rs9494145	6	135474245	3130220	3	45242072	A/G	G	7.73629	BloodHT12 +BloodH8v2	AC010170.3	0.20;0.18
1.07e-14	rs1344142	3	56832473	6040259	17	6852543	A/G	G	7.73035	BloodHT12 +BloodH8v2	ALOX12///AC027763.2	0.20;0.23
1.11e-14	rs7750641	6	31237289	6380347	22	40368619	G/A	A	-7.72589	BloodHT12	XRCC6	-0.22
1.14e-14	rs6714324	2	85766484	5360131	14	74569104	A/G	G	7.72277	BloodHT12	MLH3	0.22
1.16e-14	rs7221322	17	30897885	5080494	2	219753827	G/A	A	-7.72072	BloodHT12 +BloodH8v2	FAM134A	-0.20;-0.18
1.19e-14	rs9897552	17	30998594	6760291	12	119478147	G/A	A	7.71683	BloodHT12 +BloodH8v2	RNF10	0.18;0.29
1.33e-14	rs10484561	6	32773398	1090739	2	108620666	A/C	C	-7.70315	BloodHT12 +BloodH8v2	LIMS1	-0.20;-0.22
1.47e-14	rs2395175	6	32513004	2940424	7	36624865	G/A	A	-7.69028	BloodHT12 +BloodH8v2	AOAH	-0.21;-0.16
1.48e-14	rs4947437	7	50475387	4900309	2	190743592	A/G	G	-7.68942	BloodHT12	AC010679.6	-0.22
1.63e-14	rs10512472	17	30908917	6760291	12	119478147	A/G	G	7.67735	BloodHT12 +BloodH8v2	RNF10	0.19;0.27
1.69e-14	rs4795457	17	24112055	1690240	5	154194325	A/G	G	-7.67248	BloodHT12 +BloodH8v2	C5orf4	-0.19;-0.27
1.74e-14	rs1437743	2	85778500	5360138	2	218878633	A/G	G	7.66879	BloodHT12 +BloodH8v2	AC021016.2	0.25;-0.08
1.88e-14	rs10215144	7	134415688	4670291	17	37123942	G/A	A	-7.65844	BloodHT12 +BloodH8v2	GAST	-0.24;0.05
1.93e-14	rs9275572	6	32786977	2940424	7	36624865	G/A	A	7.65542	BloodHT12 +BloodH8v2	AOAH	0.21;0.16
1.97e-14	rs6954833	7	50425940	4900309	2	190743592	A/G	G	7.65296	BloodHT12	AC010679.6	0.21
1.97e-14	rs2034598	16	45559127	5080709	6	266727	G/A	A	-7.65296	BloodHT12	DUSP22	-0.22
1.97e-14	rs11648801	16	34218481	5080709	6	266727	A/G	G	7.65296	BloodHT12	DUSP22	0.21
1.97e-14	rs11127	2	85778240	5360138	2	218878633	A/G	G	7.6525	BloodHT12 +BloodH8v2	AC021016.2	0.25;-0.08
2.25e-14	rs2044475	2	85592455	3840519	16	66569510	A/G	G	7.63556	BloodHT12 +BloodH8v2	DPEP3	0.20;0.17
2.36e-14	rs2043031	17	24109691	1690240	5	154194325	A/G	G	7.62934	BloodHT12 +BloodH8v2	C5orf4	0.19;0.27
2.45e-14	rs11771999	7	134432892	4670291	17	37123942	A/G	G	-7.62461	BloodHT12 +BloodH8v2	GAST	-0.24;0.05
2.61e-14	rs7758976	6	31095765	6380347	22	40368619	A/G	G	7.61652	BloodHT12	XRCC6	0.21
2.61e-14	rs2844513	6	31496193	6380347	22	40368619	A/G	G	-7.61652	BloodHT12	XRCC6	-0.21
2.61e-14	rs1320963	6	135484905	4010040	11	5329543	A/G	G	-7.61652	BloodHT12	HBG2///ENST00000399563	-0.21
2.61e-14	rs11246311	11	773512	3840358	1	120643984	A/C	C	7.61652	BloodHT12	ENST00000369394///FAM72B	0.21
2.74e-14	rs2377058	16	88262332	4040541	3	115355418	A/G	G	7.61014	BloodHT12 +BloodH8v2	DRD3	0.17;0.33
3.09e-14	rs10512472	17	30908917	4610670	8	21983652	A/G	G	7.59447	BloodHT12 +BloodH8v2	EPB49	0.18;0.28
3.15e-14	rs4713411	6	31095155	6380347	22	40368619	A/C	C	-7.59186	BloodHT12	XRCC6	-0.21
3.2e-14	rs11916112	3	56899751	1820386	22	42811429	A/G	G	7.59013	BloodHT12 +BloodH8v2	PARVB	0.20;0.15
3.53e-14	rs321612	17	30905744	6760291	12	119478147	A/G	G	-7.57729	BloodHT12 +BloodH8v2	RNF10	-0.23;-0.04
3.76e-14	rs2840044	17	30916181	1780538	23	152610910	G/A	A	-7.5691	BloodHT12 +BloodH8v2	SLC6A8	-0.20;-0.18
4.13e-14	rs2834157	21	33538415	7210672	11	6763320	G/A	A	-7.55683	BloodHT12 +BloodH8v2	OR2AG1	-0.17;-0.30
4.14e-14	rs2647012	6	32772436	2940424	7	36624865	G/A	A	7.55644	BloodHT12 +BloodH8v2	AOAH	0.20;0.17
4.68e-14	rs1045104	12	67930318	7510470	2	208137361	A/G	G	7.54062	BloodHT12	CREB1	0.21
5.3e-14	rs2553427	3	102589217	6450133	19	62926863	A/G	G	7.52428	BloodHT12 +BloodH8v2	ZNF671	0.19;0.24
5.4e-14	rs6441608	3	102663718	6450133	19	62926863	A/G	G	7.52195	BloodHT12 +BloodH8v2	ZNF671	0.19;0.24
6.04e-14	rs936469	11	596749	7650681	1	14018946	G/A	A	-7.50726	BloodHT12	PRDM2	-0.21
6.14e-14	rs226439	17	31060803	4610670	8	21983652	A/G	G	7.50509	BloodHT12 +BloodH8v2	EPB49	0.18;0.28
6.18e-14	rs3094165	6	29941520	5080577	20	61976431	A/G	G	7.50422	BloodHT12	TPD52L2	0.21
6.22e-14	rs186595	11	107756421	5570279	6	26192935	A/C	C	7.50359	BloodHT12 +BloodH8v2	HIST1H4A///HIST1H1C	0.18;0.26
7.14e-14	rs228591	11	107602543	5570279	6	26192935	A/G	G	-7.48535	BloodHT12 +BloodH8v2	HIST1H4A///HIST1H1C	-0.18;-0.26
7.97e-14	rs1344142	3	56832473	5340468	17	39813737	A/G	G	7.47086	BloodHT12	ITGA2B	0.21
8.15e-14	rs732214	12	68102093	7510470	2	208137361	A/G	G	-7.46784	BloodHT12	CREB1	-0.21
8.15e-14	rs2366812	2	85808055	5360131	14	74569104	A/C	C	7.46784	BloodHT12	MLH3	0.21
8.76e-14	rs10251980	7	50337181	7160224	15	61371333	G/A	A	7.45843	BloodHT12 +BloodH8v2	APH1B	0.18;0.27
8.97e-14	rs1030862	2	85756080	5360326	14	38664582	A/G	G	-7.45521	BloodHT12 +BloodH8v2	SIP1	-0.21;-0.08
9.77e-14	rs10251980	7	50337181	1070367	19	7649111	G/A	A	-7.44407	BloodHT12 +BloodH8v2	C19orf59	-0.20;-0.17
1.05e-13	rs10490071	2	60522394	4010040	11	5329543	G/A	A	-7.43448	BloodHT12	HBG2///ENST00000399563	-0.21
1.06e-13	rs3807031	6	30141863	5080687	2	206714256	C/A	A	7.43382	BloodHT12 +BloodH8v2	NDUFS1	0.23;-0.03
1.11e-13	rs3806156	6	32481676	2940424	7	36624865	C/A	A	-7.42661	BloodHT12 +BloodH8v2	AOAH	-0.20;-0.17
1.13e-13	rs7755224	6	32760295	1090739	2	108620666	A/G	G	-7.42518	BloodHT12 +BloodH8v2	LIMS1	-0.19;-0.22
1.36e-13	rs12976922	19	60562163	1770546	2	215903903	G/A	A	-7.40039	BloodHT12 +BloodH8v2	ATIC	-0.19;-0.22
1.38e-13	rs1344142	3	56832473	2650114	3	126026661	A/G	G	7.39811	BloodHT12	ITGB5	0.21
1.46e-13	rs1344142	3	56832473	4250753	7	128583926	A/G	G	7.39113	BloodHT12 +BloodH8v2	TSPAN33	0.22;0.04
1.59e-13	rs2840044	17	30916181	5080494	2	219753827	G/A	A	-7.37956	BloodHT12 +BloodH8v2	FAM134A	-0.19;-0.20
1.61e-13	rs4252568	19	60566454	1770546	2	215903903	G/A	A	-7.37814	BloodHT12 +BloodH8v2	ATIC	-0.19;-0.21
1.64e-13	rs11080354	17	30896520	3400291	23	48533783	A/G	G	-7.37516	BloodHT12 +BloodH8v2	GATA1	-0.18;-0.25
1.67e-13	rs12718598	7	50395939	7330379	12	6748090	A/G	G	-7.37284	BloodHT12 +BloodH8v2	PTMS	-0.17;-0.33
1.82e-13	rs4947510	7	50492914	4900309	2	190743592	A/G	G	-7.36175	BloodHT12	AC010679.6	-0.21
1.82e-13	rs3807031	6	30141863	5080577	20	61976431	C/A	A	7.36175	BloodHT12	TPD52L2	0.21
1.82e-13	rs3825243	12	68037106	4730086	16	45192381	G/A	A	7.36175	BloodHT12	SHCBP1	0.21
1.88e-13	rs4796096	17	30873982	6760291	12	119478147	G/A	A	7.35724	BloodHT12 +BloodH8v2	RNF10	0.19;0.22
1.88e-13	rs1437743	2	85778500	5360326	14	38664582	A/G	G	7.35736	BloodHT12 +BloodH8v2	SIP1	0.21;0.09
1.92e-13	rs1030862	2	85756080	5360524	1	173241490	A/G	G	-7.35435	BloodHT12 +BloodH8v2	CACYBP	-0.22;-0.04
1.97e-13	rs11127	2	85778240	5360326	14	38664582	A/G	G	7.35101	BloodHT12 +BloodH8v2	SIP1	0.21;0.09
2.05e-13	rs12322163	12	106581767	650681	12	56513496	A/G	G	7.34571	BloodHT12 +BloodH8v2	CTDSP2	0.17;0.30
2.39e-13	rs2168029	12	68020908	7400224	5	133765845	A/C	C	7.3254	BloodHT12	AC025177.5	0.21
2.4e-13	rs4525696	2	85791511	5360072	4	80547504	A/G	G	7.32454	BloodHT12 +BloodH8v2	GK2	0.24;-0.08
2.44e-13	rs8887	19	4453201	620274	16	70441421	G/A	A	-7.32244	BloodHT12	-	-0.21
2.44e-13	rs3893464	6	30043229	5080576	4	55260244	A/G	G	7.32244	BloodHT12	KIT	0.21
3e-13	rs9897552	17	30998594	4610670	8	21983652	G/A	A	7.29425	BloodHT12 +BloodH8v2	EPB49	0.17;0.28
3.12e-13	rs7659624	4	1169213	6590167	10	131989668	A/G	G	7.28906	BloodHT12	-	0.21
3.24e-13	rs1344142	3	56832473	6860164	12	10040980	A/G	G	7.28419	BloodHT12 +BloodH8v2	CLEC1B///CLEC12B	0.20;0.15
3.55e-13	rs12561931	1	172041575	6370762	22	36702615	A/G	G	7.27167	BloodHT12 +BloodH8v2	POLR2F	0.19;0.17
3.59e-13	rs2523946	6	30049922	5560500	13	76355845	G/A	A	7.2701	BloodHT12 +BloodH8v2	KCTD12	0.22;0.01
3.74e-13	rs1611710	6	29936895	5080687	2	206714256	A/G	G	7.26482	BloodHT12 +BloodH8v2	NDUFS1	0.21;0.06
3.85e-13	rs1611732	6	29938987	5080687	2	206714256	A/G	G	7.26068	BloodHT12 +BloodH8v2	NDUFS1	0.21;0.06
4.27e-13	rs2074488	6	31348410	160630	7	100641855	C/A	A	-7.24687	BloodHT12	PLOD3	-0.2
4.84e-13	rs8065635	17	30888820	5080494	2	219753827	C/A	A	-7.22976	BloodHT12 +BloodH8v2	FAM134A	-0.19;-0.16
4.85e-13	rs7125	19	18149069	4780609	11	46363751	A/G	G	7.22952	BloodHT12 +BloodH8v2	AC116021.5///ENST00000316350	0.19;0.20
4.86e-13	rs4713240	6	29818705	5080576	4	55260244	A/G	G	7.22925	BloodHT12	KIT	0.2
5.17e-13	rs9303621	17	24185264	3290091	9	34100284	A/G	G	-7.22098	BloodHT12 +BloodH8v2	WDR40A	-0.18;-0.20
5.34e-13	rs4963128	11	579564	2000670	21	43452479	C/T	T	-7.21642	BloodHT12	-	-0.2
5.34e-13	rs2844529	6	31461572	1110300	4	153793684	A/G	G	7.21642	BloodHT12	TMEM154	0.2
5.34e-13	rs2428486	6	31462083	1110300	4	153793684	A/G	G	-7.21642	BloodHT12	TMEM154	-0.2
5.34e-13	rs2523467	6	31470909	1110300	4	153793684	A/G	G	7.21642	BloodHT12	TMEM154	0.2
5.34e-13	rs3099844	6	31556955	6380347	22	40368619	C/A	A	-7.21642	BloodHT12	XRCC6	-0.2
5.34e-13	rs1344142	3	56832473	1070450	9	124185426	A/G	G	7.21642	BloodHT12	PTGS1	0.2
6.03e-13	rs2273366	1	171991565	6370762	22	36702615	A/G	G	-7.19994	BloodHT12 +BloodH8v2	POLR2F	-0.19;-0.17
6.04e-13	rs9674439	16	33744011	610072	6	266727	G/A	A	7.19974	BloodHT12 +BloodH8v2	DUSP22	0.16;0.32
6.14e-13	rs12564699	1	171944662	6370762	22	36702615	A/G	G	7.19742	BloodHT12 +BloodH8v2	POLR2F	0.19;0.17
6.32e-13	rs6945253	7	50468934	1510612	17	42648735	A/C	C	-7.19359	BloodHT12 +BloodH8v2	MYL4	-0.19;-0.14
6.45e-13	rs9268832	6	32535767	2940424	7	36624865	G/A	A	7.19065	BloodHT12 +BloodH8v2	AOAH	0.19;0.17
6.97e-13	rs3755266	2	102409144	6520079	15	80275887	A/G	G	-7.18012	BloodHT12	EFTUD1	-0.2
6.97e-13	rs11246386	11	1034938	3840358	1	120643984	G/A	A	7.18012	BloodHT12	ENST00000369394///FAM72B	0.2
7.1e-13	rs11036212	11	5178401	3140056	1	32562138	A/G	G	7.17749	BloodHT12 +BloodH8v2	HDAC1///MARCKSL1	0.17;0.27
7.31e-13	rs3810168	19	60588521	1770546	2	215903903	A/G	G	7.17367	BloodHT12 +BloodH8v2	ATIC	0.19;0.16
7.54e-13	rs10251980	7	50337181	630397	1	35733635	G/A	A	-7.16939	BloodHT12 +BloodH8v2	KIAA0319L	-0.19;-0.16
7.6e-13	rs11127	2	85778240	5360524	1	173241490	A/G	G	7.16834	BloodHT12 +BloodH8v2	CACYBP	0.22;-0.01
7.76e-13	rs6714324	2	85766484	5340520	10	105203786	A/G	G	7.16558	BloodHT12 +BloodH8v2	CALHM2///CALHM1	0.20;0.10
8.08e-13	rs1344142	3	56832473	2230241	6	6177616	A/G	G	7.15991	BloodHT12 +BloodH8v2	F13A1	0.18;0.23
8.1e-13	rs4795457	17	24112055	3290091	9	34100284	A/G	G	7.15947	BloodHT12 +BloodH8v2	WDR40A	0.18;0.20
8.74e-13	rs7192	6	32519624	2570703	21	38814653	C/A	A	7.14912	BloodHT12 +BloodH8v2	ERG	0.21;0.08
8.77e-13	rs131815	22	49306474	2940673	16	2957487	G/A	A	7.14876	BloodHT12 +BloodH8v2	KREMEN2	0.16;0.30
8.79e-13	rs2043031	17	24109691	3290091	9	34100284	A/G	G	-7.14823	BloodHT12 +BloodH8v2	WDR40A	-0.18;-0.20
9.07e-13	rs1437743	2	85778500	5360524	1	173241490	A/G	G	7.14407	BloodHT12 +BloodH8v2	CACYBP	0.22;0.00
9.08e-13	rs3099844	6	31556955	1110300	4	153793684	C/A	A	7.14383	BloodHT12	TMEM154	0.2
9.28e-13	rs2310300	2	102415506	6520079	15	80275887	A/G	G	7.14094	BloodHT12	EFTUD1	0.2
1.06e-12	rs2844786	6	30252399	5080687	2	206714256	C/A	A	7.12252	BloodHT12 +BloodH8v2	NDUFS1	0.21;0.02
1.13e-12	rs11171747	12	54804675	5890707	4	17416427	A/C	C	-7.1135	BloodHT12 +BloodH8v2	AC110758.2	-0.24;0.11
1.18e-12	rs3873386	6	31381724	1110300	4	153793684	A/G	G	-7.10755	BloodHT12	TMEM154	-0.2
1.18e-12	rs2287033	2	102377669	6520079	15	80275887	A/G	G	7.10755	BloodHT12	EFTUD1	0.2
1.18e-12	rs1420094	2	102382119	6520079	15	80275887	A/G	G	-7.10755	BloodHT12	EFTUD1	-0.2
1.18e-12	rs10512472	17	30908917	1070450	9	124185426	A/G	G	7.10755	BloodHT12	PTGS1	0.2
1.21e-12	rs9897552	17	30998594	1070450	9	124185426	G/A	A	7.10468	BloodHT12	PTGS1	0.2
1.21e-12	rs4851004	2	102375969	6520079	15	80275887	A/G	G	-7.10468	BloodHT12	EFTUD1	-0.2
1.21e-12	rs3094165	6	29941520	5080576	4	55260244	A/G	G	7.10468	BloodHT12	KIT	0.2
1.22e-12	rs8065635	17	30888820	4610670	8	21983652	C/A	A	-7.10277	BloodHT12 +BloodH8v2	EPB49	-0.20;-0.08
1.24e-12	rs225284	17	30957119	2120689	19	4402351	A/C	C	-7.10056	BloodHT12 +BloodH8v2	UBXN6	-0.20;-0.12
1.33e-12	rs12746592	1	153772591	1690706	6	27927732	G/A	A	-7.0909	BloodHT12 +BloodH8v2	HIST1H3H	-0.19;-0.13
1.54e-12	rs1344142	3	56832473	2340577	1	152569924	A/G	G	7.07128	BloodHT12	AQP10///ATP8B2	0.2
1.63e-12	rs225284	17	30957119	1170056	2	219747968	A/C	C	-7.06286	BloodHT12 +BloodH8v2	C2orf24	-0.18;-0.22
1.66e-12	rs1611185	6	29876323	5560500	13	76355845	A/G	G	7.06081	BloodHT12 +BloodH8v2	KCTD12	0.19;0.13
1.69e-12	rs10752611	1	153775731	1690706	6	27927732	G/A	A	-7.05765	BloodHT12 +BloodH8v2	HIST1H3H	-0.19;-0.13
1.8e-12	rs4711211	6	30270788	5080687	2	206714256	A/G	G	7.04951	BloodHT12 +BloodH8v2	NDUFS1	0.22;0.00
1.93e-12	rs1471738	3	102398652	6520280	19	63294225	A/G	G	-7.0394	BloodHT12 +BloodH8v2	ZSCAN18	-0.19;-0.14
1.99e-12	rs4963126	11	646845	7650681	1	14018946	A/G	G	-7.03503	BloodHT12	PRDM2	-0.2
2e-12	rs226439	17	31060803	6760291	12	119478147	A/G	G	7.03465	BloodHT12 +BloodH8v2	RNF10	0.18;0.18
2.06e-12	rs1344142	3	56832473	1090739	2	108620666	A/G	G	7.03071	BloodHT12 +BloodH8v2	LIMS1	0.18;0.17
2.27e-12	rs7165535	15	42803637	1940047	6	31691882	G/A	A	-7.01708	BloodHT12 +BloodH8v2	AIF1	-0.16;-0.27
2.39e-12	rs11036212	11	5178401	10634	14	63576177	A/G	G	7.00976	BloodHT12 +BloodH8v2	SYNE2	0.18;0.21
2.55e-12	rs929156	6	30247678	5080687	2	206714256	G/A	A	7.00052	BloodHT12 +BloodH8v2	NDUFS1	0.22;-0.04
2.56e-12	rs757259	6	30223521	5080687	2	206714256	G/A	A	7.0004	BloodHT12 +BloodH8v2	NDUFS1	0.21;0.00
2.59e-12	rs2553427	3	102589217	5550743	19	63091949	A/G	G	6.99878	BloodHT12	-	0.2
2.62e-12	rs4713240	6	29818705	5080687	2	206714256	A/G	G	6.99718	BloodHT12 +BloodH8v2	NDUFS1	0.21;0.03
2.64e-12	rs6441608	3	102663718	5550743	19	63091949	A/G	G	6.99595	BloodHT12	-	0.2
2.64e-12	rs4713412	6	31095190	6380347	22	40368619	A/G	G	6.99595	BloodHT12	XRCC6	0.2
2.69e-12	rs6592952	7	50527749	4900309	2	190743592	C/A	A	-6.99313	BloodHT12	AC010679.6	-0.2
3.06e-12	rs4785755	16	88565329	4040541	3	115355418	A/G	G	6.97491	BloodHT12 +BloodH8v2	DRD3	0.16;0.28
3.17e-12	rs757262	6	30222934	5080687	2	206714256	G/A	A	6.97019	BloodHT12 +BloodH8v2	NDUFS1	0.21;0.00
3.35e-12	rs7714420	5	74376083	2600156	7	50988908	A/C	C	-6.96255	BloodHT12	-	-0.2
3.35e-12	rs9461684	6	31361423	1110300	4	153793684	A/G	G	6.96255	BloodHT12	TMEM154	0.2
3.35e-12	rs4711269	6	31462798	1110300	4	153793684	A/G	G	6.96255	BloodHT12	TMEM154	0.2
3.35e-12	rs2243868	6	31369255	1110300	4	153793684	A/G	G	-6.96255	BloodHT12	TMEM154	-0.2
3.35e-12	rs1349492	7	50513953	4900309	2	190743592	G/A	A	-6.96255	BloodHT12	AC010679.6	-0.2
3.35e-12	rs13437082	6	31462539	1110300	4	153793684	C/T	T	-6.96255	BloodHT12	TMEM154	-0.2
3.46e-12	rs1344142	3	56832473	4860681	4	156840127	A/G	G	6.95772	BloodHT12 +BloodH8v2	GUCY1A3	0.17;0.25
3.46e-12	rs11036212	11	5178401	5130327	6	44217294	A/G	G	6.95772	BloodHT12 +BloodH8v2	TMEM63B	0.17;0.25
3.53e-12	rs11080354	17	30896520	4150563	16	87946	A/G	G	-6.95501	BloodHT12 +BloodH8v2	C16orf35///MPG	-0.20;-0.08
3.6e-12	rs9261535	6	30235302	5080687	2	206714256	G/A	A	6.95236	BloodHT12 +BloodH8v2	NDUFS1	0.21;0.00
3.77e-12	rs225284	17	30957119	1430368	19	18503760	A/C	C	-6.94571	BloodHT12 +BloodH8v2	-	-0.15;-0.32
4.01e-12	rs3738590	1	153897376	1690706	6	27927732	A/G	G	-6.93703	BloodHT12 +BloodH8v2	HIST1H3H	-0.19;-0.12
4.08e-12	rs4802033	19	44671806	7400050	7	45044452	G/A	A	6.93454	BloodHT12 +BloodH8v2	CCM2	0.17;0.23
4.32e-12	rs7734427	5	74363824	2600156	7	50988908	G/A	A	-6.92633	BloodHT12	-	-0.2
4.32e-12	rs12647145	4	1328618	1190164	19	45719585	A/C	C	-6.92633	BloodHT12	SPTBN4	-0.2
4.32e-12	rs4130791	4	1404684	1190164	19	45719585	G/A	A	6.92633	BloodHT12	SPTBN4	0.19
4.41e-12	rs1245371	6	30146331	5080577	20	61976431	A/G	G	-6.92353	BloodHT12	TPD52L2	-0.2
4.53e-12	rs8052106	16	55192602	4570008	3	38549351	A/G	G	-6.91966	BloodHT12 +BloodH8v2	ENDOGL1	-0.22;0.05
4.82e-12	rs11130549	3	56855484	7200044	6	80479285	A/G	G	6.91087	BloodHT12 +BloodH8v2	SH3BGRL2///C6orf152	0.18;0.18
5.69e-12	rs3811986	5	74360193	2600156	7	50988908	G/A	A	-6.88733	BloodHT12	-	-0.19
5.99e-12	rs225284	17	30957119	4280471	1	226398797	A/C	C	-6.88002	BloodHT12 +BloodH8v2	GUK1	-0.19;-0.13
6.15e-12	rs2255598	19	24248960	6840066	1	55973032	A/G	G	6.87637	BloodHT12 +BloodH8v2	-	0.18;0.19
6.23e-12	rs1063355	6	32735692	1090739	2	108620666	A/C	C	6.87422	BloodHT12 +BloodH8v2	LIMS1	0.19;0.11
6.27e-12	rs1344142	3	56832473	2070369	6	41227557	A/G	G	6.87349	BloodHT12 +BloodH8v2	RP1-238O23.3	0.19;0.13
6.31e-12	rs2239804	6	32519501	2940424	7	36624865	A/G	G	-6.87254	BloodHT12 +BloodH8v2	AOAH	-0.18;-0.19
6.38e-12	rs1344142	3	56832473	1050008	4	91057254	A/G	G	6.87102	BloodHT12 +BloodH8v2	MMRN1	0.18;0.17
6.39e-12	rs7780012	7	50406214	1510612	17	42648735	A/C	C	-6.87061	BloodHT12 +BloodH8v2	MYL4	-0.18;-0.16
6.54e-12	rs3856447	2	8667717	10379	9	129714556	A/G	G	-6.86755	BloodHT12 +BloodH8v2	ST6GALNAC4	-0.17;-0.20
7.19e-12	rs535586	6	31968316	1110300	4	153793684	G/A	A	6.85383	BloodHT12	TMEM154	0.19
7.19e-12	rs630379	6	32030233	1110300	4	153793684	C/A	A	6.85391	BloodHT12	TMEM154	0.19
7.22e-12	rs2840044	17	30916181	1430368	19	18503760	G/A	A	-6.85329	BloodHT12 +BloodH8v2	-	-0.16;-0.29
7.33e-12	rs686407	12	68030371	7510470	2	208137361	A/G	G	6.85114	BloodHT12	CREB1	0.19
7.56e-12	rs11130549	3	56855484	630470	19	43487065	A/G	G	6.84674	BloodHT12 +BloodH8v2	C19orf33	0.17;0.20
7.62e-12	rs2133886	3	56917110	7200044	6	80479285	A/C	C	6.8456	BloodHT12	SH3BGRL2///C6orf152	0.19
7.71e-12	rs2844779	6	30313386	5080687	2	206714256	C/A	A	6.84385	BloodHT12 +BloodH8v2	NDUFS1	0.21;-0.01
7.91e-12	rs8466	16	37354	5670091	10	38779073	A/G	G	6.84023	BloodHT12 +BloodH8v2	ENST00000399699	0.18;0.14
8.36e-12	rs897799	19	60564003	1770546	2	215903903	A/G	G	-6.83226	BloodHT12 +BloodH8v2	ATIC	-0.17;-0.20
8.54e-12	rs9897552	17	30998594	7570196	12	3161404	G/A	A	6.82925	BloodHT12 +BloodH8v2	TSPAN9	0.18;0.17
8.93e-12	rs225284	17	30957119	5080494	2	219753827	A/C	C	-6.82292	BloodHT12 +BloodH8v2	FAM134A	-0.18;-0.15
8.94e-12	rs7221322	17	30897885	4150563	16	87946	G/A	A	-6.82278	BloodHT12 +BloodH8v2	C16orf35///MPG	-0.20;-0.07
9.26e-12	rs3869109	6	31292175	1110300	4	153793684	A/G	G	-6.81772	BloodHT12	TMEM154	-0.19
9.26e-12	rs2524089	6	31374501	1110300	4	153793684	A/C	C	6.81772	BloodHT12	TMEM154	0.19
9.26e-12	rs7750641	6	31237289	1110300	4	153793684	G/A	A	6.81772	BloodHT12	TMEM154	0.19
9.26e-12	rs11126997	2	85802907	5360280	4	9058348	A/G	G	6.81772	BloodHT12	DEFB131	0.19
9.44e-12	rs6599308	4	1377780	6590167	10	131989668	A/G	G	6.81497	BloodHT12	-	0.19
9.57e-12	rs1865093	19	44627974	7400050	7	45044452	G/A	A	6.8129	BloodHT12 +BloodH8v2	CCM2	0.17;0.22
1.01e-11	rs1250090	4	1203697	2760368	1	208036993	G/A	A	6.80568	BloodHT12 +BloodH8v2	IRF6	0.19;0.09
1.03e-11	rs884421	4	1217469	2760368	1	208036993	A/G	G	6.80294	BloodHT12 +BloodH8v2	IRF6	0.19;0.09
1.03e-11	rs11080354	17	30896520	2120689	19	4402351	A/G	G	-6.80177	BloodHT12 +BloodH8v2	UBXN6	-0.19;-0.11
1.1e-11	rs9275312	6	32773706	2940424	7	36624865	A/G	G	-6.79328	BloodHT12 +BloodH8v2	AOAH	-0.18;-0.18
1.11e-11	rs6932542	6	32488240	2940424	7	36624865	A/G	G	-6.79219	BloodHT12 +BloodH8v2	AOAH	-0.19;-0.12
1.11e-11	rs2271882	19	18170365	4780609	11	46363751	A/G	G	6.79208	BloodHT12 +BloodH8v2	AC116021.5///ENST00000316350	0.17;0.23
1.19e-11	rs1150735	6	30153178	5080576	4	55260244	A/G	G	6.78155	BloodHT12	KIT	0.19
1.22e-11	rs11036212	11	5178401	1030020	10	1126857	A/G	G	6.77777	BloodHT12 +BloodH8v2	WDR37	0.16;0.24
1.26e-11	rs2133886	3	56917110	1050292	3	130263135	A/C	C	6.77332	BloodHT12	GP9	0.19
1.33e-11	rs225306	17	30944149	7610615	16	33245175	C/A	A	-6.76565	BloodHT12 +BloodH8v2	SLC6A10P///AC133561.4	-0.20;-0.06
1.36e-11	rs3817973	6	32469089	2940424	7	36624865	A/G	G	6.76257	BloodHT12 +BloodH8v2	AOAH	0.19;0.11
1.38e-11	rs10512472	17	30908917	7570196	12	3161404	A/G	G	6.76041	BloodHT12 +BloodH8v2	TSPAN9	0.18;0.14
1.53e-11	rs9261535	6	30235302	5080576	4	55260244	G/A	A	6.74538	BloodHT12	KIT	0.19
1.53e-11	rs659445	6	31972283	1110300	4	153793684	A/G	G	6.74538	BloodHT12	TMEM154	0.19
1.53e-11	rs7188458	16	88253985	4040541	3	115355418	A/G	G	-6.7452	BloodHT12 +BloodH8v2	DRD3	-0.15;-0.31
1.56e-11	rs437179	6	32036993	1110300	4	153793684	C/A	A	6.74265	BloodHT12	TMEM154	0.19
1.58e-11	rs10251980	7	50337181	4290110	19	15634210	G/A	A	-6.7407	BloodHT12 +BloodH8v2	-	-0.17;-0.23
1.77e-11	rs12718598	7	50395939	1450608	11	60800849	A/G	G	6.72429	BloodHT12 +BloodH8v2	VWCE	0.17;0.21
1.82e-11	rs31726	19	44606588	7400050	7	45044452	G/A	A	6.71997	BloodHT12 +BloodH8v2	CCM2	0.16;0.24
1.96e-11	rs757262	6	30222934	5080576	4	55260244	G/A	A	6.70922	BloodHT12	KIT	0.19
1.96e-11	rs7772549	6	31515622	1110300	4	153793684	A/G	G	-6.70922	BloodHT12	TMEM154	-0.19
1.96e-11	rs259940	6	30119913	5080577	20	61976431	A/G	G	-6.70922	BloodHT12	TPD52L2	-0.19
1.99e-11	rs7745906	6	31311987	160630	7	100641855	G/A	A	-6.70651	BloodHT12	PLOD3	-0.19
1.99e-11	rs757259	6	30223521	5080576	4	55260244	G/A	A	6.70651	BloodHT12	KIT	0.19
2.01e-11	rs3811445	1	246106336	1400689	11	133524514	G/A	A	6.7056	BloodHT12 +BloodH8v2	JAM3///NCAPD3	0.16;0.24
2.23e-11	rs4424066	6	32462406	2940424	7	36624865	A/G	G	-6.69045	BloodHT12 +BloodH8v2	AOAH	-0.19;-0.10
2.27e-11	rs4713240	6	29818705	5080577	20	61976431	A/G	G	6.6875	BloodHT12	TPD52L2	0.19
2.38e-11	rs6425233	1	171660677	6370762	22	36702615	A/G	G	-6.68051	BloodHT12 +BloodH8v2	POLR2F	-0.18;-0.13
2.38e-11	rs12718598	7	50395939	830309	17	68721557	A/G	G	6.6806	BloodHT12 +BloodH8v2	FAM104A///COG1	0.18;0.17
2.43e-11	rs1250105	4	1193265	5690253	20	3012387	A/G	G	-6.67749	BloodHT12 +BloodH8v2	AVP	-0.18;-0.14
2.48e-11	rs6954833	7	50425940	1510612	17	42648735	A/G	G	6.67459	BloodHT12 +BloodH8v2	MYL4	0.16;0.23
2.55e-11	rs4711211	6	30270788	5080576	4	55260244	A/G	G	6.67038	BloodHT12	KIT	0.19
2.55e-11	rs12718598	7	50395939	6350193	5	69821263	A/G	G	-6.67038	BloodHT12	-	-0.19
2.92e-11	rs2076530	6	32471794	2940424	7	36624865	A/G	G	-6.65064	BloodHT12 +BloodH8v2	AOAH	-0.18;-0.11
2.97e-11	rs2252639	21	33539599	7210672	11	6763320	G/A	A	-6.64832	BloodHT12 +BloodH8v2	OR2AG1	-0.15;-0.27
3.21e-11	rs6963357	7	50392785	4010433	17	21143839	A/G	G	6.63694	BloodHT12	MAP2K3	0.19
3.21e-11	rs2524089	6	31374501	6380347	22	40368619	A/C	C	-6.63694	BloodHT12	XRCC6	-0.19
3.33e-11	rs1737046	6	29843672	5080576	4	55260244	A/G	G	6.63157	BloodHT12	KIT	0.19
3.38e-11	rs2133886	3	56917110	2340577	1	152569924	A/C	C	6.62889	BloodHT12	AQP10///ATP8B2	0.19
3.44e-11	rs7630738	3	56871425	1820386	22	42811429	A/G	G	6.62669	BloodHT12 +BloodH8v2	PARVB	0.17;0.16
3.55e-11	rs1808806	1	117975745	1410278	4	74938469	A/G	G	6.62163	BloodHT12 +BloodH8v2	PF4V1	0.16;0.25
3.57e-11	rs9261387	6	30169340	3520753	3	38146415	A/G	G	-6.62106	BloodHT12 +BloodH8v2	ACAA1	-0.16;-0.24
3.97e-11	rs225306	17	30944149	1780538	23	152610910	C/A	A	-6.60527	BloodHT12 +BloodH8v2	SLC6A8	-0.18;-0.12
3.97e-11	rs1344142	3	56832473	630470	19	43487065	A/G	G	6.60527	BloodHT12 +BloodH8v2	C19orf33	0.18;0.12
4.09e-11	rs3130544	6	31166319	1110300	4	153793684	C/A	A	6.60081	BloodHT12	TMEM154	0.19
4.09e-11	rs929156	6	30247678	5080576	4	55260244	G/A	A	6.60081	BloodHT12	KIT	0.19
4.3e-11	rs7192	6	32519624	2940424	7	36624865	C/A	A	6.59349	BloodHT12 +BloodH8v2	AOAH	0.18;0.11
4.32e-11	rs2133886	3	56917110	6290747	11	124121795	A/C	C	6.59281	BloodHT12	NRGN///VSIG2	0.19
4.36e-11	rs7221322	17	30897885	3400291	23	48533783	G/A	A	-6.59145	BloodHT12 +BloodH8v2	GATA1	-0.17;-0.17
4.65e-11	rs705708	12	54775180	5890707	4	17416427	A/G	G	-6.58167	BloodHT12 +BloodH8v2	AC110758.2	-0.21;0.02
4.98e-11	rs4947437	7	50475387	1510612	17	42648735	A/G	G	-6.57147	BloodHT12 +BloodH8v2	MYL4	-0.17;-0.18
5.15e-11	rs2517912	6	29791923	5560500	13	76355845	A/G	G	-6.56643	BloodHT12 +BloodH8v2	KCTD12	-0.19;-0.04
5.16e-11	rs3893464	6	30043229	5080687	2	206714256	A/G	G	6.56631	BloodHT12 +BloodH8v2	NDUFS1	0.20;0.00
5.22e-11	rs2243868	6	31369255	6380347	22	40368619	A/G	G	6.5647	BloodHT12	XRCC6	0.19
5.25e-11	rs1344142	3	56832473	5870138	12	6016199	A/G	G	6.5636	BloodHT12 +BloodH8v2	VWF	0.19;0.06
5.31e-11	rs2535311	6	31160663	6380347	22	40368619	A/G	G	6.56204	BloodHT12	XRCC6	0.19
5.31e-11	rs1245371	6	30146331	5080576	4	55260244	A/G	G	-6.56204	BloodHT12	KIT	-0.19
5.41e-11	rs2535315	6	31160106	6380347	22	40368619	A/G	G	-6.55939	BloodHT12	XRCC6	-0.19
5.6e-11	rs3131863	6	29781462	5080576	4	55260244	A/G	G	-6.55408	BloodHT12	KIT	-0.19
5.7e-11	rs5025708	6	30063178	3520753	3	38146415	A/C	C	6.55148	BloodHT12 +BloodH8v2	ACAA1	0.16;0.20
6.22e-11	rs2840044	17	30916181	3400291	23	48533783	G/A	A	-6.53845	BloodHT12 +BloodH8v2	GATA1	-0.17;-0.18
6.65e-11	rs2261033	6	31711570	1110300	4	153793684	G/A	A	6.52859	BloodHT12	TMEM154	0.18
6.99e-11	rs2022065	6	30229439	5080687	2	206714256	G/A	A	6.52086	BloodHT12 +BloodH8v2	NDUFS1	0.20;-0.02
7e-11	rs2133886	3	56917110	130433	11	69959767	A/C	C	6.52067	BloodHT12	CTTN	0.18
7.07e-11	rs2300370	21	33526427	7210672	11	6763320	G/A	A	-6.51922	BloodHT12 +BloodH8v2	OR2AG1	-0.15;-0.27
7.38e-11	rs3212346	16	88509859	3170615	4	129983029	A/G	G	-6.51283	BloodHT12 +BloodH8v2	PHF17	-0.13;-0.37
7.61e-11	rs1362126	6	29798998	5560500	13	76355845	A/G	G	-6.50822	BloodHT12 +BloodH8v2	KCTD12	-0.19;-0.07
7.71e-11	rs6985508	8	142406916	5490431	23	23712727	A/G	G	-6.50624	BloodHT12 +BloodH8v2	SAT1	-0.16;-0.22
7.97e-11	rs2239359	16	88376981	4040541	3	115355418	A/G	G	-6.50123	BloodHT12 +BloodH8v2	DRD3	-0.14;-0.34
8.45e-11	rs7935013	11	457339	7650681	1	14018946	A/G	G	-6.4925	BloodHT12	PRDM2	-0.18
8.45e-11	rs4963126	11	646845	150328	1	14018946	A/G	G	-6.4925	BloodHT12	PRDM2	-0.18
8.45e-11	rs4122189	6	31275906	160630	7	100641855	G/A	A	-6.4925	BloodHT12	PLOD3	-0.18
8.9e-11	rs2133886	3	56917110	1770170	3	37939818	A/C	C	6.48462	BloodHT12	CTDSPL	0.18
8.92e-11	rs2975033	6	29930240	5560500	13	76355845	G/A	A	6.48439	BloodHT12 +BloodH8v2	KCTD12	0.19;0.03
9.06e-11	rs9268832	6	32535767	2570703	21	38814653	G/A	A	6.48181	BloodHT12 +BloodH8v2	ERG	0.19;0.06
9.11e-11	rs960066	2	85554435	3840519	16	66569510	A/C	C	6.48106	BloodHT12 +BloodH8v2	DPEP3	0.17;0.18
9.31e-11	rs4795086	17	31066303	7610615	16	33245175	A/G	G	-6.47792	BloodHT12 +BloodH8v2	SLC6A10P///AC133561.4	-0.20;0.02
9.51e-11	rs225271	17	30993949	7610615	16	33245175	G/A	A	-6.4748	BloodHT12 +BloodH8v2	SLC6A10P///AC133561.4	-0.20;0.02
9.76e-11	rs2553419	3	102551310	6450133	19	62926863	A/G	G	-6.47075	BloodHT12 +BloodH8v2	ZNF671	-0.17;-0.16
9.81e-11	rs10187424	2	85647808	3840519	16	66569510	A/G	G	-6.4698	BloodHT12 +BloodH8v2	DPEP3	-0.17;-0.18
1.02e-10	rs4525696	2	85791511	5360524	1	173241490	A/G	G	6.46411	BloodHT12 +BloodH8v2	CACYBP	0.18;0.11
1.02e-10	rs4889572	16	31844443	3710626	6	266727	G/A	A	6.46387	BloodHT12 +BloodH8v2	DUSP22	0.18;0.12
1.02e-10	rs4251737	17	31170931	6760291	12	119478147	C/A	A	6.46387	BloodHT12 +BloodH8v2	RNF10	0.18;0.12
1.03e-10	rs1344142	3	56832473	3830327	3	128965655	A/G	G	6.46284	BloodHT12 +BloodH8v2	MGLL	0.16;0.20
1.04e-10	rs11126997	2	85802907	5340725	16	79137197	A/G	G	6.46162	BloodHT12 +BloodH8v2	DYNLRB2	0.22;-0.12
1.04e-10	rs1150735	6	30153178	5080687	2	206714256	A/G	G	6.46046	BloodHT12 +BloodH8v2	NDUFS1	0.20;0.02
1.07e-10	rs6963357	7	50392785	3290386	11	64456433	A/G	G	-6.45641	BloodHT12	PPP2R5B///GPHA2	-0.18
1.07e-10	rs3873379	6	31370148	1110300	4	153793684	A/G	G	-6.45641	BloodHT12	TMEM154	-0.18
1.07e-10	rs2073724	6	31237686	1110300	4	153793684	A/G	G	6.45641	BloodHT12	TMEM154	0.18
1.07e-10	rs1362126	6	29798998	6960017	4	109267017	A/G	G	-6.45641	BloodHT12	LEF1	-0.18
1.07e-10	rs1978320	16	45445912	5080709	6	266727	A/G	G	6.45641	BloodHT12	DUSP22	0.18
1.07e-10	rs130072	6	31220463	1110300	4	153793684	A/G	G	6.45641	BloodHT12	TMEM154	0.18
1.07e-10	rs1344142	3	56832473	6770543	16	4978738	A/G	G	6.45641	BloodHT12	SEC14L5	0.18
1.07e-10	rs1250105	4	1193265	6590167	10	131989668	A/G	G	-6.45641	BloodHT12	-	-0.18
1.07e-10	rs10213507	4	14520870	6220131	14	87654489	A/C	C	6.45641	BloodHT12	-	0.18
1.08e-10	rs8065635	17	30888820	1430368	19	18503760	C/A	A	-6.4553	BloodHT12 +BloodH8v2	-	-0.16;-0.19
1.09e-10	rs886424	6	30889981	6380347	22	40368619	G/A	A	-6.4538	BloodHT12	XRCC6	-0.18
1.09e-10	rs12718598	7	50395939	6270373	6	13910884	A/G	G	-6.45386	BloodHT12 +BloodH8v2	CCDC90A	-0.16;-0.20
1.13e-10	rs2133886	3	56917110	5560280	17	45552927	A/C	C	6.44858	BloodHT12	SAMD14	0.18
1.18e-10	rs926070	6	32365544	1090739	2	108620666	G/A	A	6.44173	BloodHT12 +BloodH8v2	LIMS1	0.19;0.04
1.27e-10	rs4251719	17	31166475	6760291	12	119478147	G/A	A	6.43077	BloodHT12 +BloodH8v2	RNF10	0.18;0.12
1.29e-10	rs4525696	2	85791511	5340754	19	19890307	A/G	G	6.42897	BloodHT12 +BloodH8v2	ZNF93	0.20;0.01
1.29e-10	rs1344142	3	56832473	20075	3	49032650	A/G	G	6.42835	BloodHT12 +BloodH8v2	DALRD3///hsa-mir///C3orf60	0.17;0.16
1.35e-10	rs3131854	6	29719864	3520753	3	38146415	A/G	G	-6.42117	BloodHT12 +BloodH8v2	ACAA1	-0.17;-0.13
1.36e-10	rs3117582	6	31728499	6380347	22	40368619	T/G	G	-6.42034	BloodHT12	XRCC6	-0.18
1.36e-10	rs4238595	16	20250592	1820086	23	144589943	A/G	G	6.42034	BloodHT12	-	0.18
1.36e-10	rs259940	6	30119913	5080576	4	55260244	A/G	G	-6.42034	BloodHT12	KIT	-0.18
1.39e-10	rs7950726	11	5182023	10634	14	63576177	C/A	A	6.41714	BloodHT12 +BloodH8v2	SYNE2	0.16;0.22
1.43e-10	rs2394963	6	31359441	1110300	4	153793684	A/G	G	6.41255	BloodHT12	TMEM154	0.18
1.45e-10	rs11130549	3	56855484	1050292	3	130263135	A/G	G	6.4102	BloodHT12 +BloodH8v2	GP9	0.17;0.15
1.48e-10	rs9295957	6	31265572	160630	7	100641855	G/A	A	-6.40736	BloodHT12	PLOD3	-0.18
1.49e-10	rs8065635	17	30888820	3400291	23	48533783	C/A	A	-6.40698	BloodHT12 +BloodH8v2	GATA1	-0.17;-0.15
1.58e-10	rs225306	17	30944149	4610670	8	21983652	C/A	A	-6.39789	BloodHT12 +BloodH8v2	EPB49	-0.18;-0.11
1.59e-10	rs16847563	1	173075477	6370762	22	36702615	A/G	G	-6.39681	BloodHT12 +BloodH8v2	POLR2F	-0.16;-0.18
1.61e-10	rs2306630	17	31206454	6760291	12	119478147	G/A	A	6.39464	BloodHT12 +BloodH8v2	RNF10	0.17;0.12
1.64e-10	rs1063355	6	32735692	2940424	7	36624865	A/C	C	-6.39207	BloodHT12 +BloodH8v2	AOAH	-0.17;-0.15
1.66e-10	rs2282456	1	117970986	1410278	4	74938469	G/A	A	6.39037	BloodHT12 +BloodH8v2	PF4V1	0.16;0.22
1.66e-10	rs2236758	21	33547283	7210672	11	6763320	G/A	A	-6.38979	BloodHT12 +BloodH8v2	OR2AG1	-0.15;-0.26
1.7e-10	rs2523399	6	29808058	5560500	13	76355845	A/G	G	-6.38677	BloodHT12 +BloodH8v2	KCTD12	-0.19;-0.05
1.7e-10	rs7960225	12	54851078	5890707	4	17416427	G/A	A	-6.38604	BloodHT12 +BloodH8v2	AC110758.2	-0.21;0.10
1.72e-10	rs936469	11	596749	150328	1	14018946	G/A	A	-6.38428	BloodHT12	PRDM2	-0.18
1.72e-10	rs7192	6	32519624	1110300	4	153793684	C/A	A	6.38428	BloodHT12	TMEM154	0.18
1.72e-10	rs630379	6	32030233	6380347	22	40368619	C/A	A	-6.38428	BloodHT12	XRCC6	-0.18
1.72e-10	rs389883	6	32055439	1110300	4	153793684	A/C	C	6.38428	BloodHT12	TMEM154	0.18
1.72e-10	rs2523535	6	31444229	6380347	22	40368619	A/G	G	-6.38428	BloodHT12	XRCC6	-0.18
1.72e-10	rs2329371	7	50582934	4900309	2	190743592	A/G	G	-6.38428	BloodHT12	AC010679.6	-0.18
1.72e-10	rs10490071	2	60522394	3440630	1	6435919	G/A	A	-6.38428	BloodHT12	ESPN///TNFRSF25	-0.18
1.72e-10	rs1051794	6	31487088	6380347	22	40368619	A/G	G	-6.38428	BloodHT12	XRCC6	-0.18
1.77e-10	rs6599308	4	1377780	5690253	20	3012387	A/G	G	6.38022	BloodHT12 +BloodH8v2	AVP	0.17;0.12
1.78e-10	rs1354035	3	56928664	1820386	22	42811429	A/G	G	-6.3796	BloodHT12 +BloodH8v2	PARVB	-0.17;-0.12
1.95e-10	rs1882099	4	1342685	2760368	1	208036993	A/G	G	6.36563	BloodHT12 +BloodH8v2	IRF6	0.17;0.16
2.07e-10	rs10251980	7	50337181	4050475	1	35733635	G/A	A	-6.3566	BloodHT12 +BloodH8v2	KIAA0319L	-0.16;-0.19
2.07e-10	rs6688636	1	153745521	1690706	6	27927732	A/G	G	6.35619	BloodHT12 +BloodH8v2	HIST1H3H	0.17;0.12
2.08e-10	rs4785763	16	88594437	4040541	3	115355418	C/A	A	6.35528	BloodHT12+BloodH8v2	DRD3	0.13;0.33
2.18e-10	rs3117582	6	31728499	1110300	4	153793684	T/G	G	6.34822	BloodHT12	TMEM154	0.18
2.18e-10	rs6963357	7	50392785	3170017	17	21143839	A/G	G	6.34822	BloodHT12	MAP2K3	0.18
2.18e-10	rs6581889	12	68043696	7400224	5	133765845	A/G	G	6.34822	BloodHT12	AC025177.5	0.18
2.18e-10	rs3873379	6	31370148	160630	7	100641855	A/G	G	-6.34822	BloodHT12	PLOD3	-0.18
2.18e-10	rs3131379	6	31829012	6380347	22	40368619	G/A	A	-6.34822	BloodHT12	XRCC6	-0.18
2.21e-10	rs7582124	2	160281083	150041	12	12383960	A/G	G	-6.34599	BloodHT12 +BloodH8v2	MANSC1	-0.15;-0.23
2.28e-10	rs11130549	3	56855484	50136	14	22917338	A/G	G	6.34112	BloodHT12 +BloodH8v2	CMTM5	0.16;0.21
2.29e-10	rs2553419	3	102551310	5050537	8	145180311	A/G	G	6.34053	BloodHT12 +BloodH8v2	AC109322.16///OPLAH	0.17;0.12
2.29e-10	rs1632948	6	29902028	5080687	2	206714256	A/G	G	-6.34052	BloodHT12	NDUFS1	-0.18
2.3e-10	rs6904029	6	30051046	5560500	13	76355845	G/A	A	6.33998	BloodHT12 +BloodH8v2	KCTD12	0.19;0.02
2.33e-10	rs3132726	6	29931585	3520753	3	38146415	A/G	G	-6.33811	BloodHT12 +BloodH8v2	ACAA1	-0.17;-0.15
2.42e-10	rs7636889	3	56849073	3850630	15	81314970	A/G	G	-6.33197	BloodHT12 +BloodH8v2	-	-0.16;-0.19
2.53e-10	rs159853	12	94354469	6350164	18	30666847	G/A	A	6.32551	BloodHT12 +BloodH8v2	DTNA	0.17;0.13
2.59e-10	rs4366014	7	134359215	4670291	17	37123942	A/C	C	-6.32196	BloodHT12 +BloodH8v2	GAST	-0.21;0.10
2.61e-10	rs1425044	2	160183183	150041	12	12383960	A/G	G	6.3205	BloodHT12 +BloodH8v2	MANSC1	0.16;0.21
2.63e-10	rs31509	5	16813970	870594	19	11580150	A/G	G	6.31922	BloodHT12 +BloodH8v2	ZNF627	0.15;0.22
2.65e-10	rs11130549	3	56855484	7570196	12	3161404	A/G	G	6.31783	BloodHT12 +BloodH8v2	TSPAN9	0.16;0.16
2.67e-10	rs2071543	6	32919607	2940424	7	36624865	A/C	C	6.31677	BloodHT12 +BloodH8v2	AOAH	0.17;0.14
2.68e-10	rs3856447	2	8667717	3140520	9	99386266	A/G	G	6.31654	BloodHT12 +BloodH8v2	TMOD1///C9orf97	0.16;0.21
2.75e-10	rs9357155	6	32917826	2940424	7	36624865	A/G	G	6.31227	BloodHT12 +BloodH8v2	AOAH	0.17;0.16
2.75e-10	rs932338	6	29814912	5080576	4	55260244	A/G	G	6.31218	BloodHT12	KIT	0.18
2.75e-10	rs558702	6	31978305	6380347	22	40368619	G/A	A	-6.31218	BloodHT12	XRCC6	-0.18
2.75e-10	rs3095089	6	31041773	6380347	22	40368619	C/A	A	-6.31218	BloodHT12	XRCC6	-0.18
2.8e-10	rs2523990	6	30185208	5080576	4	55260244	A/G	G	6.30963	BloodHT12	KIT	0.18
2.83e-10	rs11130549	3	56855484	3850630	15	81314970	A/G	G	6.30814	BloodHT12 +BloodH8v2	-	0.15;0.23
2.84e-10	rs1737046	6	29843672	5080577	20	61976431	A/G	G	6.30707	BloodHT12	TPD52L2	0.18
2.89e-10	rs2394963	6	31359441	160630	7	100641855	A/G	G	6.30452	BloodHT12	PLOD3	0.18
2.89e-10	rs2133886	3	56917110	1400689	11	133524514	A/C	C	6.30452	BloodHT12	JAM3///NCAPD3	0.18
3.36e-10	rs11929318	3	56832827	1820386	22	42811429	G/A	A	-6.28144	BloodHT12 +BloodH8v2	PARVB	-0.15;-0.21
3.43e-10	rs2734985	6	29926641	3520753	3	38146415	A/G	G	-6.27834	BloodHT12 +BloodH8v2	ACAA1	-0.17;-0.14
3.47e-10	rs3869109	6	31292175	6380347	22	40368619	A/G	G	6.27614	BloodHT12	XRCC6	0.18
3.47e-10	rs3131379	6	31829012	1110300	4	153793684	G/A	A	6.27614	BloodHT12	TMEM154	0.18
3.47e-10	rs389883	6	32055439	6380347	22	40368619	A/C	C	-6.27614	BloodHT12	XRCC6	-0.18
3.47e-10	rs2394160	6	29811241	6960017	4	109267017	A/G	G	6.27614	BloodHT12	LEF1	0.18
3.47e-10	rs11916112	3	56899751	3800402	11	124132831	A/G	G	6.27614	BloodHT12	ESAM	0.18
3.53e-10	rs732214	12	68102093	4730086	16	45192381	A/G	G	-6.27361	BloodHT12	SHCBP1	-0.18
3.53e-10	rs437179	6	32036993	6380347	22	40368619	C/A	A	-6.27361	BloodHT12	XRCC6	-0.18
3.65e-10	rs2517861	6	29929961	3520753	3	38146415	A/G	G	6.26854	BloodHT12 +BloodH8v2	ACAA1	0.17;0.13
3.76e-10	rs2273629	14	23968591	1660307	1	166242117	A/G	G	6.26368	BloodHT12 +BloodH8v2	IQWD1	0.16;0.19
3.79e-10	rs7221322	17	30897885	2120689	19	4402351	G/A	A	-6.26268	BloodHT12 +BloodH8v2	UBXN6	-0.17;-0.10
3.86e-10	rs225306	17	30944149	6760291	12	119478147	C/A	A	-6.25942	BloodHT12 +BloodH8v2	RNF10	-0.17;-0.12
3.94e-10	rs874404	3	56904106	1820386	22	42811429	A/G	G	-6.2564	BloodHT12 +BloodH8v2	PARVB	-0.17;-0.12
4.14e-10	rs6592952	7	50527749	1510612	17	42648735	C/A	A	-6.24873	BloodHT12 +BloodH8v2	MYL4	-0.17;-0.10
4.31e-10	rs8016883	14	47270241	610553	19	10230827	G/A	A	-6.24237	BloodHT12 +BloodH8v2	MRPL4	-0.18;-0.09
4.38e-10	rs7772549	6	31515622	6380347	22	40368619	A/G	G	6.24012	BloodHT12	XRCC6	0.18
4.38e-10	rs659445	6	31972283	6380347	22	40368619	A/G	G	-6.24012	BloodHT12	XRCC6	-0.18
4.38e-10	rs389884	6	32048876	6380347	22	40368619	A/G	G	-6.24012	BloodHT12	XRCC6	-0.18
4.38e-10	rs1344142	3	56832473	6330474	11	828489	A/G	G	6.24012	BloodHT12	CD151///POLR2L	0.18
4.38e-10	rs1633068	6	29832289	5080576	4	55260244	A/G	G	6.24012	BloodHT12	KIT	0.18
4.38e-10	rs1344142	3	56832473	3800402	11	124132831	A/G	G	6.24012	BloodHT12	ESAM	0.18
4.38e-10	rs1051794	6	31487088	1110300	4	153793684	A/G	G	6.24012	BloodHT12	TMEM154	0.18
4.42e-10	rs6765618	3	102537485	6520280	19	63294225	A/G	G	-6.23851	BloodHT12 +BloodH8v2	ZSCAN18	-0.16;-0.17
4.45e-10	rs4711211	6	30270788	5080577	20	61976431	A/G	G	6.2376	BloodHT12	TPD52L2	0.18
4.52e-10	rs220722	6	160246680	3420474	10	94825429	G/A	A	6.23506	BloodHT12 +BloodH8v2	CYP26A1	0.19;0.02
4.52e-10	rs1270942	6	32026839	6380347	22	40368619	A/G	G	-6.23508	BloodHT12	XRCC6	-0.18
4.74e-10	rs11650416	17	31101541	6760291	12	119478147	A/C	C	6.22772	BloodHT12 +BloodH8v2	RNF10	0.16;0.15
4.77e-10	rs12580100	12	54725476	5890707	4	17416427	A/G	G	-6.22678	BloodHT12 +BloodH8v2	AC110758.2	-0.17;-0.09
4.79e-10	rs1344142	3	56832473	70592	10	75527162	A/G	G	6.22588	BloodHT12 +BloodH8v2	VCL///AP3M1	0.16;0.18
4.91e-10	rs3771719	2	160339210	150041	12	12383960	A/G	G	-6.22201	BloodHT12 +BloodH8v2	MANSC1	-0.15;-0.22
4.96e-10	rs7288049	22	37662175	3990450	2	113389972	A/G	G	6.22053	BloodHT12 +BloodH8v2	IL1F7	0.18;0.05
5.01e-10	rs4553954	3	102715839	6520280	19	63294225	A/G	G	-6.2189	BloodHT12 +BloodH8v2	ZSCAN18	-0.16;-0.16
5.04e-10	rs2395150	6	32434023	1090739	2	108620666	G/A	A	6.21817	BloodHT12 +BloodH8v2	LIMS1	0.19;0.02
5.12e-10	rs11036212	11	5178401	2710475	12	106617053	A/G	G	-6.2155	BloodHT12 +BloodH8v2	PWP1	-0.16;-0.16
5.16e-10	rs6457617	6	32771829	2940424	7	36624865	T/C	C	6.21437	BloodHT12+BloodH8v2	AOAH	0.17;0.11
5.24e-10	rs1344142	3	56832473	1410010	10	97014047	A/G	G	6.21166	BloodHT12 +BloodH8v2	PDLIM1	0.17;0.10
5.38e-10	rs4982912	14	23973124	1660307	1	166242117	A/G	G	-6.20777	BloodHT12 +BloodH8v2	IQWD1	-0.15;-0.20
5.39e-10	rs535586	6	31968316	6380347	22	40368619	G/A	A	-6.20726	BloodHT12	XRCC6	-0.18
5.46e-10	rs3856447	2	8667717	5270148	14	66923814	A/G	G	6.20542	BloodHT12 +BloodH8v2	-	0.17;0.13
5.5e-10	rs6964823	7	50427590	4900309	2	190743592	G/A	A	-6.20411	BloodHT12	AC010679.6	-0.18
5.5e-10	rs3130696	6	31351863	1110300	4	153793684	G/A	A	6.20411	BloodHT12	TMEM154	0.18
5.5e-10	rs3094609	6	31273545	1110300	4	153793684	G/A	A	6.20411	BloodHT12	TMEM154	0.17
5.5e-10	rs2844513	6	31496193	1110300	4	153793684	A/G	G	6.20411	BloodHT12	TMEM154	0.18
5.5e-10	rs1150735	6	30153178	5080577	20	61976431	A/G	G	6.20411	BloodHT12	TPD52L2	0.18
5.58e-10	rs11130549	3	56855484	130433	11	69959767	A/G	G	6.20197	BloodHT12 +BloodH8v2	CTTN	0.18;0.05
5.59e-10	rs1547247	6	135432529	3130220	3	45242072	A/G	G	-6.20164	BloodHT12 +BloodH8v2	AC010170.3	-0.15;-0.20
5.6e-10	rs7006733	8	11645399	6270577	1	231010263	A/G	G	6.2016	BloodHT12	KIAA1383	0.17
5.6e-10	rs1610628	6	29836188	5080576	4	55260244	A/C	C	-6.2016	BloodHT12	KIT	-0.17
5.67e-10	rs4796096	17	30873982	4610670	8	21983652	G/A	A	6.19948	BloodHT12 +BloodH8v2	EPB49	0.13;0.31
5.73e-10	rs12529049	6	32465693	1090739	2	108620666	A/G	G	6.19784	BloodHT12 +BloodH8v2	LIMS1	0.16;0.19
5.75e-10	rs3094212	6	31193749	160309	11	2385825	A/G	G	6.19714	BloodHT12 +BloodH8v2	TSSC4///TRPM5	0.15;0.23
5.9e-10	rs3130253	6	29741991	3520753	3	38146415	A/G	G	-6.1932	BloodHT12 +BloodH8v2	ACAA1	-0.15;-0.21
6.27e-10	rs226420	17	31089506	1780538	23	152610910	G/A	A	-6.18356	BloodHT12 +BloodH8v2	SLC6A8	-0.15;-0.24
6.33e-10	rs11916112	3	56899751	1050292	3	130263135	A/G	G	6.18216	BloodHT12 +BloodH8v2	GP9	0.18;0.08
6.49e-10	rs1030862	2	85756080	5310445	22	27880560	A/G	G	-6.1781	BloodHT12 +BloodH8v2	KREMEN1	-0.19;-0.01
6.73e-10	rs4130791	4	1404684	2760368	1	208036993	G/A	A	6.17241	BloodHT12 +BloodH8v2	IRF6	0.17;0.13
6.77e-10	rs321612	17	30905744	1170056	2	219747968	A/G	G	-6.17143	BloodHT12 +BloodH8v2	C2orf24	-0.16;-0.19
6.92e-10	rs2844786	6	30252399	5080576	4	55260244	C/A	A	6.1681	BloodHT12	KIT	0.17
6.92e-10	rs742301	6	8935651	4070220	1	4751381	A/G	G	-6.1681	BloodHT12	-	-0.17
6.92e-10	rs2261033	6	31711570	6380347	22	40368619	G/A	A	-6.1681	BloodHT12	XRCC6	-0.17
6.92e-10	rs2022065	6	30229439	5080576	4	55260244	G/A	A	6.1681	BloodHT12	KIT	0.17
6.92e-10	rs12179536	6	31101569	160630	7	100641855	A/G	G	-6.1681	BloodHT12	PLOD3	-0.17
6.92e-10	rs10876864	12	54687352	2320494	5	177415434	A/G	G	-6.1681	BloodHT12	AC136632.3	-0.17
7.19e-10	rs2256543	6	30045812	2000128	1	205364579	A/G	G	-6.16181	BloodHT12 +BloodH8v2	C4BPA	-0.18;-0.08
7.68e-10	rs12810816	12	54839227	5890554	4	41816859	A/C	C	6.15152	BloodHT12 +BloodH8v2	-	0.20;-0.09
7.68e-10	rs11653051	17	31260283	6760291	12	119478147	G/A	A	6.15153	BloodHT12 +BloodH8v2	RNF10	0.17;0.10
7.86e-10	rs11672485	19	58525524	1050215	21	38573075	A/G	G	-6.14784	BloodHT12 +BloodH8v2	KCNJ15	-0.16;-0.17
7.95e-10	rs10783779	12	54778147	5890707	4	17416427	A/C	C	6.14608	BloodHT12 +BloodH8v2	AC110758.2	0.19;-0.03
7.97e-10	rs10876864	12	54687352	5960296	3	191514553	A/G	G	6.14573	BloodHT12 +BloodH8v2	CLDN1	0.16;0.14
8.19e-10	rs10251980	7	50337181	6100615	20	23008361	G/A	A	-6.14122	BloodHT12 +BloodH8v2	-	-0.18;-0.06
8.44e-10	rs4795457	17	24112055	1510612	17	42648735	A/G	G	-6.13654	BloodHT12 +BloodH8v2	MYL4	-0.14;-0.25
8.58e-10	rs225284	17	30957119	3400291	23	48533783	A/C	C	-6.13393	BloodHT12 +BloodH8v2	GATA1	-0.15;-0.23
8.61e-10	rs9303621	17	24185264	1510612	17	42648735	A/G	G	6.13321	BloodHT12 +BloodH8v2	MYL4	0.14;0.25
8.68e-10	rs757262	6	30222934	5080577	20	61976431	G/A	A	6.13211	BloodHT12	TPD52L2	0.17
8.68e-10	rs6909253	6	30163622	5080577	20	61976431	A/C	C	6.13211	BloodHT12	TPD52L2	0.17
8.68e-10	rs7382297	6	31355046	1110300	4	153793684	C/A	A	6.13211	BloodHT12	TMEM154	0.17
8.68e-10	rs2523946	6	30049922	5090402	1	233477494	G/A	A	6.13211	BloodHT12	ARID4B	0.17
8.68e-10	rs3825505	13	99933743	4590500	14	105259542	G/A	A	6.13211	BloodHT12	IGHEP1	0.17
8.68e-10	rs1848185	1	25155548	2470470	1	226451933	A/G	G	-6.13211	BloodHT12	-	-0.17
8.68e-10	rs1344142	3	56832473	5560246	15	61136527	A/G	G	6.13211	BloodHT12	TPM1	0.17
8.68e-10	rs1611710	6	29936895	5080576	4	55260244	A/G	G	6.13211	BloodHT12	KIT	0.17
8.68e-10	rs11130549	3	56855484	2650114	3	126026661	A/G	G	6.13211	BloodHT12	ITGB5	0.17
8.68e-10	rs10876864	12	54687352	6060630	17	36935781	A/G	G	6.13211	BloodHT12	KRT19	0.17
8.72e-10	rs3094165	6	29941520	5080687	2	206714256	A/G	G	6.13134	BloodHT12 +BloodH8v2	NDUFS1	0.16;0.16
8.74e-10	rs2043031	17	24109691	1510612	17	42648735	A/G	G	6.13095	BloodHT12 +BloodH8v2	MYL4	0.14;0.25
8.81e-10	rs9505086	6	7177185	5910500	1	154108692	A/G	G	6.12963	BloodHT12	SYT11	0.17
8.81e-10	rs757259	6	30223521	5080577	20	61976431	G/A	A	6.12963	BloodHT12	TPD52L2	0.17
8.81e-10	rs2256543	6	30045812	5390608	17	35321401	A/G	G	-6.12963	BloodHT12	GSDMB	-0.17
8.81e-10	rs3893464	6	30043229	5080577	20	61976431	A/G	G	6.12963	BloodHT12	TPD52L2	0.17
8.81e-10	rs1611732	6	29938987	5080576	4	55260244	A/G	G	6.12963	BloodHT12	KIT	0.17
8.83e-10	rs11646602	16	34927027	610072	6	266727	A/G	G	6.12937	BloodHT12 +BloodH8v2	DUSP22	0.13;0.29
8.96e-10	rs1737046	6	29843672	3060010	2	97568249	A/G	G	6.12715	BloodHT12	-	0.17
9.09e-10	rs2133886	3	56917110	50136	14	22917338	A/C	C	6.12467	BloodHT12	CMTM5	0.17
9.29e-10	rs1349492	7	50513953	1510612	17	42648735	G/A	A	-6.12138	BloodHT12 +BloodH8v2	MYL4	-0.17;-0.10
9.42e-10	rs11126997	2	85802907	5340520	10	105203786	A/G	G	6.11904	BloodHT12 +BloodH8v2	CALHM2///CALHM1	0.19;0.00
9.69e-10	rs2394160	6	29811241	5560500	13	76355845	A/G	G	6.1145	BloodHT12 +BloodH8v2	KCTD12	0.18;0.05
9.8e-10	rs1344142	3	56832473	5360243	3	126026661	A/G	G	6.11276	BloodHT12 +BloodH8v2	ITGB5	0.16;0.14
9.94e-10	rs12669559	7	50403271	1450608	11	60800849	A/C	C	6.11049	BloodHT12 +BloodH8v2	VWCE	0.15;0.18
1.01e-09	rs2975033	6	29930240	5090044	3	101930675	G/A	A	6.10878	BloodHT12 +BloodH8v2	TFG	0.19;-0.02
1.04e-09	rs12525521	6	144412958	4920075	20	2247185	G/A	A	-6.10341	BloodHT12 +BloodH8v2	TGM3	-0.17;-0.10
1.07e-09	rs2523946	6	30049922	3450180	12	111846977	G/A	A	6.09863	BloodHT12 +BloodH8v2	OAS1	0.18;0.07
1.07e-09	rs2287214	12	106614648	650681	12	56513496	A/G	G	-6.09856	BloodHT12 +BloodH8v2	CTDSP2	-0.15;-0.23
1.09e-09	rs3130933	6	31240064	1110300	4	153793684	G/A	A	6.09612	BloodHT12	TMEM154	0.17
1.09e-09	rs4613440	3	14530815	6220768	5	122502179	A/G	G	-6.09612	BloodHT12	PRDM6	-0.17
1.09e-09	rs3856447	2	8667717	7000132	9	129714556	A/G	G	-6.09612	BloodHT12	ST6GALNAC4	-0.17
1.09e-09	rs1610037	18	900635	6290438	3	37193765	A/G	G	6.09612	BloodHT12	-	0.17
1.09e-09	rs1344142	3	56832473	2490411	3	126026661	A/G	G	6.09612	BloodHT12	ITGB5	0.17
1.09e-09	rs1250126	4	1181042	6590167	10	131989668	A/G	G	6.09612	BloodHT12	-	0.17
1.09e-09	rs12479593	20	35550404	7380594	11	110164437	A/G	G	6.09612	BloodHT12	AC009294.8	0.17
1.1e-09	rs12340264	9	123149742	1690289	15	32185552	G/A	A	-6.09459	BloodHT12 +BloodH8v2	-	-0.15;-0.20
1.1e-09	rs3132610	6	30652380	6380347	22	40368619	A/G	G	-6.09366	BloodHT12	XRCC6	-0.17
1.1e-09	rs1474190	5	159289062	6840327	4	1270029	A/C	C	6.09366	BloodHT12	-	0.17
1.1e-09	rs1362126	6	29798998	5090044	3	101930675	A/G	G	-6.09363	BloodHT12 +BloodH8v2	TFG	-0.20;0.05
1.1e-09	rs1030862	2	85756080	5360324	15	55743245	A/G	G	-6.09366	BloodHT12	GRINL1A	-0.17
1.12e-09	rs10816540	9	109410276	7000408	8	143829481	A/G	G	-6.0918	BloodHT12 +BloodH8v2	-	-0.16;-0.17
1.13e-09	rs4711207	6	30113733	5560500	13	76355845	C/A	A	6.0903	BloodHT12 +BloodH8v2	KCTD12	0.18;0.04
1.14e-09	rs7566573	2	14591610	3930743	1	159168424	A/G	G	6.08873	BloodHT12	-	0.17
1.14e-09	rs2133886	3	56917110	2650114	3	126026661	A/C	C	6.08873	BloodHT12	ITGB5	0.17
1.16e-09	rs1874314	12	62770981	2000296	6	20509088	G/A	A	6.08626	BloodHT12	-	0.17
1.16e-09	rs1344142	3	56832473	1740458	7	30154991	A/G	G	6.08574	BloodHT12 +BloodH8v2	C7orf41	0.17;0.09
1.19e-09	rs131816	22	49304328	2940673	16	2957487	A/G	G	-6.08238	BloodHT12 +BloodH8v2	KREMEN2	-0.14;-0.23
1.19e-09	rs1344142	3	56832473	620750	7	134210360	A/G	G	6.08199	BloodHT12 +BloodH8v2	CALD1	0.16;0.17
1.2e-09	rs7950726	11	5182023	3140056	1	32562138	C/A	A	6.08013	BloodHT12 +BloodH8v2	HDAC1///MARCKSL1	0.15;0.21
1.21e-09	rs4666183	2	29309242	Human_RefSeq-8_v2-6560564	11	131016330	G/A	A	-6.07921	BloodH8v2	HNT	-0.39
1.22e-09	rs3129890	6	32522251	2940424	7	36624865	A/G	G	6.07812	BloodHT12 +BloodH8v2	AOAH	0.16;0.13
1.22e-09	rs9947316	18	42031829	10379	9	129714556	A/C	C	6.07724	BloodHT12 +BloodH8v2	ST6GALNAC4	0.16;0.13
1.23e-09	rs2164807	2	85816062	5340520	10	105203786	G/A	A	6.07609	BloodHT12 +BloodH8v2	CALHM2///CALHM1	0.19;0.01
1.25e-09	rs226439	17	31060803	1170056	2	219747968	A/G	G	6.07376	BloodHT12 +BloodH8v2	C2orf24	0.16;0.14
1.28e-09	rs1547247	6	135432529	450537	11	5329543	A/G	G	-6.07038	BloodHT12 +BloodH8v2	HBG2///ENST00000399563	-0.17;-0.10
1.32e-09	rs128941	22	49291029	2940673	16	2957487	A/G	G	-6.06486	BloodHT12 +BloodH8v2	KREMEN2	-0.14;-0.23
1.36e-09	rs929156	6	30247678	5080577	20	61976431	G/A	A	6.06015	BloodHT12	TPD52L2	0.17
1.36e-09	rs9262143	6	30760760	6380347	22	40368619	G/A	A	-6.06015	BloodHT12	XRCC6	-0.17
1.36e-09	rs2844786	6	30252399	5080577	20	61976431	C/A	A	6.06015	BloodHT12	TPD52L2	0.17
1.36e-09	rs2844529	6	31461572	6380347	22	40368619	A/G	G	-6.06015	BloodHT12	XRCC6	-0.17
1.36e-09	rs2428486	6	31462083	6380347	22	40368619	A/G	G	6.06015	BloodHT12	XRCC6	0.17
1.36e-09	rs2523467	6	31470909	6380347	22	40368619	A/G	G	-6.06015	BloodHT12	XRCC6	-0.17
1.36e-09	rs3130320	6	32331236	1110300	4	153793684	G/A	A	6.06015	BloodHT12	TMEM154	0.17
1.36e-09	rs1701704	12	54698754	2320494	5	177415434	G/T	T	6.06015	BloodHT12	AC136632.3	0.17
1.37e-09	rs10251980	7	50337181	3060128	15	99571558	G/A	A	-6.05958	BloodHT12 +BloodH8v2	CHSY1	-0.15;-0.18
1.37e-09	rs12748814	1	153577067	1690706	6	27927732	G/A	A	-6.05867	BloodHT12 +BloodH8v2	HIST1H3H	-0.17;-0.09
1.38e-09	rs550299	11	127569122	1820379	9	138993895	G/A	A	-6.05822	BloodHT12 +BloodH8v2	PTGDS	-0.15;-0.19
1.38e-09	rs7221322	17	30897885	3460278	22	23274156	G/A	A	-6.05758	BloodHT12 +BloodH8v2	C22orf13	-0.18;-0.05
1.4e-09	rs225284	17	30957119	4150563	16	87946	A/C	C	-6.05598	BloodHT12 +BloodH8v2	C16orf35///MPG	-0.17;-0.11
1.4e-09	rs4785077	16	58547299	4760333	1	198594200	A/G	G	6.05525	BloodHT12	C1orf98	0.17
1.42e-09	rs6945253	7	50468934	4860181	23	48207687	A/C	C	-6.0534	BloodHT12 +BloodH8v2	SLC38A5	-0.15;-0.21
1.44e-09	rs321612	17	30905744	5080494	2	219753827	A/G	G	-6.05072	BloodHT12 +BloodH8v2	FAM134A	-0.16;-0.14
1.46e-09	rs9875	20	42258901	Human_RefSeq-8_v2-610682	19	57820444	T/C	C	6.0488	BloodH8v2	ZNF83	0.39
1.5e-09	rs2975033	6	29930240	5900746	23	54589581	G/A	A	6.04459	BloodHT12 +BloodH8v2	GNL3L	0.18;0.03
1.52e-09	rs1500710	3	56889105	5560280	17	45552927	A/C	C	6.04214	BloodHT12 +BloodH8v2	SAMD14	0.16;0.14
1.53e-09	rs773120	12	54789193	5890554	4	41816859	G/A	A	6.04125	BloodHT12 +BloodH8v2	-	0.21;-0.12
1.53e-09	rs11646696	16	34771898	3710626	6	266727	G/A	A	6.04093	BloodHT12 +BloodH8v2	DUSP22	0.15;0.22
1.55e-09	rs12052982	2	241760005	6650215	9	34378433	A/G	G	-6.03947	BloodHT12 +BloodH8v2	C9orf24	-0.16;-0.17
1.55e-09	rs2840044	17	30916181	4150563	16	87946	G/A	A	-6.03903	BloodHT12 +BloodH8v2	C16orf35///MPG	-0.18;-0.06
1.63e-09	rs874404	3	56904106	5560280	17	45552927	A/G	G	-6.03157	BloodHT12 +BloodH8v2	SAMD14	-0.16;-0.13
1.65e-09	rs2071653	6	29743907	3520753	3	38146415	A/G	G	-6.029	BloodHT12 +BloodH8v2	ACAA1	-0.17;-0.11
1.65e-09	rs3852742	16	51690305	2510093	4	44336934	G/A	A	-6.02868	BloodHT12 +BloodH8v2	YIPF7	-0.15;-0.22
1.68e-09	rs4737367	8	74208888	1660278	19	2377230	G/A	A	-6.02603	BloodHT12 +BloodH8v2	TIMM13///TMPRSS9	-0.16;-0.12
1.7e-09	rs998022	12	67955492	7400224	5	133765845	G/A	A	6.02418	BloodHT12	AC025177.5	0.17
1.7e-09	rs9263871	6	31278507	1110300	4	153793684	A/G	G	-6.02418	BloodHT12	TMEM154	-0.17
1.7e-09	rs9261535	6	30235302	5080577	20	61976431	G/A	A	6.02418	BloodHT12	TPD52L2	0.17
1.7e-09	rs3135353	6	32500855	6380347	22	40368619	G/A	A	-6.02418	BloodHT12	XRCC6	-0.17
1.7e-09	rs17225223	12	68096475	7510470	2	208137361	A/G	G	6.02418	BloodHT12	CREB1	0.17
1.7e-09	rs11078827	17	9926566	2120603	7	102533552	A/G	G	-6.02418	BloodHT12	ARMC10///NAPEPLD	-0.17
1.73e-09	rs6090836	20	35587418	7380594	11	110164437	A/G	G	6.02175	BloodHT12	AC009294.8	0.17
1.74e-09	rs6910071	6	32390832	2940424	7	36624865	A/G	G	-6.02005	BloodHT12 +BloodH8v2	AOAH	-0.17;-0.08
1.74e-09	rs3819721	6	32912776	2940424	7	36624865	A/G	G	6.02019	BloodHT12 +BloodH8v2	AOAH	0.16;0.12
1.76e-09	rs12669559	7	50403271	Human_RefSeq-8_v2-2340110	2	190743592	T/G	G	-6.01844	BloodH8v2	AC010679.6	-0.39
1.78e-09	rs2318345	8	139970360	510400	12	84723242	A/G	G	6.01685	BloodHT12 +BloodH8v2	RASSF9	0.17;0.08
1.78e-09	rs2133886	3	56917110	7570196	12	3161404	A/C	C	6.01687	BloodHT12	TSPAN9	0.17
1.89e-09	rs2517938	6	29817819	5080687	2	206714256	A/G	G	6.00724	BloodHT12 +BloodH8v2	NDUFS1	0.17;0.11
1.91e-09	rs6479706	10	61678714	Human_RefSeq-8_v2-5860102	4	101598105	A/G	G	6.00502	BloodH8v2	EMCN	0.39
1.92e-09	rs6930429	6	144397367	4920075	20	2247185	G/A	A	-6.00429	BloodHT12 +BloodH8v2	TGM3	-0.16;-0.11
1.92e-09	rs234692	21	43304683	2190541	7	99657874	A/G	G	-6.00426	BloodHT12 +BloodH8v2	AC073842.5///STAG3	-0.17;-0.09
1.93e-09	rs12669559	7	50403271	6270373	6	13910884	A/C	C	-6.00401	BloodHT12 +BloodH8v2	CCDC90A	-0.15;-0.20
1.95e-09	rs7141010	14	82507282	6370039	1	65082784	A/G	G	6.00192	BloodHT12 +BloodH8v2	RAVER2///JAK1	0.16;0.15
1.97e-09	rs2256543	6	30045812	6840408	6	6566777	A/G	G	6.00059	BloodHT12 +BloodH8v2	LY86	0.17;0.06
2.03e-09	rs1265156	6	31250276	160309	11	2385825	C/A	A	-5.99545	BloodHT12 +BloodH8v2	TSSC4///TRPM5	-0.15;-0.18
2.05e-09	rs1875426	16	34959824	3710626	6	266727	G/A	A	5.99388	BloodHT12 +BloodH8v2	DUSP22	0.14;0.22
2.07e-09	rs10251980	7	50337181	2810156	6	160378847	G/A	A	-5.99255	BloodHT12 +BloodH8v2	IGF2R	-0.15;-0.17
2.12e-09	rs981532	18	34232414	6130019	8	43045339	G/A	A	5.98822	BloodHT12	FNTA	0.17
2.12e-09	rs9379895	6	26700686	5220681	5	144790813	A/G	G	-5.98822	BloodHT12	-	-0.17
2.12e-09	rs11663276	18	8643957	5340736	15	92945687	A/C	C	-5.98822	BloodHT12	-	-0.17
2.12e-09	rs10876864	12	54687352	3310592	7	98926944	A/G	G	-5.98822	BloodHT12	ZNF789///ZNF394	-0.17
2.13e-09	rs2239804	6	32519501	2570703	21	38814653	A/G	G	-5.98749	BloodHT12 +BloodH8v2	ERG	-0.17;-0.06
2.15e-09	rs8182111	16	58562430	4760333	1	198594200	G/A	A	5.9858	BloodHT12	C1orf98	0.17
2.15e-09	rs2844657	6	30937501	1110300	4	153793684	A/G	G	5.9858	BloodHT12	TMEM154	0.17
2.16e-09	rs9303621	17	24185264	3780452	10	91097582	A/G	G	-5.98546	BloodHT12 +BloodH8v2	LIPA///IFIT1L	-0.15;-0.17
2.2e-09	rs4887584	16	34637302	3710626	6	266727	A/G	G	5.98249	BloodHT12 +BloodH8v2	DUSP22	0.14;0.22
2.22e-09	rs2133886	3	56917110	4250753	7	128583926	A/C	C	5.98096	BloodHT12	TSPAN33	0.17
2.22e-09	rs11916112	3	56899751	7200044	6	80479285	A/G	G	5.98094	BloodHT12 +BloodH8v2	SH3BGRL2///C6orf152	0.16;0.14
2.24e-09	rs7221322	17	30897885	1170056	2	219747968	G/A	A	-5.97943	BloodHT12 +BloodH8v2	C2orf24	-0.15;-0.21
2.27e-09	rs838920	12	123800266	2120678	4	185861760	A/G	G	-5.97736	BloodHT12 +BloodH8v2	MLF1IP///CCDC111	-0.14;-0.22
2.3e-09	rs4947437	7	50475387	4860181	23	48207687	A/G	G	-5.97541	BloodHT12 +BloodH8v2	SLC38A5	-0.15;-0.21
2.36e-09	rs4525696	2	85791511	5340730	7	30980137	A/G	G	5.9713	BloodHT12 +BloodH8v2	GHRHR	0.16;0.11
2.4e-09	rs6954833	7	50425940	4860181	23	48207687	A/G	G	5.96796	BloodHT12 +BloodH8v2	SLC38A5	0.14;0.24
2.41e-09	rs7185804	16	63297817	2140687	19	49119937	A/G	G	5.96758	BloodHT12 +BloodH8v2	ZNF45	0.15;0.17
2.52e-09	rs9870114	3	102452930	6450133	19	62926863	A/G	G	5.96012	BloodHT12 +BloodH8v2	ZNF671	0.15;0.18
2.52e-09	rs9494101	6	135241289	450537	11	5329543	G/A	A	-5.96012	BloodHT12 +BloodH8v2	HBG2///ENST00000399563	-0.15;-0.18
2.52e-09	rs2163977	16	34773635	610072	6	266727	G/A	A	5.96007	BloodHT12 +BloodH8v2	DUSP22	0.13;0.28
2.53e-09	rs1741315	20	4103948	3840400	6	16375274	A/G	G	5.95964	BloodHT12 +BloodH8v2	GMPR	0.16;0.13
2.58e-09	rs4795457	17	24112055	3780452	10	91097582	A/G	G	5.95647	BloodHT12 +BloodH8v2	LIPA///IFIT1L	0.15;0.17
2.6e-09	rs2028900	2	85621246	3840519	16	66569510	A/G	G	5.95539	BloodHT12 +BloodH8v2	DPEP3	0.15;0.19
2.65e-09	rs9870114	3	102452930	5550743	19	63091949	A/G	G	5.95228	BloodHT12	-	0.17
2.65e-09	rs9263871	6	31278507	160630	7	100641855	A/G	G	-5.95228	BloodHT12	PLOD3	-0.17
2.65e-09	rs733628	2	60556270	3440630	1	6435919	A/G	G	-5.95228	BloodHT12	ESPN///TNFRSF25	-0.17
2.65e-09	rs558702	6	31978305	1110300	4	153793684	G/A	A	5.95228	BloodHT12	TMEM154	0.17
2.65e-09	rs2523989	6	30186254	6380347	22	40368619	G/A	A	-5.95228	BloodHT12	XRCC6	-0.17
2.65e-09	rs2844659	6	30932511	1110300	4	153793684	G/A	A	5.95228	BloodHT12	TMEM154	0.17
2.65e-09	rs2844779	6	30313386	5080576	4	55260244	C/A	A	5.95228	BloodHT12	KIT	0.17
2.65e-09	rs12093313	1	45143747	3190292	4	85632412	G/A	A	-5.95228	BloodHT12	-	-0.17
2.65e-09	rs259919	6	30133482	5080577	20	61976431	A/G	G	5.95228	BloodHT12	TPD52L2	0.17
2.65e-09	rs2043031	17	24109691	3780452	10	91097582	A/G	G	-5.95215	BloodHT12 +BloodH8v2	LIPA///IFIT1L	-0.15;-0.18
2.68e-09	rs7930593	11	492013	7650681	1	14018946	A/G	G	5.94987	BloodHT12	PRDM2	0.17
2.72e-09	rs4662834	2	129195312	1110609	18	12255955	A/G	G	-5.94747	BloodHT12	CIDEA	-0.17
2.72e-09	rs1270942	6	32026839	1110300	4	153793684	A/G	G	5.94747	BloodHT12	TMEM154	0.17
2.73e-09	rs12564848	1	172542992	6370762	22	36702615	A/G	G	-5.94739	BloodHT12 +BloodH8v2	POLR2F	-0.15;-0.16
2.77e-09	rs1052176	1	153527007	1690706	6	27927732	C/A	A	-5.94476	BloodHT12 +BloodH8v2	HIST1H3H	-0.16;-0.14
2.78e-09	rs2232176	22	29866133	380148	16	397173	C/A	A	5.944	BloodHT12 +BloodH8v2	DECR2	0.16;0.14
2.91e-09	rs10511261	3	108685314	2120634	16	65247133	A/C	C	5.9365	BloodHT12 +BloodH8v2	CMTM4	0.15;0.15
2.99e-09	rs12461523	19	44700060	7400050	7	45044452	A/C	C	5.93257	BloodHT12 +BloodH8v2	CCM2	0.14;0.22
3.01e-09	rs6695327	1	172328467	6370762	22	36702615	A/C	C	-5.9312	BloodHT12 +BloodH8v2	POLR2F	-0.15;-0.16
3.04e-09	rs1884994	1	172216905	6370762	22	36702615	A/G	G	-5.92968	BloodHT12 +BloodH8v2	POLR2F	-0.15;-0.17
3.16e-09	rs12100841	14	34641402	5050519	2	46644351	A/G	G	-5.92334	BloodHT12 +BloodH8v2	RHOQ	-0.16;-0.10
3.2e-09	rs968726	17	24218760	1690240	5	154194325	A/G	G	5.92119	BloodHT12 +BloodH8v2	C5orf4	0.13;0.26
3.2e-09	rs12421158	11	599888	7650681	1	14018946	A/G	G	-5.92093	BloodHT12	PRDM2	-0.17
3.21e-09	rs10407035	19	44605474	7400050	7	45044452	G/A	A	5.9207	BloodHT12 +BloodH8v2	CCM2	0.15;0.19
3.25e-09	rs2523946	6	30049922	7550064	16	2685764	G/A	A	5.9182	BloodHT12 +BloodH8v2	KCTD5	0.18;0.02
3.26e-09	rs10512472	17	30908917	4150563	16	87946	A/G	G	5.91782	BloodHT12 +BloodH8v2	C16orf35///MPG	0.16;0.11
3.29e-09	rs2072758	1	172792540	6370762	22	36702615	A/G	G	5.91649	BloodHT12 +BloodH8v2	POLR2F	0.15;0.16
3.29e-09	rs3130618	6	31740113	1110300	4	153793684	C/A	A	5.91634	BloodHT12	TMEM154	0.17
3.29e-09	rs9267522	6	31711749	1110300	4	153793684	A/G	G	5.91634	BloodHT12	TMEM154	0.17
3.29e-09	rs902531	16	80959879	1500487	23	129724960	A/G	G	-5.91634	BloodHT12	ENOX2	-0.17
3.29e-09	rs58795	11	131425277	6350343	5	178979030	G/A	A	-5.91634	BloodHT12	HNRNPH1	-0.17
3.29e-09	rs3749971	6	29450754	6380347	22	40368619	G/A	A	-5.91634	BloodHT12	XRCC6	-0.17
3.29e-09	rs2523946	6	30049922	2340324	3	30677545	G/A	A	5.91634	BloodHT12	TGFBR2	0.17
3.29e-09	rs3115663	6	31709822	1110300	4	153793684	A/G	G	5.91634	BloodHT12	TMEM154	0.17
3.29e-09	rs2857595	6	31676448	1110300	4	153793684	G/A	A	5.91634	BloodHT12	TMEM154	0.17
3.29e-09	rs3132685	6	30053928	6380347	22	40368619	G/A	A	-5.91634	BloodHT12	XRCC6	-0.17
3.29e-09	rs2025175	9	35895966	4850615	23	47809143	A/G	G	-5.91634	BloodHT12	ZNF630	-0.17
3.29e-09	rs2839160	21	46476613	2640482	10	75164007	A/G	G	5.91634	BloodHT12	GLUDP3	0.17
3.29e-09	rs1611710	6	29936895	5080577	20	61976431	A/G	G	5.91634	BloodHT12	TPD52L2	0.17
3.29e-09	rs2394160	6	29811241	7000274	9	118982070	A/G	G	-5.91634	BloodHT12	RPL10P3///SNORA70///ASTN2	-0.17
3.29e-09	rs17008917	1	219077940	240497	6	55337738	A/G	G	5.91634	BloodHT12	GFRAL	0.17
3.29e-09	rs11130549	3	56855484	5560246	15	61136527	A/G	G	5.91634	BloodHT12	TPM1	0.17
3.29e-09	rs12528584	6	31119824	1110300	4	153793684	A/G	G	5.91634	BloodHT12	TMEM154	0.17
3.29e-09	rs10806042	6	76278729	2140707	20	43315456	G/A	A	-5.91634	BloodHT12	SLPI	-0.17
3.32e-09	rs11916112	3	56899751	5560280	17	45552927	A/G	G	5.91506	BloodHT12 +BloodH8v2	SAMD14	0.15;0.18
3.32e-09	rs2451255	6	159430804	4390398	9	129953363	A/C	C	-5.91494	BloodHT12 +BloodH8v2	LCN2	-0.13;-0.28
3.34e-09	rs7635103	3	187316453	540184	4	181855820	A/C	C	-5.91395	BloodHT12	-	-0.17
3.34e-09	rs3868542	6	31253818	160309	11	2385825	A/G	G	-5.91394	BloodHT12 +BloodH8v2	TSSC4///TRPM5	-0.15;-0.17
3.34e-09	rs3131854	6	29719864	5080576	4	55260244	A/G	G	5.91395	BloodHT12	KIT	0.17
3.34e-09	rs2975033	6	29930240	4210544	12	107545992	G/A	A	5.91395	BloodHT12	SELPLG	0.17
3.34e-09	rs1611732	6	29938987	5080577	20	61976431	A/G	G	5.91395	BloodHT12	TPD52L2	0.17
3.39e-09	rs305124	4	39445981	3520484	12	94559532	A/G	G	5.91156	BloodHT12	-	0.17
3.43e-09	rs971398	8	95287755	4850632	11	77508991	G/A	A	5.90975	BloodHT12 +BloodH8v2	ALG8	0.15;0.19
3.44e-09	rs592229	6	32038420	1110300	4	153793684	A/C	C	5.90916	BloodHT12	TMEM154	0.17
3.58e-09	rs9513085	13	27818923	5890706	9	37914289	A/G	G	5.90241	BloodHT12 +BloodH8v2	SHB	0.16;0.12
3.58e-09	rs1741315	20	4103948	2120152	17	39691779	A/G	G	-5.90245	BloodHT12 +BloodH8v2	SLC4A1	-0.16;-0.09
4.09e-09	rs1980493	6	32471193	6380347	22	40368619	T/C	C	-5.88041	BloodHT12	XRCC6	-0.17;
