# Supplementary material for: Trans-eQTLs Reveal That Independent Genetic Variants Associated with a Complex Phenotype Converge on Intermediate Genes, with a Major Role for the HLA
Source: PLoS Genet. 2011 Aug 4;7(8):e1002197. doi: 10.1371/journal.pgen.1002197 (PMC3150446; doi:10.1371/journal.pgen.1002197)
Supplement: Table S3 — Detected cis-eQTLs (FDR 0.05) for 1,167 trait-associated SNPs. (XLS) [file pgen.1002197.s012.xls]

## Sheet: TraitSNPsCiseQTLsFDR0.05PrimerP
PValue	SNP	SNP Chr	SNP Chr Pos	Probe Name	Probe Chr	Probe Center Chr Pos	SNP Type	Allele Assessed	Overall Z-Score	Datasets Where SNP-Probe pair passes QC	Offical HGNC Gene Name	Correlation Coefficient
9.81343e-198	rs8049439	16	28745016	6370097	16	28763379	C/T	T	-31.2243	BloodHT12+BloodH8v2	TUFM	-0.69;-0.72
9.81343e-198	rs2290400	17	35319766	6270615	17	35321401	C/T	T	30.0462	BloodHT12+BloodH8v2	GSDMB	0.68;0.69
9.81343e-198	rs7498665	16	28790742	6370097	16	28763379	A/G	G	30.8098	BloodHT12+BloodH8v2	TUFM	0.69;0.70
9.81343e-198	rs9302752	16	49276604	940220	16	49306519	C/T	T	34.8162	BloodHT12+BloodH8v2	CARD15	0.75;0.73
9.81343e-198	rs703842	12	56449006	870056	12	56463712	A/G	G	30.8972	BloodHT12+BloodH8v2	FAM119B///TSFM	0.69;0.72
4.56214e-195	rs7216389	17	35323475	6270615	17	35321401	C/T	T	29.7949	BloodHT12+BloodH8v2	GSDMB	0.67;0.70
2.71929e-189	rs2872507	17	35294289	6270615	17	35321401	G/A	A	-29.3457	BloodHT12+BloodH8v2	GSDMB	-0.67;-0.67
5.70364e-167	rs2301436	6	167357978	2850100	6	167276836	C/T	T	-27.541	BloodHT12+BloodH8v2	RP11-514O12.3	-0.63;-0.65
2.18913e-146	rs13015714	2	102338297	6520180	2	102418571	T/G	G	-25.7651	BloodHT12+BloodH8v2	IL18RAP	-0.61;-0.57
3.93913e-133	rs393152	17	41074926	240152	17	41070908	A/G	G	24.5538	BloodHT12	-	0.62
1.24456e-131	rs1728785	16	67148731	5900286	16	67144627	A/C	C	24.4131	BloodHT12+BloodH8v2	ZFP90	0.56;0.69
1.0622e-125	rs602875	6	32681607	780403	6	32768214	A/G	G	-23.8482	BloodHT12	HLA-DQA1///HLA-DQA2	-0.61
1.70522e-103	rs131794	22	49318618	7650128	22	49313187	C/A	A	-21.6026	BloodHT12+BloodH8v2	TYMP	-0.51;-0.57
3.07946e-100	rs131794	22	49318618	2350504	22	49311534	C/A	A	-21.2533	BloodHT12	SCO2///TYMP	-0.55
2.204e-99	rs757978	2	242019774	630601	2	241941906	C/T	T	21.1607	BloodHT12	-	0.55
1.08658e-97	rs2304130	19	19650528	2060193	19	19626244	A/G	G	20.976	BloodHT12	ATP13A1	0.55
3.85285e-91	rs2647044	6	32775888	2070608	6	32627630	G/A	A	20.2461	BloodHT12	HLA-DRB5///HLA-DRB1	0.53
3.07486e-90	rs7498665	16	28790742	1230192	16	28902559	A/G	G	20.1435	BloodHT12+BloodH8v2	SPNS1///LAT	0.49;0.52
1.60501e-89	rs8049439	16	28745016	1230192	16	28902559	C/T	T	-20.0615	BloodHT12+BloodH8v2	SPNS1///LAT	-0.48;-0.53
2.38961e-89	rs10935120	3	135715782	2690064	3	135731904	G/A	A	-20.0416	BloodHT12+BloodH8v2	CEP63	-0.48;-0.52
3.64308e-89	rs2187668	6	32713862	2070608	6	32627630	C/T	T	20.0207	BloodHT12	HLA-DRB5///HLA-DRB1	0.53
1.31287e-87	rs4728142	7	128361203	2230431	7	128371275	A/G	G	19.8413	BloodHT12	IRF5	0.52
1.56396e-87	rs7112513	11	116542571	650678	11	116586252	G/A	A	-19.8325	BloodHT12+BloodH8v2	TAGLN///PCSK7	-0.49;-0.44
7.7409e-87	rs11012	17	40869224	240152	17	41070908	C/T	T	19.7519	BloodHT12	-	0.52
1.87034e-86	rs757978	2	242019774	5960703	2	241922755	C/T	T	19.7073	BloodHT12	SEPT2	0.52
4.5101e-86	rs2290400	17	35319766	5390608	17	35321401	C/T	T	19.6627	BloodHT12	GSDMB	0.52
1.29554e-85	rs4728142	7	128361203	4260373	7	128371275	A/G	G	19.609	BloodHT12+BloodH8v2	IRF5	0.48;0.47
2.59674e-85	rs7216389	17	35323475	5390608	17	35321401	C/T	T	19.5737	BloodHT12	GSDMB	0.52
7.45288e-81	rs9272219	6	32710247	1190754	6	32731975	G/T	T	-19.0435	BloodHT12	-	-0.5
1.26277e-77	rs2872507	17	35294289	5390608	17	35321401	G/A	A	-18.6502	BloodHT12	GSDMB	-0.5
2.17121e-77	rs4950928	1	201422505	6860465	1	201386171	C/G	G	-18.6211	BloodHT12+BloodH8v2	ADORA1///MYBPH	-0.46;-0.44
2.95987e-77	rs420259	16	23541527	5130468	16	23574495	A/G	G	18.6045	BloodHT12+BloodH8v2	DCTN5	0.43;0.61
8.62325e-77	rs7112513	11	116542571	4890328	11	116564020	G/A	A	-18.547	BloodHT12+BloodH8v2	SIDT2	-0.45;-0.48
1.58564e-75	rs2517713	6	30026078	1980592	6	29965096	G/T	T	18.3899	BloodHT12	HLA-H	0.49
4.6355e-71	rs2338104	12	108379551	5390754	12	108385190	G/C	C	-17.8238	BloodHT12+BloodH8v2	KCTD10	-0.44;-0.47
7.64442e-71	rs1158167	20	23526189	6450543	20	23561822	A/G	G	-17.7956	BloodHT12+BloodH8v2	CST3	-0.43;-0.49
3.96145e-70	rs602875	6	32681607	1190754	6	32731975	A/G	G	-17.7032	BloodHT12	-	-0.47
2.00664e-68	rs2281808	20	1558551	4220152	20	1572111	C/T	T	-17.481	BloodHT12+BloodH8v2	SIRPG	-0.40;-0.59
3.97359e-68	rs2872507	17	35294289	1500112	17	35334101	G/A	A	-17.4419	BloodHT12+BloodH8v2	ORMDL3	-0.41;-0.57
3.24369e-67	rs131794	22	49318618	7510537	22	49306976	C/A	A	17.3215	BloodHT12	NCAPH2///SCO2	0.46
2.54223e-65	rs16996148	19	19519472	2060193	19	19626244	G/T	T	17.0687	BloodHT12	ATP13A1	0.46
2.54223e-65	rs17216525	19	19523220	2060193	19	19626244	C/T	T	17.0687	BloodHT12	ATP13A1	0.46
1.58522e-64	rs7216389	17	35323475	1500112	17	35334101	C/T	T	16.9614	BloodHT12+BloodH8v2	ORMDL3	0.40;0.54
5.70083e-63	rs17609240	17	35364215	6270615	17	35321401	G/T	T	-16.7497	BloodHT12+BloodH8v2	GSDMB	-0.41;-0.44
3.01593e-62	rs9272346	6	32712350	1190754	6	32731975	A/G	G	16.6503	BloodHT12	-	0.45
2.57994e-60	rs10401969	19	19268718	7400243	19	19316301	T/C	C	-16.3818	BloodHT12+BloodH8v2	KIAA0892	-0.40;-0.45
6.95227e-60	rs2290400	17	35319766	1500112	17	35334101	C/T	T	16.3214	BloodHT12+BloodH8v2	ORMDL3	0.38;0.53
2.80637e-59	rs10935120	3	135715782	6250382	3	135683379	G/A	A	-16.2361	BloodHT12+BloodH8v2	ANAPC13	-0.40;-0.44
2.83395e-59	rs2647044	6	32775888	780403	6	32768214	G/A	A	-16.2354	BloodHT12	HLA-DQA1///HLA-DQA2	-0.44
1.08522e-58	rs2187668	6	32713862	780403	6	32768214	C/T	T	-16.1529	BloodHT12	HLA-DQA1///HLA-DQA2	-0.44
2.98915e-57	rs2315008	20	61814400	6420450	20	61841706	G/T	T	15.9471	BloodHT12	RP4-583P15.5///SLC2A4RG	0.43
5.75766e-57	rs3825932	15	77022501	1980288	15	77012811	C/T	T	-15.906	BloodHT12	CTSH	-0.43
1.05452e-53	rs9929218	16	67378447	5900286	16	67144627	A/G	G	15.4284	BloodHT12+BloodH8v2	ZFP90	0.37;0.46
5.00583e-51	rs910316	14	74695795	3130079	14	74542705	A/C	C	15.0255	BloodHT12+BloodH8v2	EIF2B2	0.34;0.54
1.1463e-50	rs910873	20	32635433	5490240	20	32637730	G/A	A	-14.9704	BloodHT12	MAP1LC3A///CDC91L1	-0.41
8.22135e-50	rs3123078	10	51194977	1300671	10	51247986	T/C	C	-14.8388	BloodHT12+BloodH8v2	NCOA4	-0.35;-0.48
3.57843e-49	rs255049	16	66570972	1510630	16	66642703	T/C	C	14.74	BloodHT12+BloodH8v2	DUS2L	0.36;0.44
4.11264e-49	rs7804356	7	26858190	7160360	7	26772040	C/T	T	-14.7306	BloodHT12+BloodH8v2	SKAP2	-0.39;-0.29
5.51165e-49	rs393152	17	41074926	1070368	17	41074368	A/G	G	14.7106	BloodHT12+BloodH8v2	C17orf69	0.35;0.48
2.9434e-48	rs2467853	15	43486085	7400619	15	43547928	G/T	T	-14.5969	BloodHT12+BloodH8v2	SPATA5L1	-0.34;-0.51
1.44598e-46	rs9303521	17	41160977	240152	17	41070908	G/T	T	14.329	BloodHT12	-	0.39
1.97125e-45	rs1378942	15	72864420	3170239	15	72872162	A/C	C	14.1464	BloodHT12+BloodH8v2	CSK	0.35;0.39
1.9908e-44	rs7255045	19	12793269	6200315	19	12839367	A/G	G	13.9826	BloodHT12+BloodH8v2	MAST1///DNASE2	0.36;0.31
4.52835e-44	rs17418283	5	94180344	3360491	5	94357496	T/C	C	-13.9241	BloodHT12+BloodH8v2	MCTP1	-0.34;-0.42
2.12782e-43	rs1980493	6	32471193	2070608	6	32627630	T/C	C	13.8131	BloodHT12	HLA-DRB5///HLA-DRB1	0.38
4.24321e-43	rs9858542	3	49676987	2850202	3	49819298	A/G	G	-13.7632	BloodHT12+BloodH8v2	C3orf54///UBA7	-0.35;-0.35
8.58158e-43	rs2326017	17	44075564	3460097	17	43976206	C/T	T	-13.7122	BloodHT12+BloodH8v2	HOXB2	-0.34;-0.37
8.16405e-42	rs17221417	16	49297083	940220	16	49306519	C/G	G	-13.5479	BloodHT12+BloodH8v2	CARD15	-0.36;-0.26
9.95921e-42	rs2736340	8	11381382	4010184	8	11325744	C/T	T	13.5333	BloodHT12+BloodH8v2	C8orf13///C8orf12	0.29;0.58
1.46511e-41	rs3197999	3	49696536	2850202	3	49819298	A/G	G	-13.505	BloodHT12+BloodH8v2	C3orf54///UBA7	-0.34;-0.35
4.66724e-41	rs7153027	14	91496975	510747	14	91620795	A/C	C	13.4193	BloodHT12	ATXN3	0.37
8.2537e-40	rs10871454	16	30955580	5820647	16	30986338	C/T	T	13.2047	BloodHT12+BloodH8v2	ZNF668	0.32;0.43
1.33748e-39	rs210138	6	33650516	6180133	6	33734731	A/G	G	-13.1684	BloodHT12+BloodH8v2	ITPR3	-0.34;-0.32
3.1153e-39	rs2618476	8	11389950	6330471	8	11424223	T/C	C	-13.1042	BloodHT12+BloodH8v2	BLK	-0.32;-0.40
6.80353e-39	rs2736340	8	11381382	6330471	8	11424223	C/T	T	-13.0449	BloodHT12+BloodH8v2	BLK	-0.32;-0.39
8.48014e-39	rs4788084	16	28447349	5690131	16	28505740	C/T	T	-13.028	BloodHT12	AC020765.4///SULT1A2	-0.36
1.69154e-38	rs7221109	17	36023812	2650064	17	36046989	C/T	T	12.9754	BloodHT12+BloodH8v2	ENST00000322688///SMARCE1///KRT222P	0.30;0.49
2.21287e-38	rs2188962	5	131798704	7050180	5	131746273	C/T	T	-12.9546	BloodHT12+BloodH8v2	SLC22A5	-0.32;-0.38
4.45449e-38	rs2188962	5	131798704	6040398	5	131682917	C/T	T	-12.901	BloodHT12+BloodH8v2	SLC22A4	-0.31;-0.40
6.81439e-38	rs16996148	19	19519472	7400243	19	19316301	G/T	T	-12.8682	BloodHT12+BloodH8v2	KIAA0892	-0.33;-0.34
7.40283e-38	rs17216525	19	19523220	7400243	19	19316301	C/T	T	-12.8617	BloodHT12+BloodH8v2	KIAA0892	-0.33;-0.34
2.29662e-37	rs2618476	8	11389950	4010184	8	11325744	T/C	C	12.7738	BloodHT12+BloodH8v2	C8orf13///C8orf12	0.28;0.54
3.341e-37	rs13277113	8	11386595	6330471	8	11424223	G/A	A	-12.7448	BloodHT12+BloodH8v2	BLK	-0.31;-0.38
7.85045e-37	rs6435862	2	215380791	5080561	2	215342097	T/G	G	-12.6779	BloodHT12	BARD1	-0.35
3.43319e-36	rs2227139	6	32521437	2070608	6	32627630	A/G	G	12.5617	BloodHT12	HLA-DRB5///HLA-DRB1	0.35
6.59902e-36	rs13277113	8	11386595	4010184	8	11325744	G/A	A	12.51	BloodHT12+BloodH8v2	C8orf13///C8orf12	0.28;0.53
1.593e-35	rs1678542	12	56254982	870056	12	56463712	C/G	G	12.4398	BloodHT12+BloodH8v2	FAM119B///TSFM	0.31;0.33
2.40057e-35	rs4728142	7	128361203	3360241	7	128432309	A/G	G	12.407	BloodHT12	TNPO3	0.34
8.87975e-35	rs2281808	20	1558551	2510112	20	1572111	C/T	T	12.3018	BloodHT12+BloodH8v2	SIRPG	0.31;0.35
1.01246e-34	rs8049439	16	28745016	5690131	16	28505740	C/T	T	12.2912	BloodHT12	AC020765.4///SULT1A2	0.34
1.24617e-34	rs11012	17	40869224	1070368	17	41074368	C/T	T	12.2742	BloodHT12+BloodH8v2	C17orf69	0.30;0.41
1.33873e-34	rs2076756	16	49314382	940220	16	49306519	A/G	G	-12.2686	BloodHT12+BloodH8v2	CARD15	-0.33;-0.24
2.61699e-34	rs2281808	20	1558551	2680050	20	1572111	C/T	T	12.2141	BloodHT12	SIRPG	0.34
1.05611e-33	rs9272346	6	32712350	6370315	6	32599600	A/G	G	-12.1002	BloodHT12+BloodH8v2	HLA-DRB5	-0.35;-0.08
1.71783e-33	rs615672	6	32682149	1190754	6	32731975	G/C	C	-12.0602	BloodHT12	-	-0.33
2.21089e-33	rs10903129	1	25641524	5220615	1	25500545	A/G	G	-12.0392	BloodHT12+BloodH8v2	RHD	-0.28;-0.44
2.73621e-33	rs6010620	20	61780283	6420450	20	61841706	A/G	G	-12.0218	BloodHT12	RP4-583P15.5///SLC2A4RG	-0.33
4.31269e-32	rs17609240	17	35364215	5390608	17	35321401	G/T	T	-11.7917	BloodHT12	GSDMB	-0.33
9.53504e-32	rs10993994	10	51219502	1300671	10	51247986	C/T	T	-11.7247	BloodHT12+BloodH8v2	NCOA4	-0.29;-0.34
1.67483e-31	rs11597390	10	101851425	240097	10	101999736	G/A	A	11.6769	BloodHT12	CWF19L1	0.32
7.33069e-31	rs12740374	1	109619113	1070762	1	109625515	G/T	T	11.5507	BloodHT12+BloodH8v2	PSRC1	0.24;0.55
1.01501e-30	rs599839	1	109623689	1070762	1	109625515	A/G	G	11.5226	BloodHT12+BloodH8v2	PSRC1	0.25;0.54
1.5513e-30	rs8007661	14	91529711	510747	14	91620795	C/T	T	11.4861	BloodHT12	ATXN3	0.32
1.75771e-30	rs646776	1	109620053	1070762	1	109625515	T/C	C	11.4753	BloodHT12+BloodH8v2	PSRC1	0.24;0.55
5.71252e-30	rs2395185	6	32541145	6370315	6	32599600	G/T	T	11.3729	BloodHT12+BloodH8v2	HLA-DRB5	0.37;-0.14
2.34233e-29	rs11602954	11	192856	6180609	11	183416	G/A	A	11.2491	BloodHT12+BloodH8v2	SCGB1C1///BET1L	0.29;0.28
2.52425e-29	rs6465657	7	97654263	5810196	7	97701698	C/T	T	-11.2425	BloodHT12+BloodH8v2	AC091654.4	-0.24;-0.51
7.67722e-29	rs9357152	6	32772938	1190754	6	32731975	A/G	G	-11.1439	BloodHT12	-	-0.31
1.1756e-28	rs1182188	7	2836511	670082	7	2792378	T/C	C	11.106	BloodHT12	GNA12	0.31
1.41232e-28	rs1042779	3	52796051	3710343	3	52830890	G/A	A	-11.0894	BloodHT12+BloodH8v2	ITIH4	-0.28;-0.31
1.79359e-28	rs393152	17	41074926	240022	17	41249074	A/G	G	11.068	BloodHT12	ENST00000406182///ENST00000321299	0.31
1.98296e-28	rs2523393	6	29813638	5220070	6	29800214	A/G	G	-11.059	BloodHT12+BloodH8v2	HLA-F///HCG4P11	-0.26;-0.41
2.67246e-28	rs2074518	17	30348495	3460431	17	30343926	C/T	T	-11.0322	BloodHT12+BloodH8v2	LIG3	-0.27;-0.35
2.96026e-28	rs6725887	2	203454130	3120292	2	203275589	T/C	C	-11.0232	BloodHT12+BloodH8v2	FAM117B	-0.27;-0.36
3.75411e-28	rs494620	6	31946692	3850433	6	31904838	A/G	G	-11.0018	BloodHT12+BloodH8v2	HSPA1B	-0.31;-0.09
8.45081e-28	rs10946808	6	26341366	6200669	6	26252369	A/G	G	-10.9284	BloodHT12+BloodH8v2	HIST1H4A///HIST1H2BD///HIST1H2AC	-0.29;-0.20
9.60234e-28	rs17367504	1	11785365	3990477	1	11773758	A/G	G	10.9166	BloodHT12	MTHFR///AL953897.6	0.3
1.45785e-27	rs281437	19	10258238	730554	19	10259424	C/T	T	10.8788	BloodHT12	ICAM4	0.3
2.96789e-27	rs757978	2	242019774	Human_RefSeq-8_v2-580376	2	241922755	C/T	T	10.8136	BloodH8v2	2010-09-02	0.64
3.03333e-27	rs9271366	6	32694832	6370315	6	32599600	A/G	G	10.8118	BloodHT12+BloodH8v2	HLA-DRB5	0.29;0.22
3.81775e-26	rs3130340	6	32352605	2570564	6	32518213	T/C	C	10.577	BloodHT12	HLA-DRA	0.29
1.04069e-25	rs6495122	15	72912698	3170239	15	72872162	A/C	C	-10.4826	BloodHT12+BloodH8v2	CSK	-0.27;-0.25
1.11354e-25	rs3135388	6	32521029	6370315	6	32599600	G/A	A	10.476	BloodHT12+BloodH8v2	HLA-DRB5	0.28;0.20
1.53159e-25	rs1801133	1	11778965	5550253	1	11979555	G/A	A	10.4459	BloodHT12+BloodH8v2	MFN2	0.27;0.27
1.87872e-25	rs798544	7	2729628	670082	7	2792378	C/T	T	10.4265	BloodHT12	GNA12	0.29
1.87872e-25	rs602875	6	32681607	2070608	6	32627630	A/G	G	10.4265	BloodHT12	HLA-DRB5///HLA-DRB1	0.29
1.92271e-25	rs2259816	12	119919970	50414	12	119931957	T/G	G	-10.4242	BloodHT12+BloodH8v2	C12orf43	-0.25;-0.33
2.20425e-25	rs1169310	12	119923816	50414	12	119931957	A/G	G	-10.4112	BloodHT12+BloodH8v2	C12orf43	-0.25;-0.33
2.29401e-25	rs3764021	12	9724895	6370414	12	9771743	T/C	C	10.4074	BloodHT12+BloodH8v2	CLECL1	0.24;0.40
2.94458e-25	rs1169313	12	119927053	50414	12	119931957	C/T	T	-10.3837	BloodHT12+BloodH8v2	C12orf43	-0.25;-0.33
4.74333e-25	rs255052	16	66582496	1510630	16	66642703	G/A	A	10.338	BloodHT12+BloodH8v2	DUS2L	0.25;0.35
1.95838e-24	rs9268645	6	32516505	2070608	6	32627630	C/G	G	-10.2014	BloodHT12	HLA-DRB5///HLA-DRB1	-0.28
2.31836e-24	rs4788084	16	28447349	1240113	16	28491684	C/T	T	-10.185	BloodHT12+BloodH8v2	AC020765.4	-0.24;-0.38
2.87642e-24	rs2075671	7	100183042	1260730	7	100250601	A/G	G	-10.1639	BloodHT12	EPHB4	-0.28
3.50928e-24	rs37062	16	57124739	6520382	16	57137857	A/G	G	10.1445	BloodHT12+BloodH8v2	SETD6///CNOT1	0.25;0.32
4.21897e-24	rs2071348	11	5220722	4010040	11	5329543	G/T	T	-10.1264	BloodHT12	HBG2///ENST00000399563	-0.28
4.3326e-24	rs17609240	17	35364215	1500112	17	35334101	G/T	T	-10.124	BloodHT12+BloodH8v2	ORMDL3	-0.25;-0.34
5.58084e-24	rs255052	16	66582496	3840519	16	66569510	G/A	A	-10.0992	BloodHT12+BloodH8v2	DPEP3	-0.24;-0.36
6.17958e-24	rs9272219	6	32710247	2070608	6	32627630	G/T	T	10.089	BloodHT12	HLA-DRB5///HLA-DRB1	0.28
6.46279e-24	rs2071348	11	5220722	450537	11	5329543	G/T	T	-10.0848	BloodHT12+BloodH8v2	HBG2///ENST00000399563	-0.26;-0.23
7.48258e-24	rs7188697	16	57179679	6520382	16	57137857	A/G	G	10.0702	BloodHT12+BloodH8v2	SETD6///CNOT1	0.25;0.32
2.87351e-23	rs211718	1	75879263	430139	1	75982320	C/T	T	9.93708	BloodHT12+BloodH8v2	ACADM	0.22;0.42
4.9235e-23	rs1830084	3	134991154	4480224	3	135014784	A/T	T	-9.88337	BloodHT12+BloodH8v2	SRPRB	-0.25;-0.28
5.1651e-23	rs255049	16	66570972	3840519	16	66569510	T/C	C	-9.8786	BloodHT12+BloodH8v2	DPEP3	-0.24;-0.35
1.06935e-22	rs3811647	3	134966719	4480224	3	135014784	G/A	A	-9.80537	BloodHT12+BloodH8v2	SRPRB	-0.25;-0.27
1.62282e-22	rs10946808	6	26341366	290730	6	26252369	A/G	G	-9.76309	BloodHT12+BloodH8v2	HIST1H4A///HIST1H2BD///HIST1H2AC	-0.27;-0.17
2.07192e-22	rs7310409	12	119909244	50414	12	119931957	A/G	G	-9.73835	BloodHT12+BloodH8v2	C12orf43	-0.24;-0.32
3.73229e-22	rs3135363	6	32497626	2070608	6	32627630	A/G	G	9.6784	BloodHT12	HLA-DRB5///HLA-DRB1	0.27
9.85599e-22	rs2271293	16	66459571	3840519	16	66569510	G/A	A	-9.57852	BloodHT12+BloodH8v2	DPEP3	-0.23;-0.33
1.24302e-21	rs889312	5	56067641	6100239	5	56244811	C/A	A	9.55447	BloodHT12+BloodH8v2	C5orf35	0.24;0.26
1.62832e-21	rs4538475	4	15347035	6270681	4	15328623	A/G	G	9.5264	BloodHT12+BloodH8v2	BST1	0.23;0.31
2.76118e-21	rs9303521	17	41160977	1070368	17	41074368	G/T	T	9.4716	BloodHT12+BloodH8v2	C17orf69	0.22;0.38
3.16299e-21	rs505802	11	64113648	3610743	11	64299049	C/T	T	-9.45733	BloodHT12+BloodH8v2	SF1	-0.23;-0.31
3.6643e-21	rs393152	17	41074926	7330070	17	40864702	A/G	G	-9.4419	BloodHT12+BloodH8v2	AC091132.16	-0.25;-0.23
6.53499e-21	rs9272219	6	32710247	2570564	6	32518213	G/T	T	9.38101	BloodHT12	HLA-DRA	0.26
8.03427e-21	rs10788819	1	150161717	6100010	1	150130710	C/T	T	9.35924	BloodHT12+BloodH8v2	THEM4	0.21;0.41
8.04949e-21	rs4785763	16	88594437	6350075	16	88564200	C/A	A	9.35909	BloodHT12+BloodH8v2	ENST00000360417	0.23;0.28
9.25867e-21	rs11012	17	40869224	7330070	17	40864702	C/T	T	-9.34434	BloodHT12+BloodH8v2	AC091132.16	-0.24;-0.24
1.11613e-20	rs4654748	1	21658655	5080431	1	21643513	C/T	T	-9.32449	BloodHT12+BloodH8v2	RP11-293F5.2///NBPF3	-0.21;-0.39
1.31742e-20	rs615672	6	32682149	2570564	6	32518213	G/C	C	9.30683	BloodHT12	HLA-DRA	0.26
1.31742e-20	rs2188962	5	131798704	4850168	5	131682917	C/T	T	-9.30683	BloodHT12	SLC22A4	-0.26
1.86845e-20	rs4466998	14	64545293	6370612	14	64461279	C/A	A	9.26976	BloodHT12	CHURC1	0.26
2.50211e-20	rs7258249	19	8177721	6590139	19	8285185	A/G	G	-9.23844	BloodHT12+BloodH8v2	LASS4///ELAVL1	-0.21;-0.36
2.50679e-20	rs9277535	6	33162839	1050360	6	33159797	A/G	G	9.23829	BloodHT12+BloodH8v2	HLA-DPB1	0.26;0.12
2.87826e-20	rs2650000	12	119873345	7650097	12	119951923	A/C	C	-9.22349	BloodHT12+BloodH8v2	OASL	-0.25;-0.20
2.99325e-20	rs1539019	1	245666924	3420154	1	245662562	C/A	A	-9.21933	BloodHT12+BloodH8v2	NLRP3	-0.22;-0.35
5.25749e-20	rs2517713	6	30026078	2690390	6	29869356	G/T	T	9.15864	BloodHT12	ENST00000320533///ENST00000318669	0.26
5.25749e-20	rs4962153	9	135313575	2600452	9	135190129	A/G	G	-9.15864	BloodHT12	SURF6	-0.26
1.02185e-19	rs1165205	6	25978521	3930377	6	26082290	A/T	T	-9.08665	BloodHT12+BloodH8v2	TRIM38	-0.25;-0.17
1.04081e-19	rs3846662	5	74686840	5360296	5	74934759	A/G	G	-9.08464	BloodHT12	-	-0.25
1.46145e-19	rs3846663	5	74691482	5360296	5	74934759	C/T	T	-9.04766	BloodHT12	-	-0.25
1.50765e-19	rs1122794	16	249156	6980192	16	143679	A/C	C	9.04427	BloodHT12+BloodH8v2	HBZ	0.26;0.10
1.66419e-19	rs1801133	1	11778965	60437	1	11937757	G/A	A	9.03347	BloodHT12+BloodH8v2	PLOD1	0.22;0.29
1.92255e-19	rs1183910	12	119905190	7650097	12	119951923	A/G	G	-9.01766	BloodHT12+BloodH8v2	OASL	-0.24;-0.19
2.89596e-19	rs3890745	1	2543484	2070246	1	2533115	C/T	T	8.97271	BloodHT12+BloodH8v2	MMEL1	0.22;0.29
3.19421e-19	rs1183201	6	25931423	3930377	6	26082290	A/T	T	8.96187	BloodHT12+BloodH8v2	TRIM38	0.25;0.15
4.67975e-19	rs228769	17	39548711	20131	17	39610831	C/G	G	-8.91963	BloodHT12+BloodH8v2	C17orf65///ASB16	-0.22;-0.27
7.69171e-19	rs2271293	16	66459571	1510630	16	66642703	G/A	A	8.86454	BloodHT12+BloodH8v2	DUS2L	0.21;0.32
7.80295e-19	rs2647044	6	32775888	1190754	6	32731975	G/A	A	-8.86299	BloodHT12	-	-0.25
7.80295e-19	rs2151145	9	81535701	5310360	9	81453993	A/G	G	8.86299	BloodHT12	TLE4	0.25
8.705e-19	rs3129934	6	32444165	6370315	6	32599600	C/T	T	8.85075	BloodHT12+BloodH8v2	HLA-DRB5	0.24;0.16
1.50629e-18	rs6441961	3	46327388	2190671	3	46255176	C/T	T	8.78922	BloodHT12	CCR3	0.25
1.90122e-18	rs27434	5	96155268	2260731	5	96258662	A/G	G	8.76301	BloodHT12+BloodH8v2	LRAP	0.22;0.25
2.05556e-18	rs7120118	11	47242866	3710450	11	47259017	T/C	C	-8.75438	BloodHT12+BloodH8v2	NR1H3///MADD	-0.21;-0.28
2.09233e-18	rs5770917	22	49364219	7510537	22	49306976	C/T	T	8.75236	BloodHT12	NCAPH2///SCO2	0.24
2.09233e-18	rs6457617	6	32771829	1190754	6	32731975	T/C	C	8.75236	BloodHT12	-	0.25
2.17552e-18	rs7120118	11	47242866	5810398	11	47344844	T/C	C	8.74795	BloodHT12+BloodH8v2	SPI1	0.23;0.21
2.34352e-18	rs10919071	1	167366107	Human_RefSeq-8_v2-1710575	1	167426915	A/G	G	8.73944	BloodH8v2	NME7///ATP1B1	0.54
2.89734e-18	rs6457620	6	32771977	1190754	6	32731975	C/G	G	8.71552	BloodHT12	-	0.24
2.89734e-18	rs2187668	6	32713862	1190754	6	32731975	C/T	T	-8.71552	BloodHT12	-	-0.24
4.11376e-18	rs12946454	17	40563647	3890670	17	40475076	A/T	T	-8.67575	BloodHT12+BloodH8v2	DCAKD	-0.20;-0.32
4.63558e-18	rs10838738	11	47619625	4180091	11	47568800	A/G	G	-8.66214	BloodHT12+BloodH8v2	FAM180B///C1QTNF4	-0.18;-0.44
5.53342e-18	rs9268877	6	32539125	2070608	6	32627630	A/G	G	8.64187	BloodHT12	HLA-DRB5///HLA-DRB1	0.24
1.13653e-17	rs1390401	1	225864573	4210300	1	225998453	A/G	G	8.55921	BloodHT12+BloodH8v2	C1orf142///JMJD4	0.20;0.34
1.44587e-17	rs2281808	20	1558551	4480022	20	1520859	C/T	T	-8.53151	BloodHT12	SIRPB1	-0.24
2.72469e-17	rs7153027	14	91496975	2900309	14	91576452	A/C	C	8.458	BloodHT12	AL049872.3	0.24
3.17338e-17	rs1378942	15	72864420	4480132	15	72919023	A/C	C	8.44017	BloodHT12+BloodH8v2	ULK3	0.21;0.27
3.76484e-17	rs12779790	10	12368016	1470242	10	12263328	A/G	G	8.42004	BloodHT12+BloodH8v2	NUDT5	0.21;0.28
1.10986e-16	rs11085824	19	12862547	6200315	19	12839367	A/G	G	8.29258	BloodHT12+BloodH8v2	MAST1///DNASE2	0.23;0.13
1.75406e-16	rs7189020	16	244804	4480730	16	156370	T/A	A	-8.23781	BloodHT12	HBM	-0.23
1.96498e-16	rs2844479	6	31680935	3850433	6	31904838	A/C	C	8.22436	BloodHT12+BloodH8v2	HSPA1B	0.25;0.01
1.99138e-16	rs131794	22	49318618	Human_RefSeq-8_v2-4230167	22	49306976	C/A	A	8.22267	BloodH8v2	NCAPH2///SCO2	0.51
2.97342e-16	rs6088813	20	33438595	7040307	20	33408515	A/C	C	-8.17449	BloodHT12+BloodH8v2	UQCC	-0.17;-0.40
3.44017e-16	rs2412973	22	28859631	1500136	22	28683006	A/C	C	-8.1569	BloodHT12+BloodH8v2	MTMR3	-0.17;-0.41
3.63323e-16	rs17824933	11	60517188	6590228	11	60520086	C/G	G	-8.1504	BloodHT12+BloodH8v2	CD6	-0.20;-0.24
4.37152e-16	rs8321	6	30140501	110255	6	30232197	A/C	C	-8.1279	BloodHT12	TRIM10	-0.23
4.77062e-16	rs1780324	1	21694344	5080431	1	21643513	A/G	G	-8.11721	BloodHT12+BloodH8v2	RP11-293F5.2///NBPF3	-0.19;-0.32
5.13751e-16	rs2903692	16	11146284	2470386	16	10937047	A/G	G	-8.10824	BloodHT12+BloodH8v2	DEXI	-0.21;-0.22
5.16294e-16	rs11191548	10	104836168	1010253	10	104890402	C/T	T	-8.10761	BloodHT12+BloodH8v2	NT5C2	-0.17;-0.39
5.34442e-16	rs7112513	11	116542571	2900731	11	116586252	G/A	A	8.10352	BloodHT12+BloodH8v2	TAGLN///PCSK7	0.22;0.18
5.35321e-16	rs6060373	20	33377622	7040307	20	33408515	A/G	G	-8.10338	BloodHT12+BloodH8v2	UQCC	-0.17;-0.41
5.35321e-16	rs6060369	20	33370575	7040307	20	33408515	T/C	C	-8.10338	BloodHT12+BloodH8v2	UQCC	-0.17;-0.41
5.8886e-16	rs1122794	16	249156	4040170	16	170756	A/C	C	8.09179	BloodHT12+BloodH8v2	HBQ1	0.21;0.20
5.90798e-16	rs6457620	6	32771977	2070608	6	32627630	C/G	G	8.09129	BloodHT12	HLA-DRB5///HLA-DRB1	0.23
5.90798e-16	rs12191877	6	31360904	5310168	6	31388720	C/T	T	8.09129	BloodHT12	HLA-B	0.23
7.40799e-16	rs6478109	9	116608587	1240209	9	116718768	A/G	G	-8.06361	BloodHT12+BloodH8v2	TNFSF8	-0.20;-0.23
7.97391e-16	rs6457617	6	32771829	2070608	6	32627630	T/C	C	8.05469	BloodHT12	HLA-DRB5///HLA-DRB1	0.23
7.97391e-16	rs7120118	11	47242866	6940768	11	47300604	T/C	C	8.05469	BloodHT12	MADD///MYBPC3	0.23
8.41579e-16	rs2467853	15	43486085	3940292	15	43449444	G/T	T	8.04808	BloodHT12+BloodH8v2	GATM	0.20;0.26
9.65239e-16	rs16996148	19	19519472	1570373	19	19440036	G/T	T	8.03132	BloodHT12+BloodH8v2	GATAD2A	0.20;0.25
9.65239e-16	rs17216525	19	19523220	1570373	19	19440036	C/T	T	8.03132	BloodHT12+BloodH8v2	GATAD2A	0.20;0.25
9.81103e-16	rs6060373	20	33377622	1850681	20	33333073	A/G	G	8.02928	BloodHT12+BloodH8v2	EIF6	0.20;0.26
9.81103e-16	rs6060369	20	33370575	1850681	20	33333073	T/C	C	8.02928	BloodHT12+BloodH8v2	EIF6	0.20;0.26
1.07481e-15	rs10484554	6	31382534	5310168	6	31388720	C/T	T	8.0181	BloodHT12	HLA-B	0.23
1.07481e-15	rs1801133	1	11778965	3990477	1	11773758	G/A	A	-8.0181	BloodHT12	MTHFR///AL953897.6	-0.22
1.37591e-15	rs12708716	16	11087374	2470386	16	10937047	A/G	G	7.98765	BloodHT12+BloodH8v2	DEXI	0.20;0.25
1.62836e-15	rs9268645	6	32516505	6370315	6	32599600	C/G	G	7.96698	BloodHT12+BloodH8v2	HLA-DRB5	0.24;0.03
1.9232e-15	rs4263839	9	116606261	1240209	9	116718768	A/G	G	-7.94639	BloodHT12+BloodH8v2	TNFSF8	-0.20;-0.24
2.16689e-15	rs703842	12	56449006	5290239	12	56629472	A/G	G	-7.93142	BloodHT12+BloodH8v2	XRCC6BP1	-0.20;-0.25
2.37511e-15	rs9268877	6	32539125	6370315	6	32599600	A/G	G	7.92011	BloodHT12+BloodH8v2	HLA-DRB5	0.24;-0.01
2.39044e-15	rs6478108	9	116598524	1240209	9	116718768	C/T	T	-7.91927	BloodHT12+BloodH8v2	TNFSF8	-0.20;-0.24
3.35335e-15	rs6457617	6	32771829	6370315	6	32599600	T/C	C	7.87717	BloodHT12+BloodH8v2	HLA-DRB5	0.20;0.21
3.51256e-15	rs8321	6	30140501	1990110	6	30232197	A/C	C	-7.87122	BloodHT12+BloodH8v2	TRIM10	-0.16;-0.40
4.075e-15	rs3761847	9	122730060	4570768	9	122717680	A/G	G	-7.85276	BloodHT12+BloodH8v2	TRAF1	-0.18;-0.32
4.40609e-15	rs6457620	6	32771977	6370315	6	32599600	C/G	G	7.84296	BloodHT12+BloodH8v2	HLA-DRB5	0.20;0.20
4.8787e-15	rs8042374	15	76695087	4040711	15	76624208	A/G	G	-7.83002	BloodHT12+BloodH8v2	PSMA4	-0.18;-0.33
7.01557e-15	rs7758512	6	30078568	4060255	6	30138839	T/G	G	7.78428	BloodHT12+BloodH8v2	ZNRD1	0.21;0.16
8.50634e-15	rs2844479	6	31680935	3800047	6	31691882	A/C	C	7.75998	BloodHT12+BloodH8v2	AIF1	0.21;0.17
9.64887e-15	rs6724465	2	219652090	940382	2	219735963	G/A	A	7.74396	BloodHT12+BloodH8v2	SLC23A3///NHEJ1	0.18;0.30
1.20793e-14	rs6088813	20	33438595	1850681	20	33333073	A/C	C	7.71522	BloodHT12+BloodH8v2	EIF6	0.19;0.25
1.47365e-14	rs9357152	6	32772938	6370315	6	32599600	A/G	G	7.68993	BloodHT12+BloodH8v2	HLA-DRB5	0.22;0.06
1.47827e-14	rs10514345	5	90460035	6620154	5	90457758	C/T	T	-7.68942	BloodHT12	GPR98	-0.22
1.99422e-14	rs6749447	2	168749632	3370092	2	168665571	T/G	G	-7.65102	BloodHT12+BloodH8v2	STK39	-0.19;-0.26
2.02548e-14	rs2571445	2	218391399	6250110	2	218444899	A/G	G	-7.64914	BloodHT12+BloodH8v2	TNS1	-0.19;-0.26
2.19256e-14	rs1122794	16	249156	4150563	16	87946	A/C	C	-7.63898	BloodHT12+BloodH8v2	C16orf35///MPG	-0.20;-0.19
2.46697e-14	rs5743289	16	49314275	940220	16	49306519	C/T	T	-7.6238	BloodHT12+BloodH8v2	CARD15	-0.21;-0.14
2.64919e-14	rs16948048	17	44795465	2760138	17	44640169	A/G	G	7.61452	BloodHT12+BloodH8v2	GNGT2	0.18;0.31
3.36615e-14	rs7679	20	44009909	5690519	20	43962102	C/T	T	-7.58354	BloodHT12+BloodH8v2	CTSA///PLTP	-0.16;-0.36
3.62462e-14	rs703842	12	56449006	Human_RefSeq-8_v2-6060161	12	56469805	A/G	G	-7.57395	BloodH8v2	TSFM	-0.47
4.05556e-14	rs6918152	6	487159	2970390	6	534124	G/A	A	7.55923	BloodHT12+BloodH8v2	EXOC2	0.18;0.29
4.57172e-14	rs3131296	6	32280971	2690603	6	32256838	C/T	T	7.54367	BloodHT12	RNF5///AGER	0.21
5.57909e-14	rs12946454	17	40563647	1070358	17	40598621	A/T	T	7.51771	BloodHT12+BloodH8v2	HEXIM2	0.18;0.28
9.78296e-14	rs13194984	6	26608542	5270689	6	26650845	G/T	T	7.44393	BloodHT12+BloodH8v2	HMGN4	0.18;0.26
9.81264e-14	rs2254287	6	33251926	1450397	6	33281491	C/G	G	-7.44343	BloodHT12+BloodH8v2	HSD17B8	-0.18;-0.25
1.38251e-13	rs5498	19	10256683	730554	19	10259424	A/G	G	-7.39811	BloodHT12	ICAM4	-0.21
1.38251e-13	rs11071720	15	61129049	5560246	15	61136527	C/T	T	-7.39811	BloodHT12	TPM1	-0.21
1.68845e-13	rs8034191	15	76593078	4040711	15	76624208	C/T	T	-7.37142	BloodHT12+BloodH8v2	PSMA4	-0.18;-0.26
1.77147e-13	rs131654	22	20247190	1230242	22	20308188	T/G	G	-7.36516	BloodHT12+BloodH8v2	-	-0.18;-0.26
1.79553e-13	rs6761	17	7358387	1090747	17	7402304	C/T	T	7.3633	BloodHT12+BloodH8v2	TNFSF12	0.19;0.18
1.81719e-13	rs2967605	19	8375738	5670735	19	8348606	C/T	T	7.36175	BloodHT12	MARCH2///ELAVL1	0.21
1.81719e-13	rs281437	19	10258238	3870392	19	10259424	C/T	T	7.36175	BloodHT12	ICAM4	0.21
2.38543e-13	rs3117582	6	31728499	580452	6	31558910	T/G	G	7.3254	BloodHT12	-	0.21
2.38543e-13	rs7767084	6	160882493	4060121	6	160819515	T/C	C	-7.3254	BloodHT12	AL591069.5///LPAL2	-0.21
2.38543e-13	rs7786877	7	100051951	1260730	7	100250601	A/G	G	7.3254	BloodHT12	EPHB4	0.21
2.38543e-13	rs7804356	7	26858190	6040008	7	26772040	C/T	T	-7.3254	BloodHT12	SKAP2	-0.21
2.6994e-13	rs2290400	17	35319766	2000441	17	35084188	C/T	T	7.30866	BloodHT12+BloodH8v2	PNMT///PERLD1	0.17;0.29
4.07038e-13	rs1051730	15	76681394	4040711	15	76624208	A/G	G	-7.25335	BloodHT12+BloodH8v2	PSMA4	-0.17;-0.26
4.40813e-13	rs11071720	15	61129049	610519	15	61136527	C/T	T	-7.24247	BloodHT12+BloodH8v2	TPM1	-0.20;-0.13
5.33819e-13	rs10512597	17	70211428	4540228	17	70209783	C/T	T	-7.21642	BloodHT12	CD300LF///RAB37	-0.2
6.94061e-13	rs6074022	20	44173603	6420520	20	44188103	C/T	T	7.18067	BloodHT12+BloodH8v2	CD40	0.18;0.22
8.21017e-13	rs4810485	20	44181354	6420520	20	44188103	G/T	T	-7.15774	BloodHT12+BloodH8v2	CD40	-0.18;-0.23
9.07855e-13	rs7758512	6	30078568	4890112	6	30126765	T/G	G	7.14383	BloodHT12	AL671277.5///C6orf12///ZNRD1	0.2
9.66465e-13	rs8321	6	30140501	4060255	6	30138839	A/C	C	-7.13521	BloodHT12+BloodH8v2	ZNRD1	-0.18;-0.22
9.67872e-13	rs174548	11	61327924	630445	11	61314918	C/G	G	7.13501	BloodHT12+BloodH8v2	C11orf10	0.17;0.27
1.00515e-12	rs910316	14	74695795	7560274	14	74569104	A/C	C	7.12996	BloodHT12+BloodH8v2	MLH3	0.18;0.21
1.18249e-12	rs2522056	5	131829625	4850168	5	131682917	G/A	A	7.10755	BloodHT12	SLC22A4	0.2
1.36261e-12	rs11085824	19	12862547	Human_RefSeq-8_v2-3130440	19	12867378	A/G	G	7.08784	BloodH8v2	GCDH	0.45
1.49664e-12	rs11071720	15	61129049	1570669	15	61211188	C/T	T	-7.07481	BloodHT12+BloodH8v2	LACTB	-0.18;-0.20
2.12843e-12	rs10401969	19	19268718	1570373	19	19440036	T/C	C	7.02585	BloodHT12+BloodH8v2	GATAD2A	0.18;0.21
2.54142e-12	rs10767971	11	32852240	5810689	11	32820372	C/T	T	7.00116	BloodHT12+BloodH8v2	PRRG4	0.16;0.31
2.58533e-12	rs10210302	2	233823578	2760491	2	233847058	C/T	T	6.99878	BloodHT12	ATG16L1	0.2
2.58533e-12	rs3828309	2	233845149	2760491	2	233847058	A/G	G	6.99878	BloodHT12	ATG16L1	0.2
2.68686e-12	rs7931342	11	68751073	5890487	11	68593787	T/G	G	6.99337	BloodHT12+BloodH8v2	TPCN2	0.20;0.09
2.81628e-12	rs2517713	6	30026078	2070088	6	29904807	G/T	T	6.98666	BloodHT12+BloodH8v2	HLA-G	0.11;0.55
3.0284e-12	rs7216389	17	35323475	2000441	17	35084188	C/T	T	6.97649	BloodHT12+BloodH8v2	PNMT///PERLD1	0.16;0.30
3.05002e-12	rs10896449	11	68751243	5890487	11	68593787	A/G	G	6.97544	BloodHT12+BloodH8v2	TPCN2	0.20;0.09
3.34524e-12	rs2241880	2	233848107	2760491	2	233847058	A/G	G	6.96255	BloodHT12	ATG16L1	0.2
3.34524e-12	rs3134792	6	31420305	580452	6	31558910	T/G	G	6.96255	BloodHT12	-	0.2
3.61679e-12	rs7189020	16	244804	6980192	16	143679	T/A	A	6.95157	BloodHT12+BloodH8v2	HBZ	0.21;0.03
3.61679e-12	rs6445975	3	58345217	4540725	3	58391496	G/T	T	6.95148	BloodHT12+BloodH8v2	PDHB	0.17;0.25
3.96005e-12	rs3761847	9	122730060	1340241	9	122803406	A/G	G	-6.93875	BloodHT12+BloodH8v2	C5	-0.18;-0.19
4.06221e-12	rs10871454	16	30955580	5220347	16	31028174	C/T	T	6.93507	BloodHT12+BloodH8v2	BCKDK	0.17;0.21
4.20841e-12	rs13437082	6	31462539	3800358	6	31276619	C/T	T	6.93009	BloodHT12+BloodH8v2	HCG27	0.18;0.19
4.32295e-12	rs7758512	6	30078568	2690390	6	29869356	T/G	G	-6.92633	BloodHT12	ENST00000320533///ENST00000318669	-0.19
5.57924e-12	rs6686842	1	41303458	2370168	1	41412035	T/C	C	6.89012	BloodHT12	SCMH1	0.19
5.58709e-12	rs2304130	19	19650528	1570373	19	19440036	A/G	G	6.88994	BloodHT12+BloodH8v2	GATAD2A	0.18;0.18
6.23387e-12	rs9263739	6	31219335	3800358	6	31276619	C/T	T	-6.87435	BloodHT12+BloodH8v2	HCG27	-0.18;-0.17
7.19136e-12	rs2274910	1	159118670	7610170	1	159117314	T/C	C	6.85391	BloodHT12	ITLN1	0.19
8.64674e-12	rs17270561	6	25928418	3930377	6	26082290	C/A	A	6.82746	BloodHT12+BloodH8v2	TRIM38	0.17;0.22
8.79253e-12	rs251253	5	172412942	6840491	5	172456271	C/T	T	-6.82517	BloodHT12+BloodH8v2	C5orf41	-0.18;-0.14
9.2574e-12	rs7743761	6	31444079	7150630	6	31344573	C/A	A	-6.81772	BloodHT12	-	-0.19
9.74632e-12	rs1183910	12	119905190	50414	12	119931957	A/G	G	-6.81038	BloodHT12+BloodH8v2	C12orf43	-0.18;-0.16
1.19017e-11	rs1016988	5	131772473	4850168	5	131682917	T/C	C	6.78155	BloodHT12	SLC22A4	0.19
1.19017e-11	rs9635963	18	20003613	7650243	18	20113899	A/G	G	6.78155	BloodHT12	OSBPL1A	0.19
1.52816e-11	rs11970286	6	118787067	3170403	6	118915628	C/T	T	6.74538	BloodHT12	C6orf204	0.19
1.52816e-11	rs11153730	6	118774215	3170403	6	118915628	C/T	T	-6.74538	BloodHT12	C6orf204	-0.19
1.81475e-11	rs11865121	16	11074189	2470386	16	10937047	A/C	C	-6.72037	BloodHT12+BloodH8v2	DEXI	-0.18;-0.16
1.95694e-11	rs12129861	1	144437046	4590377	1	144270228	A/G	G	-6.70922	BloodHT12	ANKRD35	-0.19
1.95694e-11	rs11574637	16	31276375	4490500	16	31287914	C/T	T	-6.70922	BloodHT12	ITGAX	-0.19
1.95694e-11	rs8321	6	30140501	1980592	6	29965096	A/C	C	-6.70922	BloodHT12	HLA-H	-0.19
2.04743e-11	rs259919	6	30133482	4060255	6	30138839	A/G	G	6.7026	BloodHT12+BloodH8v2	ZNRD1	0.15;0.29
2.3219e-11	rs174547	11	61327359	630445	11	61314918	C/T	T	-6.68429	BloodHT12+BloodH8v2	C11orf10	-0.16;-0.26
2.40907e-11	rs17367504	1	11785365	3850136	1	11807291	A/G	G	6.67885	BloodHT12+BloodH8v2	CLCN6	0.16;0.24
2.50626e-11	rs4713858	6	35510763	1570255	6	35385548	G/A	A	-6.67307	BloodHT12	DEF6	-0.19
3.17968e-11	rs947211	1	204019288	1450753	1	203969826	G/A	A	6.63801	BloodHT12+BloodH8v2	NUCKS1	0.15;0.29
3.20566e-11	rs2251746	1	157538684	3360615	1	157644202	T/C	C	6.63694	BloodHT12	OR10J5	0.19
3.20566e-11	rs425105	19	51900321	990138	19	51890819	T/C	C	6.63694	BloodHT12	PRKD2	0.19
3.42114e-11	rs174548	11	61327924	2360020	11	61332282	C/G	G	6.62727	BloodHT12+BloodH8v2	FADS1	0.16;0.24
3.55332e-11	rs174546	11	61326406	630445	11	61314918	C/T	T	6.62176	BloodHT12+BloodH8v2	C11orf10	0.16;0.25
3.65571e-11	rs8034191	15	76593078	6020328	15	76549213	C/T	T	6.6176	BloodHT12+BloodH8v2	IREB2	0.14;0.33
3.9431e-11	rs9349205	6	42033137	4860356	6	42002852	A/G	G	-6.60638	BloodHT12+BloodH8v2	BYSL	-0.15;-0.28
4.94442e-11	rs8102476	19	43427453	630470	19	43487065	C/T	T	-6.5727	BloodHT12+BloodH8v2	C19orf33	-0.18;-0.10
5.15462e-11	rs9277535	6	33162839	2470553	6	33082652	A/G	G	-6.5666	BloodHT12+BloodH8v2	HLA-DOA	-0.17;-0.16
5.37357e-11	rs4962153	9	135313575	6590661	9	135201185	A/G	G	-6.56039	BloodHT12+BloodH8v2	MED22	-0.17;-0.19
5.5941e-11	rs965513	9	99595930	3440446	9	99715633	G/A	A	-6.55435	BloodHT12+BloodH8v2	C9orf156	-0.18;-0.11
7.76934e-11	rs3825932	15	77022501	4670162	15	77012811	C/T	T	-6.50515	BloodHT12+BloodH8v2	CTSH	-0.13;-0.35
1.24617e-10	rs2075671	7	100183042	580133	7	100049296	A/G	G	6.43362	BloodHT12+BloodH8v2	MOSPD3	0.15;0.26
1.36095e-10	rs763361	18	65682622	3940754	18	65728157	C/T	T	-6.42034	BloodHT12	CD226	-0.18
1.36095e-10	rs9303521	17	41160977	240022	17	41249074	G/T	T	6.42034	BloodHT12	ENST00000406182///ENST00000321299	0.18
1.38439e-10	rs9858542	3	49676987	3390722	3	49435190	A/G	G	6.41762	BloodHT12+BloodH8v2	AMT///NICN1	0.16;0.20
1.50567e-10	rs6495122	15	72912698	4480132	15	72919023	A/C	C	-6.40488	BloodHT12+BloodH8v2	ULK3	-0.15;-0.23
1.60758e-10	rs1051730	15	76681394	6020328	15	76549213	A/G	G	6.39495	BloodHT12+BloodH8v2	IREB2	0.14;0.32
1.69393e-10	rs7189020	16	244804	6250553	16	256842	T/A	A	6.38692	BloodHT12+BloodH8v2	ITFG3	0.15;0.25
1.72296e-10	rs11756438	6	119100325	3170403	6	118915628	A/C	C	-6.38428	BloodHT12	C6orf204	-0.18
2.09787e-10	rs2872507	17	35294289	2000441	17	35084188	G/A	A	-6.35404	BloodHT12+BloodH8v2	PNMT///PERLD1	-0.15;-0.25
2.65657e-10	rs4538475	4	15347035	450114	4	15240681	A/G	G	-6.31769	BloodHT12+BloodH8v2	FBXL5	-0.14;-0.31
2.71212e-10	rs13397985	2	230799467	5870184	2	230763224	T/G	G	-6.31446	BloodHT12+BloodH8v2	SP110	-0.16;-0.16
2.75452e-10	rs7120118	11	47242866	2480025	11	47213699	T/C	C	-6.31218	BloodHT12	DDB2///ACP2	-0.18
3.1179e-10	rs8099594	18	45245158	5340373	18	45032623	A/G	G	-6.29284	BloodHT12+BloodH8v2	DYM	-0.14;-0.30
3.29546e-10	rs2269241	1	63881359	2070291	1	63865017	T/C	C	-6.28439	BloodHT12+BloodH8v2	PGM1	-0.16;-0.19
3.37703e-10	rs42490	8	90847650	4150520	8	90855771	A/G	G	-6.28059	BloodHT12+BloodH8v2	RIPK2	-0.17;-0.14
3.47394e-10	rs2844479	6	31680935	5080333	6	31704978	A/C	C	6.27614	BloodHT12	BAT2	0.18
3.47394e-10	rs42490	8	90847650	7650730	8	90798788	A/G	G	6.27614	BloodHT12	-	0.18
3.47394e-10	rs425105	19	51900321	2230189	19	51947362	T/C	C	6.27614	BloodHT12	FKRP	0.18
3.58276e-10	rs3761847	9	122730060	2570091	9	122668589	A/G	G	-6.27134	BloodHT12+BloodH8v2	PHF19	-0.16;-0.20
4.37571e-10	rs10946808	6	26341366	2970019	6	26391501	A/G	G	-6.24012	BloodHT12	HIST1H4H	-0.18
4.37571e-10	rs3130340	6	32352605	2690603	6	32256838	T/C	C	6.24012	BloodHT12	RNF5///AGER	0.18
4.50625e-10	rs6495122	15	72912698	50341	15	72938504	A/C	C	6.23557	BloodHT12+BloodH8v2	SCAMP2	0.16;0.18
4.71825e-10	rs16928809	11	2893528	7400053	11	2890289	G/A	A	6.2284	BloodHT12+BloodH8v2	SLC22A18	0.18;0.06
5.04816e-10	rs2315008	20	61814400	5490390	20	61831773	G/T	T	-6.21774	BloodHT12+BloodH8v2	ZGPAT///RP4-583P15.5	-0.14;-0.26
5.29846e-10	rs2856683	6	32763196	6370315	6	32599600	T/G	G	6.21013	BloodHT12+BloodH8v2	HLA-DRB5	0.20;-0.07
5.50458e-10	rs6060373	20	33377622	7210273	20	33333073	A/G	G	6.20411	BloodHT12	EIF6	0.18
5.50458e-10	rs7819412	8	11082571	4010184	8	11325744	A/G	G	6.20405	BloodHT12+BloodH8v2	C8orf13///C8orf12	0.13;0.34
5.50458e-10	rs6060369	20	33370575	7210273	20	33333073	T/C	C	6.20411	BloodHT12	EIF6	0.18
5.50458e-10	rs13437082	6	31462539	7150630	6	31344573	C/T	T	-6.20411	BloodHT12	-	-0.18
5.6823e-10	rs17300741	11	64088038	3610743	11	64299049	G/A	A	6.19914	BloodHT12+BloodH8v2	SF1	0.15;0.22
5.74764e-10	rs11065987	12	110556807	840253	12	110710447	A/G	G	-6.19736	BloodHT12+BloodH8v2	ALDH2	-0.14;-0.29
6.66679e-10	rs4763879	12	9801431	6370414	12	9771743	G/A	A	6.17396	BloodHT12+BloodH8v2	CLECL1	0.14;0.25
6.79453e-10	rs4962153	9	135313575	3710324	9	135210834	A/G	G	6.17091	BloodHT12+BloodH8v2	SURF1	0.14;0.26
8.03675e-10	rs16948048	17	44795465	830132	17	44654257	A/G	G	-6.14425	BloodHT12+BloodH8v2	ABI3///PHOSPHO1	-0.15;-0.19
8.47317e-10	rs7786877	7	100051951	580133	7	100049296	A/G	G	-6.13584	BloodHT12+BloodH8v2	MOSPD3	-0.15;-0.20
8.67811e-10	rs11203203	21	42709255	3830220	21	42718965	A/G	G	6.13211	BloodHT12	UBASH3A	0.17
9.28732e-10	rs3890745	1	2543484	6520725	1	2482955	C/T	T	-6.12136	BloodHT12+BloodH8v2	TNFRSF14	-0.16;-0.13
9.7898e-10	rs10946808	6	26341366	4610674	6	26479952	A/G	G	6.11282	BloodHT12+BloodH8v2	BTN3A2	0.17;0.09
1.05803e-09	rs5753037	22	28911722	460039	22	28683006	C/T	T	-6.10055	BloodHT12+BloodH8v2	MTMR3	-0.15;-0.22
1.08755e-09	rs494620	6	31946692	5080333	6	31704978	A/G	G	-6.09612	BloodHT12	BAT2	-0.17
1.14045e-09	rs2251746	1	157538684	50192	1	157441317	T/C	C	6.08858	BloodHT12+BloodH8v2	DARC	0.14;0.23
1.1433e-09	rs9357152	6	32772938	3450338	6	32890666	A/G	G	-6.08807	BloodHT12+BloodH8v2	HLA-DOB	-0.15;-0.17
1.21388e-09	rs2814993	6	34726871	7320110	6	34717826	G/A	A	6.07845	BloodHT12+BloodH8v2	RP3-391O22.4	0.16;0.17
1.27275e-09	rs2284063	22	36874244	1940100	22	36972103	A/G	G	-6.0709	BloodHT12+BloodH8v2	TMEM184B	-0.14;-0.25
1.36122e-09	rs1182188	7	2836511	4070259	7	2792378	T/C	C	6.06015	BloodHT12	GNA12	0.17
1.36122e-09	rs7385804	7	100073906	1260730	7	100250601	A/C	C	6.06015	BloodHT12	EPHB4	0.17
1.4941e-09	rs6010620	20	61780283	Human_RefSeq-8_v2-4260379	20	61748369	A/G	G	6.04519	BloodH8v2	AL353715.21///STMN3	0.39
1.68692e-09	rs2650000	12	119873345	50414	12	119931957	A/C	C	-6.02555	BloodHT12+BloodH8v2	C12orf43	-0.16;-0.13
1.70158e-09	rs893001	18	65667825	3940754	18	65728157	C/A	A	-6.02418	BloodHT12	CD226	-0.17
1.70158e-09	rs6088813	20	33438595	7210273	20	33333073	A/C	C	6.02418	BloodHT12	EIF6	0.17
1.87594e-09	rs2251219	3	52559827	1300497	3	52716073	C/T	T	-6.00826	BloodHT12+BloodH8v2	SPCS1	-0.15;-0.21
1.87594e-09	rs259919	6	30133482	620376	6	30146546	A/G	G	-6.00822	BloodHT12+BloodH8v2	PPP1R11///RNF39	-0.18;-0.02
1.94902e-09	rs2373115	11	77768798	540368	11	77705202	C/A	A	6.00214	BloodHT12+BloodH8v2	GAB2	0.14;0.26
2.00502e-09	rs6761	17	7358387	7650639	17	7295393	C/T	T	-5.99744	BloodHT12+BloodH8v2	CHRNB1	-0.14;-0.25
2.07531e-09	rs4785763	16	88594437	7210674	16	88606110	C/A	A	5.99187	BloodHT12+BloodH8v2	DBNDD1	0.15;0.17
2.28403e-09	rs1800693	12	6310270	4670750	12	6306870	C/T	T	5.97622	BloodHT12+BloodH8v2	PLEKHG6///TNFRSF1A	0.15;0.16
2.49169e-09	rs916977	15	26186959	6130674	15	26135335	C/T	T	5.96216	BloodHT12+BloodH8v2	HERC2	0.12;0.34
2.59119e-09	rs1667394	15	26203777	6130674	15	26135335	T/C	C	5.95565	BloodHT12+BloodH8v2	HERC2	0.12;0.34
2.64562e-09	rs3117582	6	31728499	1440603	6	31556036	T/G	G	-5.95228	BloodHT12	-	-0.17
2.64562e-09	rs1539019	1	245666924	1010035	1	245662562	C/A	A	-5.95228	BloodHT12	NLRP3	-0.17
2.67161e-09	rs10484554	6	31382534	3170064	6	31580361	C/T	T	-5.95079	BloodHT12+BloodH8v2	MICB	-0.17;-0.08
2.91348e-09	rs1042779	3	52796051	1300497	3	52716073	G/A	A	-5.93643	BloodHT12+BloodH8v2	SPCS1	-0.15;-0.20
3.24694e-09	rs365132	5	176311180	4900079	5	176315485	G/T	T	5.91876	BloodHT12+BloodH8v2	UIMC1	0.15;0.19
3.29465e-09	rs2395185	6	32541145	4200725	6	32629673	G/T	T	5.91634	BloodHT12	-	0.17
3.29465e-09	rs5498	19	10256683	3870392	19	10259424	A/G	G	-5.91634	BloodHT12	ICAM4	-0.17
3.29465e-09	rs3134792	6	31420305	1440603	6	31556036	T/G	G	-5.91634	BloodHT12	-	-0.17
3.63061e-09	rs511154	3	137433611	540056	3	137491779	G/A	A	-5.90026	BloodHT12+BloodH8v2	PCCB	-0.16;-0.14
3.78329e-09	rs1016988	5	131772473	6040398	5	131682917	T/C	C	5.89354	BloodHT12+BloodH8v2	SLC22A4	0.14;0.20
4.08288e-09	rs12537284	7	128505142	4260373	7	128371275	G/A	A	-5.88096	BloodHT12+BloodH8v2	IRF5	-0.17;-0.04
4.09276e-09	rs2066808	12	55024240	130519	12	55030913	A/G	G	-5.88041	BloodHT12	STAT2	-0.17
4.35795e-09	rs4689388	4	6320957	6590224	4	6339185	A/G	G	-5.87002	BloodHT12+BloodH8v2	WFS1	-0.15;-0.18
5.03534e-09	rs602662	19	53898797	6980228	19	53862277	A/G	G	-5.84606	BloodHT12+BloodH8v2	AC008888.7	-0.13;-0.25
5.04746e-09	rs12191877	6	31360904	3170064	6	31580361	C/T	T	-5.84579	BloodHT12+BloodH8v2	MICB	-0.17;-0.08
5.08397e-09	rs2856683	6	32763196	2070608	6	32627630	T/G	G	-5.84449	BloodHT12	HLA-DRB5///HLA-DRB1	-0.16
5.08397e-09	rs12779790	10	12368016	6100301	10	12305282	A/G	G	5.84449	BloodHT12	CDC123	0.16
5.0962e-09	rs3197999	3	49696536	450475	3	49694969	A/G	G	-5.84408	BloodHT12+BloodH8v2	MST1///APEH	-0.14;-0.20
5.45703e-09	rs259919	6	30133482	5960541	6	30052511	A/G	G	-5.83278	BloodHT12+BloodH8v2	HCG9	-0.11;-0.37
5.70442e-09	rs8396	4	159850267	Human_RefSeq-8_v2-540736	4	159857001	T/C	C	5.82521	BloodH8v2	ETFDH///C4orf46	0.37
5.90592e-09	rs1805081	18	19394430	1470170	18	19351602	C/T	T	-5.81956	BloodHT12+BloodH8v2	C18orf8	-0.13;-0.25
6.07064e-09	rs3131296	6	32280971	5560541	6	32043411	C/T	T	-5.81487	BloodHT12+BloodH8v2	SKIV2L///DOM3Z	-0.13;-0.25
6.09974e-09	rs2259816	12	119919970	7650097	12	119951923	T/G	G	-5.81418	BloodHT12+BloodH8v2	OASL	-0.17;-0.05
6.30727e-09	rs4788084	16	28447349	290301	16	28476475	C/T	T	-5.80858	BloodHT12	EIF3CL///EIF3S8	-0.16
6.38304e-09	rs9303029	17	78002104	6560767	17	77981672	T/C	C	5.8066	BloodHT12+BloodH8v2	HEXDC	0.13;0.28
6.75922e-09	rs9858542	3	49676987	450475	3	49694969	A/G	G	-5.79688	BloodHT12+BloodH8v2	MST1///APEH	-0.14;-0.21
7.03027e-09	rs1169313	12	119927053	7650097	12	119951923	C/T	T	-5.79038	BloodHT12+BloodH8v2	OASL	-0.17;-0.04
7.03027e-09	rs1169310	12	119923816	7650097	12	119951923	A/G	G	-5.79038	BloodHT12+BloodH8v2	OASL	-0.17;-0.04
7.0891e-09	rs1000778	11	61411881	630445	11	61314918	A/G	G	-5.789	BloodHT12+BloodH8v2	C11orf10	-0.14;-0.23
7.34674e-09	rs2522056	5	131829625	6040398	5	131682917	G/A	A	5.78281	BloodHT12+BloodH8v2	SLC22A4	0.14;0.19
7.80576e-09	rs2338104	12	108379551	2140291	12	108485824	G/C	C	5.77268	BloodHT12	MMAB	0.16
7.86156e-09	rs2274910	1	159118670	5860224	1	159082969	T/C	C	-5.7714	BloodHT12+BloodH8v2	CD244	-0.13;-0.26
7.91775e-09	rs9268645	6	32516505	270168	6	32518482	C/G	G	-5.77032	BloodHT12+BloodH8v2	HLA-DRA///AL662796.6	-0.15;-0.17
9.54624e-09	rs1801274	1	159746369	6650341	1	159907075	G/A	A	5.73864	BloodHT12+BloodH8v2	FCGR2B	0.14;0.18
9.6596e-09	rs11083846	19	51899494	2230189	19	51947362	G/A	A	-5.73679	BloodHT12	FKRP	-0.16
9.71677e-09	rs11864477	16	75985270	5310674	16	75786689	T/C	C	-5.73578	BloodHT12+BloodH8v2	MON1B	-0.15;-0.14
1.00668e-08	rs660895	6	32685358	6370315	6	32599600	A/G	G	5.72977	BloodHT12+BloodH8v2	HLA-DRB5	0.18;-0.03
1.02102e-08	rs7743761	6	31444079	3800358	6	31276619	C/A	A	5.72726	BloodHT12+BloodH8v2	HCG27	0.14;0.20
1.04783e-08	rs2271293	16	66459571	1820681	16	66584827	G/A	A	5.72283	BloodHT12+BloodH8v2	DPEP2	0.15;0.12
1.0665e-08	rs7189020	16	244804	4150563	16	87946	T/A	A	-5.71998	BloodHT12+BloodH8v2	C16orf35///MPG	-0.15;-0.12
1.17994e-08	rs2869967	4	90088355	4540376	4	90031737	C/T	T	5.70275	BloodHT12+BloodH8v2	FAM13A1	0.14;0.20
1.20937e-08	rs17824933	11	60517188	5050347	11	60639219	C/G	G	-5.69856	BloodHT12+BloodH8v2	CD5	-0.14;-0.16
1.41305e-08	rs492602	19	53898229	6980228	19	53862277	G/A	A	-5.67187	BloodHT12+BloodH8v2	AC008888.7	-0.14;-0.21
1.47025e-08	rs17249754	12	88584717	6650035	12	88628314	A/G	G	5.66503	BloodHT12	-	0.16
1.53683e-08	rs174547	11	61327359	2360020	11	61332282	C/T	T	-5.65754	BloodHT12+BloodH8v2	FADS1	-0.14;-0.21
1.54042e-08	rs255049	16	66570972	1820681	16	66584827	T/C	C	5.65704	BloodHT12+BloodH8v2	DPEP2	0.16;0.08
1.54941e-08	rs210138	6	33650516	1030427	6	33491326	A/G	G	-5.65613	BloodHT12+BloodH8v2	PHF1///CUTA	-0.15;-0.16
1.58961e-08	rs255052	16	66582496	3140386	16	66811795	G/A	A	5.65176	BloodHT12+BloodH8v2	NFATC3	0.13;0.23
1.61009e-08	rs881375	9	122692719	4570768	9	122717680	C/T	T	-5.64941	BloodHT12+BloodH8v2	TRAF1	-0.12;-0.28
1.70644e-08	rs10506328	12	52973499	510468	12	52973989	C/A	A	-5.63947	BloodHT12+BloodH8v2	NFE2	-0.16;-0.06
1.81468e-08	rs3764021	12	9724895	5490341	12	9728441	T/C	C	5.62895	BloodHT12+BloodH8v2	AC007068.17///CLEC2D	0.13;0.22
1.90295e-08	rs174546	11	61326406	2360020	11	61332282	C/T	T	5.62067	BloodHT12+BloodH8v2	FADS1	0.14;0.21
1.91844e-08	rs2517713	6	30026078	5220070	6	29800214	G/T	T	-5.61933	BloodHT12+BloodH8v2	HLA-F///HCG4P11	-0.12;-0.30
1.98849e-08	rs7130881	11	68752534	5890487	11	68593787	A/G	G	5.61304	BloodHT12+BloodH8v2	TPCN2	0.15;0.14
2.22922e-08	rs2681472	12	88533090	6650035	12	88628314	A/G	G	-5.59331	BloodHT12	-	-0.16
2.22922e-08	rs3129055	6	29778240	7550328	6	29670103	A/G	G	5.59331	BloodHT12	GABBR1	0.16
2.55325e-08	rs3131379	6	31829012	5560541	6	32043411	G/A	A	-5.56962	BloodHT12+BloodH8v2	SKIV2L///DOM3Z	-0.13;-0.22
2.60354e-08	rs910316	14	74695795	5910148	14	74595086	A/C	C	5.56629	BloodHT12+BloodH8v2	ACYP1	0.12;0.27
2.60653e-08	rs12913832	15	26039213	6130674	15	26135335	G/A	A	5.56612	BloodHT12+BloodH8v2	HERC2	0.11;0.31
2.73823e-08	rs10958409	8	55489644	4280025	8	55491322	G/A	A	-5.55746	BloodHT12	-	-0.16
2.73823e-08	rs1122794	16	249156	290152	16	101566	A/C	C	-5.55746	BloodHT12	C16orf35	-0.16
2.73823e-08	rs9888739	16	31220754	4490500	16	31287914	C/T	T	5.55746	BloodHT12	ITGAX	0.16
3.01093e-08	rs1800693	12	6310270	4640064	12	6367294	C/T	T	5.54082	BloodHT12+BloodH8v2	LTBR	0.13;0.21
3.30613e-08	rs744166	17	37767727	4250538	17	37756454	A/G	G	-5.52455	BloodHT12+BloodH8v2	STAT3	-0.13;-0.22
3.7636e-08	rs17300741	11	64088038	1400747	11	64300610	G/A	A	5.50165	BloodHT12+BloodH8v2	-	0.14;0.17
4.12068e-08	rs10411210	19	38224140	730458	19	38383856	C/T	T	5.48579	BloodHT12	LRP3	0.16
4.15345e-08	rs7310409	12	119909244	7650097	12	119951923	A/G	G	-5.48421	BloodHT12+BloodH8v2	OASL	-0.16;-0.05
5.04265e-08	rs2395185	6	32541145	2070608	6	32627630	G/T	T	-5.44997	BloodHT12	HLA-DRB5///HLA-DRB1	-0.15
5.04265e-08	rs6060373	20	33377622	620075	20	33408515	A/G	G	-5.44997	BloodHT12	UQCC	-0.15
5.04265e-08	rs11083846	19	51899494	990138	19	51890819	G/A	A	-5.44997	BloodHT12	PRKD2	-0.15
5.04265e-08	rs9357152	6	32772938	2070608	6	32627630	A/G	G	-5.44997	BloodHT12	HLA-DRB5///HLA-DRB1	-0.15
5.04265e-08	rs6060369	20	33370575	620075	20	33408515	T/C	C	-5.44997	BloodHT12	UQCC	-0.15
5.04265e-08	rs2048327	6	160783522	4060121	6	160819515	C/T	T	5.44997	BloodHT12	AL591069.5///LPAL2	0.15
6.16322e-08	rs8007661	14	91529711	2900309	14	91576452	C/T	T	5.41416	BloodHT12	AL049872.3	0.15
6.16322e-08	rs3134792	6	31420305	7650487	6	31483767	T/G	G	5.41416	BloodHT12	AL645933.8	0.15
6.40176e-08	rs425105	19	51900321	Human_RefSeq-8_v2-1400598	19	51890819	T/C	C	5.40734	BloodH8v2	PRKD2	0.35
6.46639e-08	rs229541	22	35921264	110382	22	35960846	G/A	A	5.40552	BloodHT12+BloodH8v2	RAC2	0.15;0.09
6.54624e-08	rs13194984	6	26608542	4610674	6	26479952	G/T	T	5.40339	BloodHT12+BloodH8v2	BTN3A2	0.14;0.13
6.83711e-08	rs17115100	10	104581383	7150671	10	104443830	G/T	T	5.39559	BloodHT12+BloodH8v2	ARL3	0.13;0.21
7.02228e-08	rs281437	19	10258238	Human_RefSeq-8_v2-1430673	19	10259424	C/T	T	5.39076	BloodH8v2	ICAM4	0.35
7.06933e-08	rs1004467	10	104584497	7150671	10	104443830	A/G	G	5.38944	BloodHT12+BloodH8v2	ARL3	0.13;0.21
7.52342e-08	rs8042374	15	76695087	3420543	15	76624208	A/G	G	-5.37835	BloodHT12	PSMA4	-0.15
8.09492e-08	rs4963128	11	579564	6400176	11	594314	C/T	T	5.36503	BloodHT12+BloodH8v2	PHRF1///IRF7	0.17;-0.02
9.1724e-08	rs2681492	12	88537220	6650035	12	88628314	C/T	T	5.34256	BloodHT12	-	0.15
9.1724e-08	rs2395148	6	32429532	2570564	6	32518213	G/T	T	5.34256	BloodHT12	HLA-DRA	0.15
9.1724e-08	rs494620	6	31946692	7150017	6	31912908	A/G	G	-5.34256	BloodHT12	C6orf48///SNORD52	-0.15
1.11934e-07	rs4537545	1	152685503	1780603	1	152675552	C/T	T	-5.30632	BloodHT12+BloodH8v2	IL6R	-0.13;-0.18
1.15676e-07	rs259919	6	30133482	2350066	6	30019328	A/G	G	-5.30024	BloodHT12+BloodH8v2	HLA-A	-0.13;-0.18
1.21384e-07	rs2844479	6	31680935	Human_RefSeq-8_v2-5890471	6	31664998	A/C	C	-5.29148	BloodH8v2	LST1///NCR3	-0.34
1.30033e-07	rs11574637	16	31276375	7040592	16	31287914	C/T	T	-5.279	BloodHT12+BloodH8v2	ITGAX	-0.11;-0.31
1.30887e-07	rs9277535	6	33162839	1450397	6	33281491	A/G	G	-5.27765	BloodHT12+BloodH8v2	HSD17B8	-0.12;-0.25
1.3189e-07	rs12593813	15	65823906	6330278	15	65754290	A/G	G	5.27623	BloodHT12+BloodH8v2	MAP2K5	0.11;0.26
1.32901e-07	rs1321311	6	36730878	4230201	6	36758775	C/A	A	-5.27488	BloodHT12+BloodH8v2	CDKN1A	-0.14;-0.12
1.3583e-07	rs10210302	2	233823578	3420347	2	233847058	C/T	T	5.27099	BloodHT12	ATG16L1	0.15
1.3583e-07	rs7112513	11	116542571	2360326	11	116577983	G/A	A	-5.27099	BloodHT12	TAGLN	-0.15
1.3583e-07	rs251253	5	172412942	6860228	5	172456271	C/T	T	-5.27099	BloodHT12	C5orf41	-0.15
1.3583e-07	rs744166	17	37767727	5090619	17	37756454	A/G	G	-5.27099	BloodHT12	STAT3	-0.15
1.36572e-07	rs4129267	1	152692888	1780603	1	152675552	C/T	T	-5.26985	BloodHT12+BloodH8v2	IL6R	-0.13;-0.17
1.45314e-07	rs11083846	19	51899494	Human_RefSeq-8_v2-1400598	19	51890819	G/A	A	-5.25846	BloodH8v2	PRKD2	-0.34
1.48347e-07	rs2274910	1	159118670	3170703	1	159043273	T/C	C	-5.25464	BloodHT12+BloodH8v2	LY9	-0.13;-0.19
1.56452e-07	rs4763879	12	9801431	2490161	12	9904984	G/A	A	-5.24497	BloodHT12+BloodH8v2	CLEC2B	-0.11;-0.28
1.64806e-07	rs12718597	7	50395922	4390086	7	50374811	C/A	A	-5.23522	BloodHT12	IKZF1	-0.15
1.71168e-07	rs5753037	22	28911722	5910390	22	29070446	C/T	T	5.22823	BloodHT12+BloodH8v2	SF3A1	0.17;-0.05
1.73779e-07	rs17367504	1	11785365	Human_RefSeq-8_v2-4890450	1	11773758	A/G	G	5.22549	BloodH8v2	MTHFR///AL953897.6	0.34
1.82828e-07	rs8007661	14	91529711	5690639	14	91448005	C/T	T	5.216	BloodHT12+BloodH8v2	FBLN5	0.12;0.22
2.076e-07	rs2315008	20	61814400	Human_RefSeq-8_v2-4260379	20	61748369	G/T	T	-5.19255	BloodH8v2	AL353715.21///STMN3	-0.34
2.20227e-07	rs2681472	12	88533090	7320717	12	88429139	A/G	G	5.18141	BloodHT12+BloodH8v2	WDR51B	0.13;0.15
2.3185e-07	rs653178	12	110492139	6560301	12	110399552	C/T	T	-5.17188	BloodHT12+BloodH8v2	SH2B3///ATXN2	-0.13;-0.14
2.37881e-07	rs2151145	9	81535701	2470136	9	81453993	A/G	G	5.16714	BloodHT12+BloodH8v2	TLE4	0.11;0.27
2.42245e-07	rs3828309	2	233845149	3420347	2	233847058	A/G	G	5.1637	BloodHT12	ATG16L1	0.15
2.42245e-07	rs6088813	20	33438595	620075	20	33408515	A/C	C	-5.1637	BloodHT12	UQCC	-0.15
2.43804e-07	rs11065987	12	110556807	6560301	12	110399552	A/G	G	5.16243	BloodHT12+BloodH8v2	SH2B3///ATXN2	0.13;0.14
2.55533e-07	rs2856683	6	32763196	6450692	6	32937616	T/G	G	-5.15369	BloodHT12+BloodH8v2	PSMB9	-0.10;-0.33
2.79754e-07	rs8192284	1	152693594	1780603	1	152675552	A/C	C	-5.13661	BloodHT12+BloodH8v2	IL6R	-0.13;-0.17
2.80648e-07	rs7153027	14	91496975	2760136	14	91540876	A/C	C	5.1361	BloodHT12+BloodH8v2	TRIP11	0.11;0.24
2.80648e-07	rs703842	12	56449006	5670577	12	56428506	A/G	G	-5.13604	BloodHT12+BloodH8v2	TSPAN31///CDK4	-0.12;-0.19
2.90358e-07	rs13437082	6	31462539	3170064	6	31580361	C/T	T	-5.12967	BloodHT12+BloodH8v2	MICB	-0.13;-0.14
2.93148e-07	rs2241880	2	233848107	3420347	2	233847058	A/G	G	5.12795	BloodHT12	ATG16L1	0.15
2.98804e-07	rs9263739	6	31219335	1500753	6	30996086	C/T	T	5.1243	BloodHT12+BloodH8v2	VARSL	0.11;0.26
3.07486e-07	rs10871454	16	30955580	1770703	16	31012233	C/T	T	5.11899	BloodHT12+BloodH8v2	VKORC1	0.14;0.10
3.12414e-07	rs131794	22	49318618	4920546	22	49411894	C/A	A	-5.11592	BloodHT12+BloodH8v2	ARSA	-0.13;-0.15
3.50217e-07	rs703842	12	56449006	4390369	12	56486911	A/G	G	5.09432	BloodHT12+BloodH8v2	AVIL	0.13;0.14
3.5207e-07	rs4785763	16	88594437	7100386	16	88486403	C/A	A	5.09335	BloodHT12+BloodH8v2	TCF25	0.12;0.22
3.53932e-07	rs7176508	15	67806044	1580360	15	67831783	A/G	G	-5.09221	BloodHT12	-	-0.14
3.53932e-07	rs615672	6	32682149	2070608	6	32627630	G/C	C	5.09221	BloodHT12	HLA-DRB5///HLA-DRB1	0.14
3.53932e-07	rs11085824	19	12862547	6660201	19	12867378	A/G	G	5.09221	BloodHT12	GCDH	0.14
3.53932e-07	rs8396	4	159850267	580609	4	159857001	T/C	C	5.09221	BloodHT12	ETFDH///C4orf46	0.14
3.61478e-07	rs2227139	6	32521437	6370315	6	32599600	A/G	G	5.08827	BloodHT12+BloodH8v2	HLA-DRB5	0.10;0.28
3.77435e-07	rs2294008	8	143758933	7000408	8	143829481	T/C	C	5.08005	BloodHT12+BloodH8v2	-	0.14;0.08
3.88721e-07	rs1670533	4	1068187	7510538	4	1214068	A/G	G	-5.0745	BloodHT12+BloodH8v2	CTBP1	-0.14;-0.11
4.27245e-07	rs1805007	16	88513618	1850309	16	88289179	C/T	T	-5.05648	BloodHT12	CDK10///C16orf76	-0.14
4.27245e-07	rs2281808	20	1558551	3780017	20	1520859	C/T	T	5.05648	BloodHT12	SIRPB1	0.14
4.54947e-07	rs11648785	16	88612062	6350075	16	88564200	C/T	T	-5.04459	BloodHT12+BloodH8v2	ENST00000360417	-0.12;-0.18
4.66994e-07	rs4128725	1	157672583	50192	1	157441317	T/C	C	-5.03942	BloodHT12+BloodH8v2	DARC	-0.13;-0.12
5.00294e-07	rs1000778	11	61411881	5420201	11	61485856	A/G	G	-5.02632	BloodHT12+BloodH8v2	BEST1///FTH1	-0.14;-0.07
5.62111e-07	rs12986413	19	2121954	2490142	19	2229403	A/T	T	-5.00397	BloodHT12+BloodH8v2	C19orf35	-0.13;-0.13
5.79881e-07	rs11602954	11	192856	3310278	11	282411	G/A	A	-4.99796	BloodHT12+BloodH8v2	ATHL1	-0.13;-0.12
6.06299e-07	rs3184504	12	110368991	6560301	12	110399552	C/T	T	4.98928	BloodHT12+BloodH8v2	SH2B3///ATXN2	0.13;0.13
6.11973e-07	rs17249754	12	88584717	7320717	12	88429139	A/G	G	-4.98754	BloodHT12+BloodH8v2	WDR51B	-0.13;-0.14
6.18978e-07	rs11803731	1	150349949	6100010	1	150130710	A/T	T	4.98539	BloodHT12+BloodH8v2	THEM4	0.13;0.11
6.19618e-07	rs13437082	6	31462539	5310168	6	31388720	C/T	T	4.98504	BloodHT12	HLA-B	0.14
6.19618e-07	rs13194984	6	26608542	290273	6	26582548	G/T	T	-4.98504	BloodHT12	-	-0.14
6.64026e-07	rs615672	6	32682149	2650156	6	32906056	G/C	C	-4.97169	BloodHT12+BloodH8v2	TAP2	-0.12;-0.16
8.34164e-07	rs7153027	14	91496975	5690639	14	91448005	A/C	C	4.92723	BloodHT12+BloodH8v2	FBLN5	0.13;0.14
8.41019e-07	rs5759167	22	41830156	7550333	22	41668408	G/T	T	-4.92567	BloodHT12+BloodH8v2	PACSIN2	-0.12;-0.15
8.94191e-07	rs17271305	15	60120272	6400376	15	60035911	A/G	G	-4.91363	BloodHT12	VPS13C	-0.14
8.94191e-07	rs4538475	4	15347035	730608	4	15300864	A/G	G	4.91363	BloodHT12	-	0.14
8.96933e-07	rs198846	6	26215442	3930377	6	26082290	G/A	A	4.91319	BloodHT12+BloodH8v2	TRIM38	0.13;0.09
1.03429e-06	rs881375	9	122692719	2570091	9	122668589	C/T	T	-4.88508	BloodHT12+BloodH8v2	PHF19	-0.12;-0.18
1.06193e-06	rs6088813	20	33438595	1170095	20	33408515	A/C	C	-4.87993	BloodHT12+BloodH8v2	UQCC	-0.11;-0.23
1.06301e-06	rs13397985	2	230799467	3140041	2	230842432	T/G	G	-4.87971	BloodHT12+BloodH8v2	SP140	-0.12;-0.17
1.07276e-06	rs4143832	5	131890876	4850168	5	131682917	G/T	T	4.87794	BloodHT12	SLC22A4	0.14
1.13995e-06	rs6060373	20	33377622	1170095	20	33408515	A/G	G	-4.8659	BloodHT12+BloodH8v2	UQCC	-0.11;-0.23
1.13995e-06	rs6060369	20	33370575	1170095	20	33408515	T/C	C	-4.8659	BloodHT12+BloodH8v2	UQCC	-0.11;-0.23
1.21485e-06	rs12191877	6	31360904	3800358	6	31276619	C/T	T	4.85322	BloodHT12+BloodH8v2	HCG27	0.12;0.14
1.26612e-06	rs199533	17	42184098	5260138	17	42106695	A/G	G	-4.84518	BloodHT12+BloodH8v2	NSF	-0.13;-0.11
1.28409e-06	rs12537284	7	128505142	2230431	7	128371275	G/A	A	-4.84225	BloodHT12	IRF5	-0.14
1.29187e-06	rs2251219	3	52559827	6840301	3	52528875	C/T	T	4.84119	BloodHT12+BloodH8v2	STAB1///NT5DC2	0.10;0.25
1.45004e-06	rs5770917	22	49364219	7650128	22	49313187	C/T	T	4.81814	BloodHT12+BloodH8v2	TYMP	0.12;0.17
1.49427e-06	rs11012	17	40869224	7550437	17	40896471	C/T	T	4.81207	BloodHT12+BloodH8v2	PLEKHM1	0.13;0.09
1.5093e-06	rs505802	11	64113648	1400747	11	64300610	C/T	T	-4.81004	BloodHT12+BloodH8v2	-	-0.10;-0.24
1.53672e-06	rs4844614	1	205941798	6520274	1	205808914	G/T	T	4.80657	BloodHT12	CR1	0.14
1.53672e-06	rs947211	1	204019288	4540370	1	204007750	G/A	A	-4.80657	BloodHT12	RAB7L1	-0.14
1.62837e-06	rs8102476	19	43427453	6020468	19	43436394	C/T	T	-4.79485	BloodHT12+BloodH8v2	PPP1R14A	-0.15;0.00
1.6862e-06	rs10484554	6	31382534	3800358	6	31276619	C/T	T	4.78783	BloodHT12+BloodH8v2	HCG27	0.12;0.14
1.70987e-06	rs6586282	21	43351566	1450102	21	43393446	C/T	T	-4.78517	BloodHT12+BloodH8v2	U2AF1	-0.10;-0.24
1.73215e-06	rs646776	1	109620053	520609	1	109504490	T/C	C	-4.7825	BloodHT12+BloodH8v2	KIAA1324	-0.13;-0.10
1.83496e-06	rs10036748	5	150438339	450671	5	150489013	C/T	T	-4.7709	BloodHT12	ANXA6	-0.13
2.00024e-06	rs599839	1	109623689	520609	1	109504490	A/G	G	-4.75355	BloodHT12+BloodH8v2	KIAA1324	-0.13;-0.12
2.02213e-06	rs4713858	6	35510763	Human_RefSeq-8_v2-2340162	6	35461123	G/A	A	4.75139	BloodH8v2	PPARD	0.31
2.03819e-06	rs12740374	1	109619113	520609	1	109504490	G/T	T	-4.74978	BloodHT12+BloodH8v2	KIAA1324	-0.13;-0.10
2.08712e-06	rs2647044	6	32775888	6450692	6	32937616	G/A	A	4.74489	BloodHT12+BloodH8v2	PSMB9	0.10;0.24
2.11201e-06	rs174548	11	61327924	5420201	11	61485856	C/G	G	4.74246	BloodHT12+BloodH8v2	BEST1///FTH1	0.15;-0.04
2.152e-06	rs27434	5	96155268	1580048	5	96079838	A/G	G	-4.73867	BloodHT12+BloodH8v2	CAST	-0.10;-0.24
2.18839e-06	rs4963128	11	579564	380068	11	689556	C/T	T	4.73524	BloodHT12	TMEM80	0.13
2.31706e-06	rs9859260	3	197284944	2940435	3	197276955	T/C	C	4.72377	BloodHT12+BloodH8v2	TFRC	0.11;0.19
2.50405e-06	rs2681492	12	88537220	7320717	12	88429139	C/T	T	-4.7079	BloodHT12+BloodH8v2	WDR51B	-0.12;-0.14
2.60927e-06	rs8007661	14	91529711	4670441	14	91448005	C/T	T	4.69958	BloodHT12	FBLN5	0.13
2.60927e-06	rs2494250	1	157544875	3360615	1	157644202	C/G	G	-4.69958	BloodHT12	OR10J5	-0.13
2.60927e-06	rs3890745	1	2543484	650452	1	2412221	C/T	T	-4.69958	BloodHT12	PLCH2	-0.13
2.60927e-06	rs210135	6	33648670	6420070	6	33491326	A/T	T	4.69958	BloodHT12	PHF1///CUTA	0.13
2.76698e-06	rs1182188	7	2836511	7150465	7	2792378	T/C	C	4.68756	BloodHT12+BloodH8v2	GNA12	0.11;0.17
2.78053e-06	rs174548	11	61327924	Human_RefSeq-8_v2-4480743	11	61365863	C/G	G	4.68657	BloodH8v2	FADS2	0.3
2.92525e-06	rs4788084	16	28447349	6250241	16	28418781	C/T	T	4.67615	BloodHT12+BloodH8v2	ENST00000328423///IL27	0.12;0.11
2.93381e-06	rs174546	11	61326406	3460161	11	61432795	C/T	T	4.67542	BloodHT12+BloodH8v2	RAB3IL1	0.11;0.17
2.95677e-06	rs2494250	1	157544875	50192	1	157441317	C/G	G	-4.67399	BloodHT12+BloodH8v2	DARC	-0.12;-0.16
2.98863e-06	rs6545977	2	63154668	1740438	2	63134585	G/A	A	4.67172	BloodHT12+BloodH8v2	OTX1	0.12;0.14
3.00907e-06	rs3790567	1	67594965	Human_RefSeq-8_v2-2370452	1	67590403	A/G	G	-4.67039	BloodH8v2	IL12RB2	-0.3
3.10423e-06	rs4234898	4	157217991	4070138	4	157150679	C/T	T	4.66393	BloodHT12	-	0.13
3.12239e-06	rs255052	16	66582496	1820681	16	66584827	G/A	A	4.66276	BloodHT12+BloodH8v2	DPEP2	0.13;0.07
3.21474e-06	rs7538876	1	17594950	2190373	1	17586055	G/A	A	-4.65663	BloodHT12+BloodH8v2	PADI6	-0.11;-0.18
3.44719e-06	rs6918981	6	34346492	3850167	6	34416200	A/G	G	4.64232	BloodHT12+BloodH8v2	NUDT3	0.11;0.20
3.60753e-06	rs174547	11	61327359	3460161	11	61432795	C/T	T	-4.63294	BloodHT12+BloodH8v2	RAB3IL1	-0.11;-0.16
3.67081e-06	rs255049	16	66570972	3140386	16	66811795	T/C	C	4.62924	BloodHT12+BloodH8v2	NFATC3	0.11;0.16
3.68858e-06	rs2395148	6	32429532	4200725	6	32629673	G/T	T	-4.62829	BloodHT12	-	-0.13
3.68858e-06	rs3815087	6	31201566	5310168	6	31388720	A/G	G	-4.62829	BloodHT12	HLA-B	-0.13
3.80425e-06	rs2071348	11	5220722	Human_RefSeq-8_v2-6400079	11	5329543	G/T	T	-4.62188	BloodH8v2	HBG2///ENST00000399563	-0.3
3.81895e-06	rs602875	6	32681607	3450338	6	32890666	A/G	G	-4.62101	BloodHT12+BloodH8v2	HLA-DOB	-0.13;-0.05
4.11278e-06	rs174546	11	61326406	Human_RefSeq-8_v2-4480743	11	61365863	C/T	T	4.60573	BloodH8v2	FADS2	0.3
4.11278e-06	rs2075671	7	100183042	Human_RefSeq-8_v2-2850086	7	100250601	A/G	G	-4.60573	BloodH8v2	EPHB4	-0.3
4.40705e-06	rs1471403	4	88994267	3460070	4	89119706	C/T	T	-4.59125	BloodHT12+BloodH8v2	SPP1	-0.13;-0.06
4.52685e-06	rs2187668	6	32713862	6450692	6	32937616	C/T	T	4.58567	BloodHT12+BloodH8v2	PSMB9	0.10;0.21
4.79873e-06	rs174547	11	61327359	Human_RefSeq-8_v2-4480743	11	61365863	C/T	T	-4.57345	BloodH8v2	FADS2	-0.3
4.924e-06	rs259919	6	30133482	1990110	6	30232197	A/G	G	4.56812	BloodHT12+BloodH8v2	TRIM10	0.07;0.39
5.08137e-06	rs9272219	6	32710247	3450338	6	32890666	G/T	T	-4.5615	BloodHT12+BloodH8v2	HLA-DOB	-0.13;-0.04
5.4675e-06	rs6724465	2	219652090	5080494	2	219753827	G/A	A	-4.5462	BloodHT12+BloodH8v2	FAM134A	-0.12;-0.13
6.1432e-06	rs1980493	6	32471193	2690603	6	32256838	T/C	C	4.52141	BloodHT12	RNF5///AGER	0.13
6.40982e-06	rs2274432	1	182287568	3870112	1	182298701	A/G	G	-4.5126	BloodHT12+BloodH8v2	TSEN15	-0.10;-0.22
6.45836e-06	rs10488631	7	128381419	4260373	7	128371275	T/C	C	-4.5109	BloodHT12+BloodH8v2	IRF5	-0.13;-0.04
6.55033e-06	rs2254287	6	33251926	2510161	6	33356900	C/G	G	-4.50793	BloodHT12+BloodH8v2	B3GALT4///WDR46	-0.11;-0.18
6.7064e-06	rs7385804	7	100073906	580133	7	100049296	A/C	C	-4.50291	BloodHT12+BloodH8v2	MOSPD3	-0.12;-0.10
6.71904e-06	rs11228565	11	68735156	5890487	11	68593787	G/A	A	4.50243	BloodHT12+BloodH8v2	TPCN2	0.11;0.14
6.99633e-06	rs174546	11	61326406	5420201	11	61485856	C/T	T	4.49399	BloodHT12+BloodH8v2	BEST1///FTH1	0.14;-0.02
7.18949e-06	rs174547	11	61327359	5420201	11	61485856	C/T	T	-4.48805	BloodHT12+BloodH8v2	BEST1///FTH1	-0.14;0.02
7.2709e-06	rs5759167	22	41830156	1230019	22	41883335	G/T	T	-4.4858	BloodHT12	TSPO	-0.13
7.2709e-06	rs798544	7	2729628	4070259	7	2792378	C/T	T	4.4858	BloodHT12	GNA12	0.13
7.2709e-06	rs2269241	1	63881359	290678	1	63929404	T/C	C	4.4858	BloodHT12	-	0.13
7.31194e-06	rs16909898	9	97270829	1410289	9	97282075	A/G	G	4.48449	BloodHT12+BloodH8v2	PTCH1	0.09;0.24
7.54162e-06	rs2523393	6	29813638	2070088	6	29904807	A/G	G	4.47791	BloodHT12+BloodH8v2	HLA-G	0.05;0.47
7.67697e-06	rs210135	6	33648670	1030427	6	33491326	A/T	T	4.47411	BloodHT12+BloodH8v2	PHF1///CUTA	0.12;0.11
8.11982e-06	rs40457	8	90892832	4150520	8	90855771	A/G	G	4.46211	BloodHT12+BloodH8v2	RIPK2	0.12;0.11
8.17305e-06	rs660895	6	32685358	2650156	6	32906056	A/G	G	-4.4607	BloodHT12+BloodH8v2	TAP2	-0.12;-0.08
8.24198e-06	rs6656401	1	205758672	2340220	1	205600102	G/A	A	4.45881	BloodHT12+BloodH8v2	-	0.11;0.14
8.58703e-06	rs3117582	6	31728499	7650487	6	31483767	T/G	G	4.45019	BloodHT12	AL645933.8	0.13
8.58703e-06	rs7153027	14	91496975	4670441	14	91448005	A/C	C	4.45019	BloodHT12	FBLN5	0.13
8.58703e-06	rs8321	6	30140501	2450326	6	30023353	A/C	C	4.45019	BloodHT12	-	0.13
8.70778e-06	rs1799990	20	4628251	3170162	20	4622515	G/A	A	-4.44712	BloodHT12+BloodH8v2	PRNP	-0.11;-0.17
9.91586e-06	rs860554	1	199529055	1010110	1	199388924	C/T	T	-4.41906	BloodHT12+BloodH8v2	TMEM9	-0.11;-0.16
1.00451e-05	rs425105	19	51900321	3520521	19	51947362	T/C	C	4.41625	BloodHT12+BloodH8v2	FKRP	0.10;0.18
1.0073e-05	rs5753037	22	28911722	1500136	22	28683006	C/T	T	-4.41562	BloodHT12+BloodH8v2	MTMR3	-0.11;-0.13
1.01291e-05	rs9364554	6	160753654	4060121	6	160819515	C/T	T	-4.41459	BloodHT12	AL591069.5///LPAL2	-0.13
1.01948e-05	rs174548	11	61327924	3460161	11	61432795	C/G	G	4.41307	BloodHT12+BloodH8v2	RAB3IL1	0.11;0.13
1.10061e-05	rs6441961	3	46327388	Human_RefSeq-8_v2-7570670	3	46255176	C/T	T	4.39646	BloodH8v2	CCR3	0.29
1.14714e-05	rs1000778	11	61411881	2360020	11	61332282	A/G	G	-4.38754	BloodHT12+BloodH8v2	FADS1	-0.11;-0.14
1.16949e-05	rs2254287	6	33251926	1030427	6	33491326	C/G	G	4.38338	BloodHT12+BloodH8v2	PHF1///CUTA	0.12;0.08
1.18462e-05	rs4962416	10	126686862	1410427	10	126643338	C/T	T	4.38056	BloodHT12+BloodH8v2	ZRANB1	0.12;0.08
1.19335e-05	rs10484554	6	31382534	7150630	6	31344573	C/T	T	-4.379	BloodHT12	-	-0.12
1.19335e-05	rs2523393	6	29813638	1980592	6	29965096	A/G	G	4.379	BloodHT12	HLA-H	0.12
1.19335e-05	rs6457327	6	31182009	5310168	6	31388720	C/A	A	-4.379	BloodHT12	HLA-B	-0.12
1.3751e-05	rs2074518	17	30348495	1430424	17	30400325	C/T	T	-4.34783	BloodHT12+BloodH8v2	RFFL	-0.11;-0.13
1.3953e-05	rs9272219	6	32710247	270168	6	32518482	G/T	T	4.34474	BloodHT12+BloodH8v2	HLA-DRA///AL662796.6	0.12;0.08
1.40294e-05	rs10914144	1	170216373	6520408	1	170025432	C/T	T	4.34341	BloodHT12	KIAA0859	0.12
1.40294e-05	rs12191877	6	31360904	7150630	6	31344573	C/T	T	-4.34341	BloodHT12	-	-0.12
1.40294e-05	rs89107	6	118684736	3170403	6	118915628	A/G	G	-4.34341	BloodHT12	C6orf204	-0.12
1.40294e-05	rs10871454	16	30955580	7380164	16	30955451	C/T	T	-4.34341	BloodHT12	STX4	-0.12
1.44572e-05	rs1430742	1	68407663	6940280	1	68403797	C/T	T	-4.33687	BloodHT12+BloodH8v2	GPR177	-0.11;-0.10
1.44572e-05	rs2566755	1	68407978	6940280	1	68403797	C/T	T	-4.33687	BloodHT12+BloodH8v2	GPR177	-0.11;-0.10
1.50469e-05	rs16991615	20	5896227	2710446	20	5951794	G/A	A	4.32819	BloodHT12+BloodH8v2	CRLS1	0.11;0.11
1.612e-05	rs1385374	12	127866647	6650465	12	127859107	C/T	T	-4.31295	BloodHT12+BloodH8v2	SLC15A4	-0.10;-0.16
1.64886e-05	rs6918152	6	487159	2640110	6	534124	G/A	A	4.30783	BloodHT12	EXOC2	0.12
1.64886e-05	rs1801274	1	159746369	2480717	1	159907075	G/A	A	4.30783	BloodHT12	FCGR2B	0.12
1.64886e-05	rs1801133	1	11778965	3850136	1	11807291	G/A	A	-4.30784	BloodHT12+BloodH8v2	CLCN6	-0.11;-0.15
1.68501e-05	rs210135	6	33648670	6180133	6	33734731	A/T	T	4.30318	BloodHT12+BloodH8v2	ITPR3	0.11;0.13
1.7188e-05	rs4466998	14	64545293	2680577	14	64622343	C/A	A	-4.29873	BloodHT12+BloodH8v2	MAX	-0.08;-0.29
1.76911e-05	rs10871454	16	30955580	1500608	16	30906001	C/T	T	4.29229	BloodHT12+BloodH8v2	HSD3B7	0.09;0.23
1.78995e-05	rs4143832	5	131890876	6040398	5	131682917	G/T	T	4.28973	BloodHT12+BloodH8v2	SLC22A4	0.11;0.14
1.80127e-05	rs9357152	6	32772938	3940477	6	32906056	A/G	G	4.2882	BloodHT12+BloodH8v2	TAP2	0.12;0.07
1.85055e-05	rs6136489	20	1871734	1940129	20	1845678	G/T	T	4.28224	BloodHT12+BloodH8v2	SIRPA	0.12;0.07
1.93554e-05	rs11602954	11	192856	3130672	11	189082	G/A	A	4.27226	BloodHT12	ENST00000332865///BET1L	0.12
1.93554e-05	rs2967605	19	8375738	6770360	19	8324388	C/T	T	4.27226	BloodHT12	ELAVL1	0.12
1.93554e-05	rs660895	6	32685358	2070608	6	32627630	A/G	G	-4.27226	BloodHT12	HLA-DRB5///HLA-DRB1	-0.12
1.93554e-05	rs9272346	6	32712350	2070608	6	32627630	A/G	G	-4.27226	BloodHT12	HLA-DRB5///HLA-DRB1	-0.12
1.94948e-05	rs4763879	12	9801431	5490341	12	9728441	G/A	A	4.27062	BloodHT12+BloodH8v2	AC007068.17///CLEC2D	0.12;0.08
2.01881e-05	rs2844479	6	31680935	6280471	6	31885634	A/C	C	4.26293	BloodHT12+BloodH8v2	-	0.09;0.22
2.02605e-05	rs881375	9	122692719	1340241	9	122803406	C/T	T	-4.26204	BloodHT12+BloodH8v2	C5	-0.11;-0.13
2.19766e-05	rs228769	17	39548711	6940634	17	39746126	C/G	G	-4.24398	BloodHT12+BloodH8v2	RUNDC3A	-0.11;-0.13
2.2693e-05	rs5751901	22	23322266	6940341	22	23153541	T/C	C	-4.23669	BloodHT12	AP000354.4///GGT1	-0.12
2.38941e-05	rs4911414	20	32193105	3400577	20	32151761	G/T	T	-4.22513	BloodHT12+BloodH8v2	EIF2S2	-0.09;-0.20
2.44086e-05	rs11597390	10	101851425	Human_RefSeq-8_v2-6450605	10	101999736	G/A	A	4.22039	BloodH8v2	CWF19L1	0.28
2.45388e-05	rs6088813	20	33438595	5700689	20	33534891	A/C	C	-4.21908	BloodHT12+BloodH8v2	CEP250	-0.10;-0.17
2.47135e-05	rs2844479	6	31680935	3170064	6	31580361	A/C	C	4.2174	BloodHT12+BloodH8v2	MICB	0.11;0.13
2.49557e-05	rs154659	16	88194838	4810274	16	88132551	T/C	C	-4.21523	BloodHT12+BloodH8v2	SPG7	-0.10;-0.16
2.56958e-05	rs6060373	20	33377622	5700689	20	33534891	A/G	G	-4.20869	BloodHT12+BloodH8v2	CEP250	-0.10;-0.18
2.6016e-05	rs2517713	6	30026078	1990110	6	30232197	G/T	T	4.20595	BloodHT12+BloodH8v2	TRIM10	0.06;0.35
2.63867e-05	rs6060369	20	33370575	5700689	20	33534891	T/C	C	-4.2026	BloodHT12+BloodH8v2	CEP250	-0.10;-0.18
2.65739e-05	rs13437082	6	31462539	4640343	6	31664998	C/T	T	-4.20113	BloodHT12	LST1///NCR3	-0.12
2.65739e-05	rs10871290	16	73030197	1450414	16	73268730	C/T	T	4.20113	BloodHT12	MLKL	0.12
2.65739e-05	rs11668878	19	51960213	990138	19	51890819	G/T	T	-4.20113	BloodHT12	PRKD2	-0.12
2.78709e-05	rs9272219	6	32710247	3940477	6	32906056	G/T	T	4.19023	BloodHT12+BloodH8v2	TAP2	0.12;0.07
2.81176e-05	rs6465657	7	97654263	6270095	7	97753849	C/T	T	-4.18838	BloodHT12+BloodH8v2	BRI3	-0.11;-0.10
2.93309e-05	rs2856683	6	32763196	3450338	6	32890666	T/G	G	4.17879	BloodHT12+BloodH8v2	HLA-DOB	0.11;0.13
3.10807e-05	rs6136489	20	1871734	5360193	20	1845678	G/T	T	4.16558	BloodHT12	SIRPA	0.12
3.10807e-05	rs17021918	4	95781900	380523	4	95700230	T/C	C	-4.16558	BloodHT12	PDLIM5	-0.12
3.10807e-05	rs9364554	6	160753654	6450392	6	160970003	C/T	T	-4.16558	BloodHT12	LPA	-0.12
3.10807e-05	rs7189020	16	244804	290152	16	101566	T/A	A	-4.16558	BloodHT12	C16orf35	-0.12
3.12994e-05	rs17036101	3	12252845	3420044	3	12114697	G/A	A	-4.16392	BloodHT12+BloodH8v2	SYN2	-0.09;-0.19
3.2987e-05	rs10871290	16	73030197	4560541	16	73277776	C/T	T	4.15199	BloodHT12+BloodH8v2	MLKL	0.11;0.08
3.32475e-05	rs9859260	3	197284944	1850482	3	197097455	T/C	C	4.15011	BloodHT12+BloodH8v2	TNK2	0.10;0.16
3.46399e-05	rs2304130	19	19650528	Human_RefSeq-8_v2-2490315	19	19626244	A/G	G	-4.14064	BloodH8v2	ATP13A1	-0.27
3.56193e-05	rs10876432	12	52018158	6900600	12	51933079	A/G	G	-4.13421	BloodHT12+BloodH8v2	MFSD5	-0.10;-0.15
3.62763e-05	rs185819	6	32158045	7150017	6	31912908	C/T	T	-4.13003	BloodHT12	C6orf48///SNORD52	-0.12
3.62763e-05	rs11071720	15	61129049	1010482	15	61146119	C/T	T	-4.13003	BloodHT12	TPM1	-0.12
3.7138e-05	rs2016266	12	52014222	6900600	12	51933079	A/G	G	-4.12467	BloodHT12+BloodH8v2	MFSD5	-0.11;-0.12
3.89536e-05	rs1805081	18	19394430	4210019	18	19301942	C/T	T	-4.11362	BloodHT12+BloodH8v2	RIOK3	-0.10;-0.13
3.98065e-05	rs4728142	7	128361203	Human_RefSeq-8_v2-6650730	7	128432309	A/G	G	4.1088	BloodH8v2	TNPO3	0.27
3.98065e-05	rs4962153	9	135313575	4860689	9	135198369	A/G	G	-4.10872	BloodHT12+BloodH8v2	-	-0.10;-0.14
4.00138e-05	rs258322	16	88283404	5870121	16	88126990	G/A	A	-4.10741	BloodHT12+BloodH8v2	SPG7	-0.11;-0.08
4.09594e-05	rs2517713	6	30026078	620376	6	30146546	G/T	T	4.10205	BloodHT12+BloodH8v2	PPP1R11///RNF39	0.08;0.27
4.23263e-05	rs10755578	6	160889728	4060121	6	160819515	C/G	G	-4.09449	BloodHT12	AL591069.5///LPAL2	-0.12
4.50745e-05	rs6686842	1	41303458	6370273	1	41234382	T/C	C	-4.0798	BloodHT12+BloodH8v2	CTPS	-0.10;-0.15
4.5817e-05	rs2967605	19	8375738	2490072	19	8467218	C/T	T	-4.07615	BloodHT12+BloodH8v2	PRAM1	-0.10;-0.14
4.81149e-05	rs2274432	1	182287568	6840600	1	182222537	A/G	G	4.06464	BloodHT12+BloodH8v2	GLT25D2	0.11;0.11
4.93255e-05	rs10946808	6	26341366	290273	6	26582548	A/G	G	-4.05896	BloodHT12	-	-0.12
4.93255e-05	rs7767084	6	160882493	3400152	6	160815782	T/C	C	4.05896	BloodHT12	AL591069.5	0.11
4.93255e-05	rs8102476	19	43427453	6520192	19	43490040	C/T	T	4.05896	BloodHT12	C19orf33///YIF1B	0.12
4.96221e-05	rs4333130	4	81168853	10685	4	81129699	T/C	C	-4.05759	BloodHT12+BloodH8v2	ANTXR2	-0.07;-0.30
5.23231e-05	rs13194053	6	27251862	Human_RefSeq-8_v2-5080750	6	27327907	T/C	C	4.04518	BloodH8v2	PRSS16	0.26
5.73639e-05	rs9264942	6	31382359	7650487	6	31483767	C/T	T	-4.02343	BloodHT12	AL645933.8	-0.11
5.89437e-05	rs798544	7	2729628	7150465	7	2792378	C/T	T	4.01706	BloodHT12+BloodH8v2	GNA12	0.10;0.14
6.09764e-05	rs6495122	15	72912698	4900670	15	73008555	A/C	C	4.00915	BloodHT12+BloodH8v2	COX5A	0.11;0.07
6.18603e-05	rs1512268	8	23582408	620682	8	23464158	T/C	C	-4.00575	BloodHT12+BloodH8v2	SLC25A37	-0.11;-0.05
6.29156e-05	rs2227139	6	32521437	270168	6	32518482	A/G	G	4.00174	BloodHT12+BloodH8v2	HLA-DRA///AL662796.6	0.09;0.16
6.4042e-05	rs4962153	9	135313575	Human_RefSeq-8_v2-6550091	9	135190129	A/G	G	3.99754	BloodH8v2	SURF6	0.26
6.59064e-05	rs2650000	12	119873345	6280543	12	119951923	A/C	C	-3.99077	BloodHT12+BloodH8v2	OASL	-0.11;-0.04
6.60733e-05	rs7221109	17	36023812	3310471	17	36237476	C/T	T	-3.99009	BloodHT12+BloodH8v2	AC090283.2	-0.10;-0.10
6.84529e-05	rs16996148	19	19519472	Human_RefSeq-8_v2-2490315	19	19626244	G/T	T	-3.98168	BloodH8v2	ATP13A1	-0.26
6.84529e-05	rs17216525	19	19523220	Human_RefSeq-8_v2-2490315	19	19626244	C/T	T	-3.98168	BloodH8v2	ATP13A1	-0.26
7.7436e-05	rs615672	6	32682149	4200725	6	32629673	G/C	C	-3.95239	BloodHT12	-	-0.11
7.7436e-05	rs2844479	6	31680935	7150017	6	31912908	A/C	C	3.95239	BloodHT12	C6orf48///SNORD52	0.11
7.7436e-05	rs2517713	6	30026078	3170646	6	29870610	G/T	T	3.95239	BloodHT12	ENST00000318669	0.11
7.82165e-05	rs2742234	10	42932615	Human_RefSeq-8_v2-7200064	10	43046181	T/C	C	3.94996	BloodH8v2	RASGEF1A	0.26
8.20952e-05	rs3764021	12	9724895	2490161	12	9904984	T/C	C	-3.93837	BloodHT12+BloodH8v2	CLEC2B	-0.11;-0.08
8.31274e-05	rs10411210	19	38224140	3400202	19	38288392	C/T	T	3.93523	BloodHT12+BloodH8v2	GPATCH1	0.10;0.12
8.5584e-05	rs11610206	12	45925793	4200541	12	45838179	T/C	C	3.92833	BloodHT12+BloodH8v2	FAM113B	0.10;0.11
8.74532e-05	rs1167998	1	62704220	2640128	1	62809772	A/C	C	-3.9231	BloodHT12+BloodH8v2	DOCK7	-0.09;-0.15
8.92127e-05	rs6017342	20	42498442	7380139	20	42571209	A/C	C	-3.91828	BloodH8v2	SERINC3	-0.26
8.97321e-05	rs1430742	1	68407663	4250711	1	68403797	C/T	T	-3.91688	BloodHT12	GPR177	-0.11
8.97321e-05	rs2681492	12	88537220	60139	12	88539967	C/T	T	3.91688	BloodHT12	ATP2B1	0.11
8.97321e-05	rs2566755	1	68407978	4250711	1	68403797	C/T	T	-3.91688	BloodHT12	GPR177	-0.11
9.29094e-05	rs602875	6	32681607	3940477	6	32906056	A/G	G	3.90853	BloodHT12+BloodH8v2	TAP2	0.11;0.07
9.61133e-05	rs10946808	6	26341366	2570253	6	26517568	A/G	G	3.90035	BloodHT12+BloodH8v2	BTN3A2///BTN3A3	0.09;0.15
9.85233e-05	rs7538876	1	17594950	1340360	1	17622336	G/A	A	3.89436	BloodHT12+BloodH8v2	RCC2	0.10;0.09
9.8686e-05	rs495828	9	135144688	3710324	9	135210834	G/T	T	-3.89384	BloodHT12+BloodH8v2	SURF1	-0.11;-0.08
9.8686e-05	rs579459	9	135143989	3710324	9	135210834	C/T	T	3.89384	BloodHT12+BloodH8v2	SURF1	0.11;0.08
0.000103942	rs9630182	11	13576748	5090309	11	13678653	C/T	T	3.88138	BloodHT12	FAR1	0.11
0.000103942	rs703842	12	56449006	3130102	12	56469805	A/G	G	-3.88138	BloodHT12	TSFM	-0.11
0.000114412	rs1678542	12	56254982	5670577	12	56428506	C/G	G	-3.85785	BloodHT12+BloodH8v2	TSPAN31///CDK4	-0.08;-0.21
0.00011573	rs599083	11	67948922	2850273	11	68062074	G/T	T	-3.85501	BloodHT12+BloodH8v2	SAPS3	-0.07;-0.27
0.000119086	rs10914144	1	170216373	2510463	1	170025432	C/T	T	-3.84804	BloodHT12+BloodH8v2	KIAA0859	-0.11;-0.02
0.000120062	rs11085824	19	12862547	2360167	19	12899921	A/G	G	3.84609	BloodHT12+BloodH8v2	FARSA	0.10;0.12
0.00012016	rs1172822	19	60511657	3290161	19	60431186	T/C	C	3.84588	BloodHT12	TMEM86B	0.11
0.00012016	rs3764261	16	55550825	4610189	16	55529271	A/C	C	3.84588	BloodHT12	HERPUD1	0.11
0.00012016	rs4785763	16	88594437	3870273	16	88606110	C/A	A	3.84588	BloodHT12	DBNDD1	0.11
0.00012016	rs2562456	19	21458050	4250427	19	21386947	T/C	C	3.84588	BloodHT12	ZNF493	0.11
0.00012016	rs173539	16	55545545	4610189	16	55529271	C/T	T	-3.84588	BloodHT12	HERPUD1	-0.11
0.000121936	rs2254287	6	33251926	2470553	6	33082652	C/G	G	-3.84221	BloodHT12+BloodH8v2	HLA-DOA	-0.11;-0.03
0.000126384	rs2968863	7	150254070	5720682	7	150130954	T/C	C	3.83357	BloodHT12+BloodH8v2	TMEM176A	0.11;0.05
0.000130985	rs615672	6	32682149	270168	6	32518482	G/C	C	3.82464	BloodHT12+BloodH8v2	HLA-DRA///AL662796.6	0.10;0.11
0.000133019	rs653178	12	110492139	840253	12	110710447	C/T	T	3.82094	BloodHT12+BloodH8v2	ALDH2	0.07;0.25
0.000138854	rs5753037	22	28911722	5720577	22	28683006	C/T	T	-3.81039	BloodHT12	MTMR3	-0.11
0.000138854	rs29232	6	29719410	1980592	6	29965096	C/T	T	3.81039	BloodHT12	HLA-H	0.11
0.000138854	rs4129267	1	152692888	6330754	1	152778496	C/T	T	-3.81039	BloodHT12	TDRD10///UBE2Q1	-0.11
0.000141804	rs9277535	6	33162839	2650082	6	33382781	A/G	G	3.80503	BloodHT12+BloodH8v2	TAPBP	0.09;0.12
0.000143417	rs4788084	16	28447349	3850767	16	28227001	C/T	T	-3.80227	BloodHT12+BloodH8v2	SBK1	-0.09;-0.17
0.000143997	rs1748195	1	62822181	2640128	1	62809772	C/G	G	-3.80136	BloodHT12+BloodH8v2	DOCK7	-0.09;-0.14
0.00014423	rs7553007	1	157965173	1710674	1	158018151	A/G	G	-3.80095	BloodHT12+BloodH8v2	DUSP23	-0.11;-0.05
0.000147643	rs2968864	7	150253095	5720682	7	150130954	C/T	T	3.795	BloodHT12+BloodH8v2	TMEM176A	0.11;0.04
0.00014824	rs2014355	12	119659907	1990546	12	119616691	T/C	C	-3.79409	BloodHT12+BloodH8v2	MLEC	-0.09;-0.13
0.000151865	rs13015714	2	102338297	3370326	2	102338035	T/G	G	-3.78807	BloodHT12+BloodH8v2	IL18R1	-0.09;-0.13
0.000152846	rs2310173	2	102030060	1740451	2	101993025	G/T	T	-3.7865	BloodHT12+BloodH8v2	IL1R2	-0.11;-0.06
0.000156577	rs12130333	1	62964365	2640128	1	62809772	C/T	T	-3.78055	BloodHT12+BloodH8v2	DOCK7	-0.11;-0.06
0.000160136	rs3129055	6	29778240	3170646	6	29870610	A/G	G	3.7749	BloodHT12	ENST00000318669	0.11
0.000160136	rs40457	8	90892832	7650730	8	90798788	A/G	G	-3.7749	BloodHT12	-	-0.11
0.000160136	rs1532624	16	55562980	7510079	16	55564260	A/C	C	3.7749	BloodHT12	CETP	0.11
0.000160136	rs660895	6	32685358	4200725	6	32629673	A/G	G	-3.7749	BloodHT12	-	-0.11
0.000160136	rs2844479	6	31680935	4640343	6	31664998	A/C	C	-3.7749	BloodHT12	LST1///NCR3	-0.11
0.000164429	rs2794520	1	157945440	1710674	1	158018151	T/C	C	-3.76834	BloodHT12+BloodH8v2	DUSP23	-0.11;-0.05
0.000169778	rs947211	1	204019288	Human_RefSeq-8_v2-1820082	1	204007750	G/A	A	-3.76023	BloodH8v2	RAB7L1	-0.25
0.000174452	rs4785763	16	88594437	520292	16	88520563	C/A	A	3.75355	BloodHT12+BloodH8v2	TUBB3	0.10;0.11
0.000179963	rs6725887	2	203454130	7320541	2	203395541	T/C	C	3.74561	BloodHT12+BloodH8v2	ICA1L	0.08;0.20
0.000180825	rs6932590	6	27356910	Human_RefSeq-8_v2-5080750	6	27327907	T/C	C	3.74446	BloodH8v2	PRSS16	0.25
0.000181402	rs12210050	6	420489	2970390	6	534124	C/T	T	-3.74378	BloodHT12+BloodH8v2	EXOC2	-0.08;-0.20
0.00018446	rs7804356	7	26858190	5340519	7	27104823	C/T	T	-3.73942	BloodHT12	-	-0.11
0.00018446	rs495828	9	135144688	2600452	9	135190129	G/T	T	3.73942	BloodHT12	SURF6	0.11
0.00018446	rs579459	9	135143989	2600452	9	135190129	C/T	T	-3.73942	BloodHT12	SURF6	-0.11
0.00018446	rs1471403	4	88994267	3840154	4	89119706	C/T	T	-3.73942	BloodHT12	SPP1	-0.11
0.00018446	rs2048327	6	160783522	6450392	6	160970003	C/T	T	3.73942	BloodHT12	LPA	0.11
0.000185048	rs2730245	7	158417550	2600470	7	158386836	C/G	G	-3.73873	BloodHT12+BloodH8v2	WDR60	-0.07;-0.24
0.000189213	rs2251219	3	52559827	3850414	3	52699262	C/T	T	3.73312	BloodHT12+BloodH8v2	GNL3	0.08;0.18
0.000191328	rs10889353	1	62890784	2640128	1	62809772	A/C	C	-3.73029	BloodHT12+BloodH8v2	DOCK7	-0.09;-0.14
0.000193159	rs7679	20	44009909	5720630	20	43890525	C/T	T	-3.72794	BloodHT12+BloodH8v2	TNNC2	-0.09;-0.12
0.000194388	rs7197475	16	30550368	6270619	16	30525697	C/T	T	-3.72636	BloodHT12+BloodH8v2	ZNF689	-0.11;-0.02
0.00019875	rs2856683	6	32763196	3940477	6	32906056	T/G	G	-3.72075	BloodHT12+BloodH8v2	TAP2	-0.11;-0.04
0.000200806	rs1183910	12	119905190	6280543	12	119951923	A/G	G	-3.71817	BloodHT12+BloodH8v2	OASL	-0.10;-0.05
0.000201284	rs1016988	5	131772473	7050180	5	131746273	T/C	C	3.71751	BloodHT12+BloodH8v2	SLC22A5	0.11;0.02
0.000210392	rs2187668	6	32713862	3940477	6	32906056	C/T	T	3.70627	BloodHT12+BloodH8v2	TAP2	0.11;0.05
0.000212394	rs9357152	6	32772938	4200725	6	32629673	A/G	G	3.70395	BloodHT12	-	0.1
0.000212394	rs4537545	1	152685503	6330754	1	152778496	C/T	T	-3.70395	BloodHT12	TDRD10///UBE2Q1	-0.11
0.000212394	rs425105	19	51900321	6510446	19	51890819	T/C	C	3.70395	BloodHT12	PRKD2	0.1
0.000216792	rs2844479	6	31680935	5360041	6	31804406	A/C	C	-3.69871	BloodHT12+BloodH8v2	DDAH2	-0.08;-0.17
0.000222323	rs11648785	16	88612062	520292	16	88520563	C/T	T	-3.69239	BloodHT12+BloodH8v2	TUBB3	-0.10;-0.08
0.00022355	rs229541	22	35921264	1010446	22	35910214	G/A	A	3.69093	BloodHT12+BloodH8v2	C1QTNF6	0.09;0.16
0.000229963	rs10492972	1	10275699	2900594	1	10392228	T/C	C	3.6837	BloodHT12+BloodH8v2	PGD	0.10;0.08
0.000231957	rs13437082	6	31462539	Human_RefSeq-8_v2-2760215	6	31483767	C/T	T	-3.68144	BloodH8v2	AL645933.8	-0.24
0.000231957	rs7188697	16	57179679	Human_RefSeq-8_v2-4290360	16	57166305	A/G	G	3.68144	BloodH8v2	CNOT1	0.24
0.000236549	rs494620	6	31946692	6280471	6	31885634	A/G	G	-3.6765	BloodHT12+BloodH8v2	-	-0.11;-0.05
0.000240283	rs258322	16	88283404	4810274	16	88132551	G/A	A	-3.67245	BloodHT12+BloodH8v2	SPG7	-0.09;-0.13
0.000241414	rs154659	16	88194838	4760433	16	88307968	T/C	C	-3.67127	BloodHT12+BloodH8v2	C16orf7	-0.10;-0.07
0.000244073	rs2395148	6	32429532	6370315	6	32599600	G/T	T	-3.66848	BloodHT12	HLA-DRB5	-0.1
0.000244073	rs4820599	22	23320213	6940341	22	23153541	A/G	G	-3.66848	BloodHT12	AP000354.4///GGT1	-0.1
0.000244073	rs1801274	1	159746369	450762	1	159748914	G/A	A	-3.66848	BloodHT12	FCGR2A	-0.1
0.000244073	rs4809324	20	61788664	6420450	20	61841706	T/C	C	-3.66848	BloodHT12	RP4-583P15.5///SLC2A4RG	-0.1
0.000244073	rs3764021	12	9724895	4010681	12	9701484	T/C	C	-3.66848	BloodHT12	-	-0.1
0.000246759	rs37062	16	57124739	Human_RefSeq-8_v2-4290360	16	57166305	A/G	G	3.66571	BloodH8v2	CNOT1	0.24
0.000255383	rs13129697	4	9536065	3930546	4	9543959	G/T	T	3.65688	BloodHT12+BloodH8v2	SLC2A9	0.09;0.12
0.000255782	rs10871290	16	73030197	5340167	16	73235539	C/T	T	-3.65659	BloodHT12+BloodH8v2	RFWD3	-0.10;-0.07
0.000259598	rs1678542	12	56254982	4390369	12	56486911	C/G	G	3.6527	BloodHT12+BloodH8v2	AVIL	0.11;0.04
0.000270738	rs266717	3	188013178	4640689	3	187992948	C/T	T	3.64193	BloodHT12+BloodH8v2	EIF4A2///RFC4	0.10;0.07
0.000280145	rs1670533	4	1068187	4900088	4	1214068	A/G	G	-3.63301	BloodHT12	CTBP1	-0.1
0.000280145	rs6918981	6	34346492	2360494	6	34355843	A/G	G	3.63301	BloodHT12	-	0.1
0.000280145	rs11065611	12	109188870	2510181	12	108976624	C/T	T	-3.63301	BloodHT12	AC007546.6	-0.1
0.000280145	rs228769	17	39548711	4570224	17	39585111	C/G	G	-3.63301	BloodHT12	C17orf53	-0.1
0.000280145	rs7120118	11	47242866	3850438	11	47028665	T/C	C	3.63301	BloodHT12	C11orf49	0.1
0.000287178	rs12517906	5	180103425	5900592	5	180162647	C/T	T	3.62678	BloodHT12+BloodH8v2	MGAT1	0.10;0.07
0.00029643	rs7756992	6	20787688	Human_RefSeq-8_v2-6650328	6	20556149	A/G	G	3.61852	BloodH8v2	E2F3	0.24
0.000297347	rs660895	6	32685358	3450338	6	32890666	A/G	G	3.61763	BloodHT12+BloodH8v2	HLA-DOB	0.10;0.06
0.000309519	rs3129055	6	29778240	5220070	6	29800214	A/G	G	3.60727	BloodHT12+BloodH8v2	HLA-F///HCG4P11	0.09;0.09
0.000312634	rs2239633	14	22658897	4860537	14	22693517	A/G	G	3.60473	BloodHT12+BloodH8v2	SLC7A8	0.11;0.01
0.000314808	rs13437082	6	31462539	Human_RefSeq-8_v2-5890471	6	31664998	C/T	T	-3.60281	BloodH8v2	LST1///NCR3	-0.24
0.000314808	rs4466998	14	64545293	Human_RefSeq-8_v2-6330037	14	64461279	C/A	A	3.60281	BloodH8v2	CHURC1	0.24
0.000314808	rs13194053	6	27251862	6110630	6	27217458	T/C	C	3.60287	BloodHT12+BloodH8v2	HIST1H2BK///HIST1H4I	0.09;0.11
0.000314808	rs10210302	2	233823578	Human_RefSeq-8_v2-4760575	2	233847058	C/T	T	3.60281	BloodH8v2	ATG16L1	0.24
0.000316752	rs7186852	16	30543160	7570711	16	30572479	A/G	G	-3.60126	BloodHT12+BloodH8v2	AC093249.4	-0.08;-0.17
0.000318952	rs10852932	17	2090210	360463	17	2169880	G/T	T	3.59949	BloodHT12+BloodH8v2	SRR///TSR1	0.07;0.23
0.000321414	rs1799969	19	10255792	3870392	19	10259424	G/A	A	-3.59755	BloodHT12	ICAM4	-0.1
0.000321414	rs11085824	19	12862547	4060731	19	12867378	A/G	G	3.59755	BloodHT12	GCDH	0.1
0.000321414	rs10935120	3	135715782	6840349	3	135731904	G/A	A	-3.59755	BloodHT12	CEP63	-0.1
0.000330932	rs7186852	16	30543160	6270619	16	30525697	A/G	G	-3.58995	BloodHT12+BloodH8v2	ZNF689	-0.11;-0.01
0.000331694	rs1799969	19	10255792	5090053	19	10281904	G/A	A	3.58938	BloodHT12+BloodH8v2	AC011511.11///FDX1L	0.09;0.12
0.000331949	rs9272346	6	32712350	2650156	6	32906056	A/G	G	3.58912	BloodHT12+BloodH8v2	TAP2	0.08;0.17
0.000331949	rs3761847	9	122730060	2810202	9	122671875	A/G	G	-3.58903	BloodHT12+BloodH8v2	-	-0.08;-0.18
0.000337595	rs2274910	1	159118670	6280333	1	159269243	T/C	C	-3.58471	BloodHT12+BloodH8v2	F11R///RP11-544M22.4///USF1	-0.10;-0.05
0.000355349	rs4963128	11	579564	Human_RefSeq-8_v2-290575	11	594314	C/T	T	3.5714	BloodH8v2	PHRF1///IRF7	0.23
0.000355349	rs1678542	12	56254982	Human_RefSeq-8_v2-6060161	12	56469805	C/G	G	-3.5714	BloodH8v2	TSFM	-0.23
0.0003672	rs11065611	12	109188870	6110215	12	108976624	C/T	T	-3.56278	BloodHT12+BloodH8v2	AC007546.6	-0.09;-0.09
0.00036804	rs174548	11	61327924	380224	11	61365863	C/G	G	3.5621	BloodHT12	FADS2	0.1
0.000377117	rs2241880	2	233848107	Human_RefSeq-8_v2-4760575	2	233847058	A/G	G	3.5557	BloodH8v2	ATG16L1	0.23
0.000377117	rs3828309	2	233845149	Human_RefSeq-8_v2-4760575	2	233847058	A/G	G	3.5557	BloodH8v2	ATG16L1	0.23
0.000377117	rs4788084	16	28447349	990669	16	28533389	C/T	T	3.55571	BloodHT12+BloodH8v2	SULT1A1	0.08;0.14
0.000387285	rs2647044	6	32775888	3940477	6	32906056	G/A	A	3.54874	BloodHT12+BloodH8v2	TAP2	0.10;0.03
0.000400127	rs7120118	11	47242866	Human_RefSeq-8_v2-7050180	11	47213699	T/C	C	-3.54001	BloodH8v2	DDB2///ACP2	-0.23
0.000401038	rs7812879	8	11377591	4010184	8	11325744	C/T	T	-3.53952	BloodHT12+BloodH8v2	C8orf13///C8orf12	-0.11;-0.01
0.000405927	rs8109578	19	10074154	5090053	19	10281904	A/G	G	-3.5362	BloodHT12+BloodH8v2	AC011511.11///FDX1L	-0.11;0.02
0.000409011	rs7758512	6	30078568	5960541	6	30052511	T/G	G	-3.53437	BloodHT12+BloodH8v2	HCG9	-0.07;-0.19
0.000420932	rs8192284	1	152693594	6330754	1	152778496	A/C	C	-3.52666	BloodHT12	TDRD10///UBE2Q1	-0.1
0.000420932	rs2681472	12	88533090	60139	12	88539967	A/G	G	-3.52666	BloodHT12	ATP2B1	-0.1
0.000420932	rs17115100	10	104581383	6100300	10	104616115	G/T	T	3.52666	BloodHT12	C10orf32	0.1
0.000420932	rs1004467	10	104584497	6100300	10	104616115	A/G	G	3.52666	BloodHT12	C10orf32	0.1
0.000420932	rs1122794	16	249156	2640528	16	86497	A/C	C	-3.52666	BloodHT12	MPG///C16orf35	-0.1
0.000420932	rs17696736	12	110971201	2070736	12	110894406	A/G	G	-3.52666	BloodHT12	TMEM116	-0.1
0.000424764	rs2292239	12	54768447	Human_RefSeq-8_v2-6550390	12	54631551	G/T	T	-3.52432	BloodH8v2	DGKA///SILV	-0.23
0.000456264	rs946053	9	116089712	670091	9	116126788	G/T	T	3.50527	BloodHT12+BloodH8v2	ORM1	0.10;0.06
0.00045695	rs8049439	16	28745016	3610288	16	28906626	C/T	T	-3.50486	BloodHT12+BloodH8v2	LAT	-0.10;-0.05
0.000477984	rs10484554	6	31382534	Human_RefSeq-8_v2-2690537	6	31388720	C/T	T	3.49297	BloodH8v2	HLA-B	0.23
0.000477984	rs12191877	6	31360904	Human_RefSeq-8_v2-2690537	6	31388720	C/T	T	3.49297	BloodH8v2	HLA-B	0.23
0.000480856	rs12986413	19	2121954	6100719	19	2077274	A/T	T	3.49121	BloodHT12	AP3D1	0.1
0.000480856	rs1805081	18	19394430	360187	18	19301942	C/T	T	-3.49121	BloodHT12	RIOK3	-0.1
0.000480856	rs7931342	11	68751073	1710180	11	68777029	T/G	G	3.49121	BloodHT12	-	0.1
0.000480856	rs9388489	6	126740412	7650326	6	126566311	A/G	G	3.49121	BloodHT12	-	0.1
0.000480856	rs10896449	11	68751243	1710180	11	68777029	A/G	G	3.49121	BloodHT12	-	0.1
0.000480856	rs762421	21	44439989	150484	21	44444959	A/G	G	3.49121	BloodHT12	-	0.1
0.000480856	rs12537284	7	128505142	3360241	7	128432309	G/A	A	-3.49121	BloodHT12	TNPO3	-0.1
0.000484831	rs4763879	12	9801431	2570132	12	9733074	G/A	A	-3.4891	BloodHT12+BloodH8v2	CLEC2D///AC007068.17	-0.09;-0.09
0.000511997	rs10508503	10	16339957	6130382	10	16578617	C/T	T	-3.47452	BloodHT12+BloodH8v2	PTER///RP11-379I13.2	-0.09;-0.09
0.000513143	rs7812879	8	11377591	6330471	8	11424223	C/T	T	3.47384	BloodHT12+BloodH8v2	BLK	0.09;0.12
0.00051891	rs10871290	16	73030197	2030376	16	73120937	C/T	T	-3.47096	BloodHT12+BloodH8v2	GLG1	-0.11;0.02
0.000522788	rs3815087	6	31201566	3800358	6	31276619	A/G	G	-3.469	BloodHT12+BloodH8v2	HCG27	-0.08;-0.13
0.000536576	rs9467160	6	24549725	6480440	6	24522460	A/G	G	-3.46199	BloodHT12+BloodH8v2	MRS2L	-0.08;-0.15
0.000537374	rs10506328	12	52973499	2070646	12	53043516	C/A	A	-3.46148	BloodHT12+BloodH8v2	GPR84	-0.07;-0.19
0.000539374	rs29232	6	29719410	7570564	6	29808986	C/T	T	3.4606	BloodHT12+BloodH8v2	AL645939.6	0.08;0.14
0.000543798	rs5759167	22	41830156	6860753	22	41883335	G/T	T	-3.45831	BloodHT12+BloodH8v2	TSPO	-0.09;-0.11
0.000547442	rs1420101	2	102324148	3370326	2	102338035	C/T	T	3.4565	BloodHT12+BloodH8v2	IL18R1	0.10;0.01
0.000549069	rs393152	17	41074926	5550022	17	41034884	A/G	G	3.45578	BloodHT12	ENST00000406182	0.1
0.000549069	rs17249754	12	88584717	60139	12	88539967	A/G	G	3.45578	BloodHT12	ATP2B1	0.1
0.000549069	rs10755578	6	160889728	6450392	6	160970003	C/G	G	-3.45578	BloodHT12	LPA	-0.1
0.000550701	rs2844479	6	31680935	4280435	6	31664998	A/C	C	-3.45485	BloodHT12+BloodH8v2	LST1///NCR3	-0.10;-0.06
0.000563084	rs1378942	15	72864420	4900670	15	73008555	A/C	C	-3.44889	BloodHT12+BloodH8v2	COX5A	-0.10;-0.06
0.000569372	rs7786877	7	100051951	Human_RefSeq-8_v2-2850086	7	100250601	A/G	G	3.44598	BloodH8v2	EPHB4	0.23
0.000590371	rs11648785	16	88612062	7210674	16	88606110	C/T	T	-3.43603	BloodHT12+BloodH8v2	DBNDD1	-0.09;-0.09
0.000592117	rs9888739	16	31220754	4220010	16	31287914	C/T	T	3.43532	BloodHT12+BloodH8v2	ITGAX	0.09;0.08
0.000594306	rs9888739	16	31220754	7040592	16	31287914	C/T	T	3.43432	BloodHT12+BloodH8v2	ITGAX	0.07;0.22
0.000602248	rs7197475	16	30550368	7570711	16	30572479	C/T	T	-3.43078	BloodHT12+BloodH8v2	AC093249.4	-0.07;-0.17
0.000609391	rs6679677	1	114105331	510129	1	114253363	C/A	A	-3.42751	BloodHT12+BloodH8v2	HIPK1///AP4B1	-0.10;-0.04
0.000620253	rs492602	19	53898229	5220482	19	53837173	G/A	A	3.42279	BloodHT12+BloodH8v2	CA11	0.09;0.07
0.000621623	rs5215	11	17365206	5670187	11	17342664	C/T	T	3.42209	BloodHT12+BloodH8v2	AC124798.5	0.08;0.13
0.000623455	rs602875	6	32681607	270168	6	32518482	A/G	G	3.42128	BloodHT12+BloodH8v2	HLA-DRA///AL662796.6	0.10;0.02
0.000625751	rs17367504	1	11785365	2900768	1	11807291	A/G	G	3.42035	BloodHT12	CLCN6	0.1
0.000625751	rs11205277	1	148159496	4890279	1	148092807	A/G	G	3.42035	BloodHT12	HIST2H4A///HIST2H4B///HIST2H2BE	0.1
0.000625751	rs2153157	6	11005474	1440044	6	10908828	A/G	G	-3.42035	BloodHT12	MAK	-0.1
0.000625751	rs881375	9	122692719	770110	9	122601016	C/T	T	-3.42035	BloodHT12	AL161911.17	-0.1
0.000625751	rs2281808	20	1558551	7320328	20	1383612	C/T	T	3.42035	BloodHT12	NSFL1C	0.1
0.000625751	rs881375	9	122692719	6200184	9	122474324	C/T	T	-3.42035	BloodHT12	MEGF9	-0.1
0.000638757	rs1801133	1	11778965	Human_RefSeq-8_v2-4890450	1	11773758	G/A	A	-3.41468	BloodH8v2	MTHFR///AL953897.6	-0.22
0.000638757	rs494620	6	31946692	Human_RefSeq-8_v2-4280139	6	31877938	A/G	G	3.41468	BloodH8v2	LSM2	0.22
0.00065345	rs2412973	22	28859631	460039	22	28683006	A/C	C	3.40859	BloodHT12+BloodH8v2	MTMR3	0.08;0.16
0.000666503	rs9303029	17	78002104	3840370	17	77981672	T/C	C	-3.40308	BloodHT12+BloodH8v2	HEXDC	-0.08;-0.15
0.000677812	rs6060373	20	33377622	4480519	20	33182835	A/G	G	-3.39848	BloodHT12+BloodH8v2	EDEM2	-0.07;-0.19
0.000677812	rs6060369	20	33370575	4480519	20	33182835	T/C	C	-3.39848	BloodHT12+BloodH8v2	EDEM2	-0.07;-0.19
0.000701992	rs6855911	4	9545008	3930546	4	9543959	A/G	G	-3.38896	BloodHT12+BloodH8v2	SLC2A9	-0.09;-0.10
0.000709711	rs3807375	7	150298143	5720682	7	150130954	C/T	T	3.38588	BloodHT12+BloodH8v2	TMEM176A	0.10;0.03
0.000712301	rs11085824	19	12862547	6550064	19	12772248	A/G	G	-3.38489	BloodHT12+BloodH8v2	PRDX2	-0.09;-0.08
0.000712301	rs9989419	16	55542640	4610189	16	55529271	A/G	G	-3.38492	BloodHT12	HERPUD1	-0.1
0.000712301	rs7786877	7	100051951	3850703	7	100049296	A/G	G	-3.38492	BloodHT12	MOSPD3	-0.1
0.000712301	rs9635963	18	20003613	990719	18	19856933	A/G	G	3.38492	BloodHT12	AC010754.10///TTC39C	0.1
0.000712301	rs11668878	19	51960213	2230189	19	51947362	G/T	T	-3.38492	BloodHT12	FKRP	-0.1
0.000712301	rs1801274	1	159746369	7550215	1	159907075	G/A	A	3.38492	BloodHT12	FCGR2B	0.1
0.000715943	rs10946808	6	26341366	Human_RefSeq-8_v2-4730195	6	26391501	A/G	G	-3.3834	BloodH8v2	HIST1H4H	-0.22
0.000752774	rs17696736	12	110971201	3140138	12	110762013	A/G	G	-3.36965	BloodHT12+BloodH8v2	-	-0.06;-0.24
0.000758255	rs7120118	11	47242866	Human_RefSeq-8_v2-510672	11	47300604	T/C	C	3.36777	BloodH8v2	MADD///MYBPC3	0.22
0.000767103	rs3828309	2	233845149	2450706	2	233986687	A/G	G	3.36449	BloodHT12+BloodH8v2	DGKD	0.10;0.00
0.000789643	rs737267	4	9543842	3930546	4	9543959	G/T	T	-3.35645	BloodHT12+BloodH8v2	SLC2A9	-0.09;-0.10
0.000809868	rs7561317	2	634953	6480286	2	729735	G/A	A	3.3495	BloodHT12	-	0.1
0.000809868	rs7189020	16	244804	2640528	16	86497	T/A	A	-3.3495	BloodHT12	MPG///C16orf35	-0.09
0.000809868	rs8321	6	30140501	2680524	6	30023354	A/C	C	3.3495	BloodHT12	-	0.09
0.000809868	rs8321	6	30140501	3400438	6	30019328	A/C	C	3.3495	BloodHT12	HLA-A	0.1
0.000809868	rs2735839	19	56056435	7100537	19	56024680	A/G	G	-3.3495	BloodHT12	KLK15	-0.09
0.00081397	rs10871454	16	30955580	2510674	16	30897900	C/T	T	-3.34808	BloodHT12+BloodH8v2	SETD1A///HSD3B7	-0.09;-0.05
0.000815146	rs6074022	20	44173603	5690519	20	43962102	C/T	T	-3.34773	BloodHT12+BloodH8v2	CTSA///PLTP	-0.07;-0.19
0.000820456	rs3796619	4	1085281	7510538	4	1214068	G/A	A	-3.34582	BloodHT12+BloodH8v2	CTBP1	-0.09;-0.07
0.000826989	rs16892766	8	117699864	4850673	8	117857960	A/C	C	-3.34375	BloodHT12+BloodH8v2	UTP23	-0.09;-0.08
0.000831771	rs7498665	16	28790742	3610288	16	28906626	A/G	G	3.34212	BloodHT12+BloodH8v2	LAT	0.09;0.05
0.000834772	rs3131379	6	31829012	4200692	6	31936797	G/A	A	-3.34111	BloodHT12+BloodH8v2	NEU1	-0.09;-0.09
0.000862862	rs2241880	2	233848107	2450706	2	233986687	A/G	G	3.33191	BloodHT12+BloodH8v2	DGKD	0.10;0.00
0.000874091	rs3117582	6	31728499	3800047	6	31691882	T/G	G	-3.32834	BloodHT12+BloodH8v2	AIF1	-0.08;-0.11
0.00088482	rs9888739	16	31220754	1770703	16	31012233	C/T	T	3.32484	BloodHT12+BloodH8v2	VKORC1	0.08;0.11
0.000897598	rs3117582	6	31728499	Human_RefSeq-8_v2-4280139	6	31877938	T/G	G	3.32092	BloodH8v2	LSM2	0.22
0.000897598	rs1000778	11	61411881	Human_RefSeq-8_v2-4480743	11	61365863	A/G	G	-3.32092	BloodH8v2	FADS2	-0.22
0.000897598	rs3131379	6	31829012	Human_RefSeq-8_v2-4280139	6	31877938	G/A	A	3.32092	BloodH8v2	LSM2	0.22
0.000897598	rs174547	11	61327359	Human_RefSeq-8_v2-2320538	11	61406578	C/T	T	-3.32092	BloodH8v2	FADS3	-0.22
0.000900174	rs10210302	2	233823578	2450706	2	233986687	C/T	T	3.32002	BloodHT12+BloodH8v2	DGKD	0.10;0.00
0.000913812	rs6859	19	50073874	4890707	19	50073441	A/G	G	3.31587	BloodHT12+BloodH8v2	PVRL2	0.07;0.20
0.000916431	rs13437082	6	31462539	4280435	6	31664998	C/T	T	-3.31515	BloodHT12+BloodH8v2	LST1///NCR3	-0.09;-0.04
0.000919715	rs11012	17	40869224	5550022	17	41034884	C/T	T	3.31408	BloodHT12	ENST00000406182	0.09
0.000919715	rs3807375	7	150298143	4670491	7	150123933	C/T	T	3.31408	BloodHT12	TMEM176B	0.09
0.000919715	rs1738074	6	159385965	5360364	6	159381094	C/T	T	-3.31408	BloodHT12	TAGAP	-0.09
0.000919715	rs1167796	7	75011116	580484	7	75103780	A/G	G	-3.31408	BloodHT12	HIP1	-0.09
0.000949086	rs174546	11	61326406	Human_RefSeq-8_v2-2320538	11	61406578	C/T	T	3.30531	BloodH8v2	FADS3	0.22
0.000949764	rs1042779	3	52796051	3850414	3	52699262	G/A	A	3.30517	BloodHT12+BloodH8v2	GNL3	0.07;0.16
0.000952479	rs1122794	16	249156	3460754	16	292558	A/C	C	3.30425	BloodHT12+BloodH8v2	PDIA2///AXIN1	0.08;0.14
0.000981419	rs3131379	6	31829012	3800047	6	31691882	G/A	A	-3.29586	BloodHT12+BloodH8v2	AIF1	-0.08;-0.11
0.000981419	rs1004467	10	104584497	1850524	10	104627805	A/G	G	3.2959	BloodHT12+BloodH8v2	C10orf32	0.08;0.14
0.000989131	rs6859	19	50073874	780524	19	49848878	A/G	G	3.29362	BloodHT12+BloodH8v2	PVR	0.08;0.14
0.00100045	rs17153527	7	106283045	3130136	7	106313980	T/C	C	-3.29053	BloodHT12+BloodH8v2	PIK3CG	-0.10;0.00
0.00100544	rs11083846	19	51899494	7610433	19	51976836	G/A	A	3.28916	BloodHT12+BloodH8v2	SLC1A5	0.07;0.16
0.0010191	rs255049	16	66570972	1170112	16	66533402	T/C	C	3.2852	BloodHT12+BloodH8v2	LCAT	0.05;0.27
0.00102055	rs6010620	20	61780283	7040521	20	61866501	A/G	G	3.28485	BloodHT12+BloodH8v2	SLC2A4RG///ZBTB46	0.06;0.24
0.00102418	rs6724465	2	219652090	1170056	2	219747968	G/A	A	-3.28384	BloodHT12+BloodH8v2	C2orf24	-0.08;-0.14
0.00102854	rs6429082	1	233666752	3290703	1	233638126	C/T	T	3.28276	BloodHT12+BloodH8v2	TBCE	0.07;0.17
0.00104323	rs2075555	17	45629290	5130730	17	45710337	G/T	T	3.27867	BloodHT12	TMEM92	0.09
0.00104323	rs1532624	16	55562980	4610189	16	55529271	A/C	C	3.27867	BloodHT12	HERPUD1	0.09
0.00104323	rs6656401	1	205758672	1050025	1	205808914	G/A	A	3.27867	BloodHT12	CR1	0.09
0.00104323	rs251253	5	172412942	6420376	5	172514048	C/T	T	-3.27867	BloodHT12	BNIP1	-0.09
0.00104323	rs11239550	10	45344735	2600634	10	45341591	A/G	G	3.27867	BloodHT12	2010-03-08	0.09
0.00105512	rs17115100	10	104581383	1850524	10	104627805	G/T	T	3.27551	BloodHT12+BloodH8v2	C10orf32	0.08;0.14
0.00105512	rs1733724	10	53893983	5570102	10	53745734	A/G	G	-3.27541	BloodHT12+BloodH8v2	DKK1	-0.09;-0.08
0.00105587	rs1980493	6	32471193	270168	6	32518482	T/C	C	3.27538	BloodHT12+BloodH8v2	HLA-DRA///AL662796.6	0.08;0.12
0.00106037	rs5753037	22	28911722	Human_RefSeq-8_v2-6290639	22	29153380	C/T	T	3.27411	BloodH8v2	MTP18	0.21
0.00111098	rs1801133	1	11778965	6270739	1	11829672	G/A	A	-3.26092	BloodHT12+BloodH8v2	NPPA	-0.08;-0.12
0.00112121	rs385893	9	4753176	670463	9	4716600	C/T	T	-3.25821	BloodHT12+BloodH8v2	AK3	-0.10;-0.01
0.00112517	rs4785763	16	88594437	5820768	16	88552326	C/A	A	3.25738	BloodHT12+BloodH8v2	AC092143.9	0.08;0.11
0.00113712	rs1805007	16	88513618	730730	16	88569111	C/T	T	-3.25423	BloodHT12+BloodH8v2	AFG3L1///ENST00000355531	-0.09;-0.07
0.00114919	rs11574637	16	31276375	4220010	16	31287914	C/T	T	-3.25138	BloodHT12+BloodH8v2	ITGAX	-0.08;-0.11
0.00115893	rs10871454	16	30955580	4060041	16	31047817	C/T	T	-3.24891	BloodHT12+BloodH8v2	MYST1///PRSS8	-0.08;-0.12
0.00116138	rs1000113	5	150220269	5490019	5	150384146	C/T	T	-3.24827	BloodHT12+BloodH8v2	GPX3	-0.09;-0.07
0.00117698	rs11066301	12	111355755	2630561	12	111331254	A/G	G	3.24444	BloodHT12+BloodH8v2	RPL6	0.08;0.10
0.00118029	rs3117582	6	31728499	4200692	6	31936797	T/G	G	-3.24362	BloodHT12+BloodH8v2	NEU1	-0.08;-0.09
0.00118195	rs4128725	1	157672583	3360615	1	157644202	T/C	C	-3.24327	BloodHT12	OR10J5	-0.09
0.00118195	rs3815087	6	31201566	7150630	6	31344573	A/G	G	3.24327	BloodHT12	-	0.09
0.00118195	rs174546	11	61326406	380224	11	61365863	C/T	T	3.24327	BloodHT12	FADS2	0.09
0.00118195	rs11809207	1	26393727	20129	1	26518299	A/G	G	-3.24327	BloodHT12	CD52	-0.09
0.00118195	rs2284063	22	36874244	1230187	22	37070558	A/G	G	-3.24327	BloodHT12	CSNK1E	-0.09
0.00118195	rs174547	11	61327359	380224	11	61365863	C/T	T	-3.24327	BloodHT12	FADS2	-0.09
0.00118195	rs11258747	10	6512897	4120053	10	6272211	T/G	G	3.24327	BloodHT12	PFKFB3	0.09
0.00118195	rs266717	3	188013178	7210435	3	187998681	C/T	T	3.24327	BloodHT12	RFC4	0.09
0.00118195	rs259919	6	30133482	110255	6	30232197	A/G	G	3.24327	BloodHT12	TRIM10	0.09
0.00118195	rs9264942	6	31382359	5310168	6	31388720	C/T	T	-3.24327	BloodHT12	HLA-B	-0.09
0.00118195	rs9609565	22	31197528	4670327	22	31212762	G/A	A	-3.24327	BloodHT12	FBXO7	-0.09
0.00118444	rs12946454	17	40563647	6280037	17	40518054	A/T	T	3.24277	BloodHT12+BloodH8v2	NMT1	0.10;-0.02
0.00119195	rs2869967	4	90088355	1300017	4	89968210	C/T	T	3.24098	BloodHT12+BloodH8v2	FAM13A1	0.09;0.03
0.0011953	rs16926246	10	70763398	1660196	10	70765701	T/C	C	3.24013	BloodHT12+BloodH8v2	HK1	0.10;0.00
0.00119697	rs2284063	22	36874244	1430138	22	36935201	A/G	G	3.23961	BloodHT12+BloodH8v2	MAFF	0.09;0.07
0.00122927	rs9858542	3	49676987	6020228	3	49728648	A/G	G	3.23203	BloodHT12+BloodH8v2	RNF123///AMIGO3///GMPPB	0.08;0.12
0.00128012	rs4788084	16	28447349	2480014	16	28519796	C/T	T	3.2205	BloodHT12+BloodH8v2	SULT1A2	0.08;0.10
0.00128459	rs2271293	16	66459571	1300154	16	66246574	G/A	A	-3.21946	BloodHT12+BloodH8v2	RLTPR///ACD	-0.10;0.00
0.00129539	rs2227139	6	32521437	7160390	6	32275659	A/G	G	3.21711	BloodHT12+BloodH8v2	NOTCH4///GPSM3	0.08;0.09
0.00129539	rs703842	12	56449006	1740086	12	56303875	A/G	G	3.21711	BloodHT12+BloodH8v2	GEFT///B4GALNT1	0.08;0.09
0.00131998	rs2315008	20	61814400	Human_RefSeq-8_v2-5220113	20	61839662	G/T	T	3.21177	BloodH8v2	RP4-583P15.5	0.21
0.00131998	rs12203592	6	341321	2970390	6	534124	C/T	T	-3.21177	BloodH8v2	EXOC2	-0.21
0.00133754	rs3818361	1	205851591	1050025	1	205808914	G/A	A	3.20787	BloodHT12	CR1	0.09
0.00133754	rs2294008	8	143758933	5340689	8	143737578	T/C	C	3.20787	BloodHT12	-	0.09
0.00133754	rs9594738	13	41850145	5720731	13	41782964	T/C	C	-3.20787	BloodHT12	AKAP11	-0.09
0.00133754	rs6773957	3	188056399	1260601	3	188205122	G/A	A	-3.20787	BloodHT12	ST6GAL1	-0.09
0.00133754	rs12485738	3	56840816	840575	3	56837122	A/G	G	3.20787	BloodHT12	ARHGEF3	0.09
0.00133754	rs16956936	17	7574417	4570438	17	7419888	C/T	T	-3.20787	BloodHT12	EIF4A1///CD68	-0.09
0.00133754	rs9533090	13	41849449	5720731	13	41782964	T/C	C	-3.20787	BloodHT12	AKAP11	-0.09
0.00133754	rs6548238	2	624905	6480286	2	729735	C/T	T	3.20787	BloodHT12	-	0.09
0.00133754	rs7120118	11	47242866	4830484	11	47281028	T/C	C	3.20787	BloodHT12	MADD	0.09
0.00134034	rs7743761	6	31444079	3170064	6	31580361	C/A	A	3.20734	BloodHT12+BloodH8v2	MICB	0.10;-0.01
0.00134407	rs27434	5	96155268	2690544	5	96343862	A/G	G	3.20655	BloodHT12+BloodH8v2	LNPEP	0.09;0.06
0.00136572	rs11970772	6	42033268	4860356	6	42002852	A/T	T	3.20198	BloodHT12+BloodH8v2	BYSL	0.08;0.12
0.00139251	rs365132	5	176311180	Human_RefSeq-8_v2-3420373	5	176404326	G/T	T	3.1962	BloodH8v2	ZNF346	0.21
0.00139637	rs6761	17	7358387	4070309	17	7132190	C/T	T	3.19559	BloodHT12+BloodH8v2	SLC2A4///YBX2	0.07;0.18
0.00141781	rs3134792	6	31420305	780600	6	31540199	T/G	G	-3.19116	BloodHT12+BloodH8v2	HCP5	-0.07;-0.13
0.0014247	rs2383208	9	22122076	5550671	9	21938598	A/G	G	-3.18975	BloodHT12+BloodH8v2	MTAP///CDKN2A	-0.10;0.00
0.00142568	rs4810485	20	44181354	5690519	20	43962102	G/T	T	3.18951	BloodHT12+BloodH8v2	CTSA///PLTP	0.07;0.18
0.0014697	rs2064689	1	67425598	Human_RefSeq-8_v2-4860095	1	67267467	A/G	G	-3.18064	BloodH8v2	SLC35D1	-0.21
0.00147988	rs2844479	6	31680935	1260538	6	31620648	A/C	C	3.17871	BloodHT12+BloodH8v2	ATP6V1G2///BAT1	0.09;0.03
0.00149837	rs29232	6	29719410	5220070	6	29800214	C/T	T	3.17501	BloodHT12+BloodH8v2	HLA-F///HCG4P11	0.10;0.00
0.00150873	rs2476601	1	114179091	510129	1	114253363	G/A	A	-3.17313	BloodHT12+BloodH8v2	HIPK1///AP4B1	-0.09;-0.04
0.00151185	rs2393967	10	64803162	6900544	10	64590616	A/C	C	-3.17247	BloodHT12	-	-0.09
0.00151185	rs498872	11	117982577	2140600	11	117909894	A/G	G	3.17247	BloodHT12	TTC36///TMEM25	0.09
0.00151185	rs8321	6	30140501	4890112	6	30126765	A/C	C	-3.17247	BloodHT12	AL671277.5///C6orf12///ZNRD1	-0.09
0.00151185	rs10934853	3	129521063	4900465	3	129303912	A/C	C	-3.17247	BloodHT12	RUVBL1	-0.09
0.00152754	rs7743761	6	31444079	1940047	6	31691882	C/A	A	3.16952	BloodHT12+BloodH8v2	AIF1	0.08;0.12
0.0015307	rs8321	6	30140501	5960541	6	30052511	A/C	C	3.16885	BloodHT12+BloodH8v2	HCG9	0.06;0.22
0.00155083	rs17228212	15	65245693	Human_RefSeq-8_v2-730767	15	65307564	C/T	T	-3.16508	BloodH8v2	AC012568.7	-0.21
0.0015842	rs4950928	1	201422505	1010487	1	201543317	C/G	G	-3.15898	BloodHT12+BloodH8v2	BTG2	-0.08;-0.10
0.00159401	rs10811661	9	22124094	5550671	9	21938598	T/C	C	-3.15719	BloodHT12+BloodH8v2	MTAP///CDKN2A	-0.10;0.00
0.00160498	rs6773957	3	188056399	4640689	3	187992948	G/A	A	3.15509	BloodHT12+BloodH8v2	EIF4A2///RFC4	0.08;0.12
0.0016383	rs1004467	10	104584497	5720553	10	104476609	A/G	G	-3.14907	BloodHT12+BloodH8v2	SFXN2	-0.05;-0.24
0.00164392	rs1738074	6	159385965	5890739	6	159380068	C/T	T	-3.14808	BloodHT12+BloodH8v2	-	-0.08;-0.07
0.00166655	rs1701704	12	54698754	630110	12	54681443	G/T	T	3.14419	BloodHT12+BloodH8v2	SUOX	0.05;0.26
0.00168487	rs2315008	20	61814400	5960343	20	61667959	G/T	T	-3.14089	BloodHT12+BloodH8v2	RP4-697K14.7	-0.07;-0.17
0.00170686	rs13194053	6	27251862	430768	6	27327907	T/C	C	3.13708	BloodHT12	PRSS16	0.09
0.00170686	rs602662	19	53898797	3290167	19	54084921	A/G	G	-3.13708	BloodHT12	TULP2	-0.09
0.00170686	rs10838738	11	47619625	6520056	11	47568278	A/G	G	-3.13708	BloodHT12	-	-0.09
0.00170686	rs27434	5	96155268	6560136	5	96079838	A/G	G	-3.13708	BloodHT12	CAST	-0.09
0.00170686	rs4149056	12	21222816	6550072	12	21229699	C/T	T	-3.13708	BloodHT12	SLCO1B1	-0.09
0.00170686	rs1799969	19	10255792	730554	19	10259424	G/A	A	-3.13708	BloodHT12	ICAM4	-0.09
0.00171737	rs2292239	12	54768447	630110	12	54681443	G/T	T	-3.13532	BloodHT12+BloodH8v2	SUOX	-0.05;-0.24
0.00173147	rs9982601	21	34520998	6400195	21	34402442	C/T	T	-3.13296	BloodHT12+BloodH8v2	MRPS6	-0.06;-0.19
0.00177443	rs2517713	6	30026078	4060255	6	30138839	G/T	T	3.12564	BloodHT12+BloodH8v2	ZNRD1	0.08;0.09
0.00178289	rs7538876	1	17594950	2650035	1	17535179	G/A	A	-3.12423	BloodHT12+BloodH8v2	PADI4	-0.08;-0.07
0.00179018	rs9272346	6	32712350	3940477	6	32906056	A/G	G	-3.12318	BloodHT12+BloodH8v2	TAP2	-0.09;-0.05
0.00179139	rs17115100	10	104581383	5720553	10	104476609	G/T	T	-3.12289	BloodHT12+BloodH8v2	SFXN2	-0.05;-0.24
0.00184319	rs154659	16	88194838	5870121	16	88126990	T/C	C	-3.11448	BloodHT12+BloodH8v2	SPG7	-0.09;-0.05
0.00185824	rs757978	2	242019774	7330678	2	242051798	C/T	T	3.11201	BloodHT12+BloodH8v2	FARP2///STK25	0.08;0.10
0.00189508	rs4713858	6	35510763	4640333	6	35353583	G/A	A	-3.10634	BloodHT12+BloodH8v2	ZNF76	-0.08;-0.07
0.00190408	rs2277027	5	156864954	6900209	5	156886118	C/A	A	-3.10498	BloodHT12+BloodH8v2	ADAM19	-0.07;-0.15
0.00191182	rs1501908	5	156330747	7560632	5	156577559	C/G	G	-3.10371	BloodHT12+BloodH8v2	ITK	-0.10;0.01
0.00191699	rs5743289	16	49314275	Human_RefSeq-8_v2-4010112	16	49363404	C/T	T	3.10288	BloodH8v2	CYLD	0.2
0.00191699	rs7743761	6	31444079	Human_RefSeq-8_v2-2760215	6	31483767	C/A	A	-3.10288	BloodH8v2	AL645933.8	-0.2
0.00191699	rs3890745	1	2543484	Human_RefSeq-8_v2-6250338	1	2510429	C/T	T	3.10288	BloodH8v2	C1orf93	0.2
0.00192218	rs8049439	16	28745016	990669	16	28533389	C/T	T	-3.1022	BloodHT12+BloodH8v2	SULT1A1	-0.07;-0.12
0.00192478	rs599839	1	109623689	630324	1	109556767	A/G	G	-3.10169	BloodHT12	-	-0.09
0.00192478	rs3131296	6	32280971	7200369	6	32258362	C/T	T	3.10169	BloodHT12	AGER	0.09
0.00192478	rs1800775	16	55552737	4610189	16	55529271	A/C	C	3.10169	BloodHT12	HERPUD1	0.09
0.00192478	rs6761	17	7358387	3290338	17	7343537	C/T	T	3.10169	BloodHT12	POLR2A	0.09
0.00192478	rs258322	16	88283404	1850309	16	88289179	G/A	A	-3.10169	BloodHT12	CDK10///C16orf76	-0.09
0.0019339	rs2188962	5	131798704	1400253	5	131964004	C/T	T	-3.10038	BloodHT12+BloodH8v2	RAD50	-0.08;-0.06
0.00196548	rs10506328	12	52973499	1050386	12	52865271	C/A	A	3.09543	BloodHT12+BloodH8v2	SMUG1	0.05;0.24
0.00197211	rs9271366	6	32694832	2650156	6	32906056	A/G	G	-3.09442	BloodHT12+BloodH8v2	TAP2	-0.08;-0.06
0.00198947	rs12986413	19	2121954	3800132	19	2368343	A/T	T	-3.09182	BloodHT12+BloodH8v2	TMPRSS9///TIMM13	-0.10;0.01
0.00199215	rs1378942	15	72864420	50341	15	72938504	A/C	C	-3.09146	BloodHT12+BloodH8v2	SCAMP2	-0.07;-0.13
0.0020178	rs3197999	3	49696536	6020228	3	49728648	A/G	G	3.08779	BloodHT12+BloodH8v2	RNF123///AMIGO3///GMPPB	0.07;0.13
0.00205477	rs8007661	14	91529711	2760136	14	91540876	C/T	T	3.08224	BloodHT12+BloodH8v2	TRIP11	0.06;0.18
0.00205615	rs734553	4	9532102	3930546	4	9543959	G/T	T	3.08207	BloodHT12+BloodH8v2	SLC2A9	0.08;0.10
0.00206445	rs10903129	1	25641524	4220520	1	25664260	A/G	G	-3.08083	BloodHT12+BloodH8v2	TMEM57	-0.07;-0.14
0.00210361	rs1122608	19	11024601	6860300	19	10983279	G/T	T	-3.07523	BloodHT12+BloodH8v2	SMARCA4	-0.08;-0.09
0.00212772	rs1701704	12	54698754	Human_RefSeq-8_v2-6550390	12	54631551	G/T	T	3.07182	BloodH8v2	DGKA///SILV	0.2
0.00212772	rs7743761	6	31444079	Human_RefSeq-8_v2-5890471	6	31664998	C/A	A	-3.07182	BloodH8v2	LST1///NCR3	-0.2
0.00212915	rs266717	3	188013178	2030315	3	187992948	C/T	T	3.07166	BloodHT12+BloodH8v2	EIF4A2///RFC4	0.06;0.21
0.00216364	rs11065987	12	110556807	3140138	12	110762013	A/G	G	-3.06693	BloodHT12+BloodH8v2	-	-0.05;-0.26
0.00216798	rs5498	19	10256683	1850692	19	10029421	A/G	G	-3.06631	BloodHT12	AC020931.6	-0.09
0.00216798	rs2856683	6	32763196	1940180	6	32937616	T/G	G	-3.06631	BloodHT12	PSMB9	-0.09
0.00216798	rs3129055	6	29778240	5670646	6	29757353	A/G	G	3.06631	BloodHT12	ZFP57	0.09
0.00223713	rs10512248	9	97299524	1410289	9	97282075	T/G	G	3.05683	BloodHT12+BloodH8v2	PTCH1	0.05;0.24
0.00224311	rs2254287	6	33251926	1050360	6	33159797	C/G	G	3.05616	BloodHT12+BloodH8v2	HLA-DPB1	0.10;-0.02
0.00228385	rs16956936	17	7574417	540288	17	7700467	C/T	T	-3.05063	BloodHT12+BloodH8v2	TMEM88///LSMD1	-0.08;-0.07
0.00228841	rs210135	6	33648670	6520692	6	33780403	A/T	T	3.05001	BloodHT12+BloodH8v2	RP11-6B20.2	0.08;0.06
0.00233766	rs2315008	20	61814400	2070243	20	61866501	G/T	T	3.04362	BloodHT12+BloodH8v2	SLC2A4RG///ZBTB46	0.06;0.17
0.002347	rs17609240	17	35364215	10717	17	35130614	G/T	T	3.04258	BloodHT12+BloodH8v2	ERBB2///C17orf37	0.06;0.21
0.00238945	rs10876432	12	52018158	1170619	12	51977499	A/G	G	3.03712	BloodHT12+BloodH8v2	PFDN5	0.09;0.04
0.00240695	rs3815087	6	31201566	1500753	6	30996086	A/G	G	-3.03494	BloodHT12+BloodH8v2	VARSL	-0.07;-0.13
0.00241174	rs2254287	6	33251926	1190039	6	33148394	C/G	G	-3.03437	BloodHT12+BloodH8v2	HLA-DPA1	-0.09;-0.04
0.00241815	rs10509540	10	90013013	5260441	10	90178264	C/T	T	3.03358	BloodHT12+BloodH8v2	C10orf59	0.09;0.02
0.00243907	rs9929218	16	67378447	5130338	16	67555797	A/G	G	-3.03094	BloodHT12	TMCO7	-0.09
0.00243907	rs6932590	6	27356910	430768	6	27327907	T/C	C	3.03094	BloodHT12	PRSS16	0.09
0.00243907	rs11083846	19	51899494	6510446	19	51890819	G/A	A	-3.03094	BloodHT12	PRKD2	-0.09
0.00243907	rs29232	6	29719410	3170646	6	29870610	C/T	T	3.03094	BloodHT12	ENST00000318669	0.09
0.00243907	rs1800775	16	55552737	7510079	16	55564260	A/C	C	3.03094	BloodHT12	CETP	0.09
0.00243907	rs10045431	5	158747111	2260603	5	158542204	C/A	A	-3.03094	BloodHT12	AC008442.2	-0.09
0.00243907	rs17221417	16	49297083	3930092	16	49398118	C/G	G	3.03094	BloodHT12	-	0.09
0.00247812	rs7127900	11	2190150	1990068	11	2140619	A/G	G	-3.02618	BloodHT12+BloodH8v2	TH	-0.08;-0.06
0.00253778	rs7743761	6	31444079	3800047	6	31691882	C/A	A	3.01886	BloodHT12+BloodH8v2	AIF1	0.08;0.08
0.00259533	rs7189020	16	244804	3460754	16	292558	T/A	A	3.01218	BloodHT12+BloodH8v2	PDIA2///AXIN1	0.08;0.07
0.00260389	rs2083637	8	19909455	5560674	8	19854960	A/G	G	3.01103	BloodHT12+BloodH8v2	LPL	0.08;0.05
0.00261592	rs11191548	10	104836168	1850524	10	104627805	C/T	T	-3.00969	BloodHT12+BloodH8v2	C10orf32	-0.07;-0.11
0.00273726	rs16886165	5	56058840	6100239	5	56244811	T/G	G	-2.99592	BloodHT12+BloodH8v2	C5orf35	-0.08;-0.04
0.00274085	rs16991615	20	5896227	6760609	20	5976050	G/A	A	2.99556	BloodHT12	LRRN4	0.09
0.00274085	rs2836754	21	39213610	4220605	21	39108925	C/T	T	2.99556	BloodHT12	ETS2	0.09
0.00274085	rs1321311	6	36730878	4050689	6	36791272	C/A	A	2.99556	BloodHT12	Z85996.1	0.08
0.00274085	rs1385374	12	127866647	160279	12	127859107	C/T	T	-2.99556	BloodHT12	SLC15A4	-0.08
0.00274085	rs13194984	6	26608542	360543	6	26386177	G/T	T	2.99556	BloodHT12	-	0.09
0.00274085	rs2016266	12	52014222	2810255	12	51849336	A/G	G	2.99556	BloodHT12	CSAD	0.09
0.00274085	rs9268877	6	32539125	1190754	6	32731975	A/G	G	2.99556	BloodHT12	-	0.09
0.00274085	rs1408272	6	25950930	5570279	6	26192935	T/G	G	2.99556	BloodHT12	HIST1H4A///HIST1H1C	0.09
0.00274445	rs13017599	2	61017835	5860544	2	61060660	G/A	A	2.9951	BloodHT12+BloodH8v2	PUS10	0.06;0.16
0.0027916	rs2736340	8	11381382	6960014	8	11201236	C/T	T	2.98997	BloodHT12+BloodH8v2	MTMR9	0.08;0.04
0.00281914	rs4324798	6	28884096	2810491	6	28989252	G/A	A	-2.98684	BloodHT12+BloodH8v2	TRIM27	-0.07;-0.12
0.00288625	rs258322	16	88283404	450673	16	88289179	G/A	A	2.97977	BloodHT12+BloodH8v2	CDK10///C16orf76	0.09;0.00
0.00299354	rs12986413	19	2121954	4210612	19	2077274	A/T	T	2.96848	BloodHT12+BloodH8v2	AP3D1	0.08;0.08
0.00300721	rs657152	9	135129086	6590661	9	135201185	A/C	C	2.967	BloodHT12+BloodH8v2	MED22	0.06;0.15
0.00302683	rs3117582	6	31728499	2640301	6	31652710	T/G	G	-2.96514	BloodHT12+BloodH8v2	TNF	-0.08;-0.07
0.00304459	rs11085824	19	12862547	Human_RefSeq-8_v2-6560121	19	12867378	A/G	G	2.96324	BloodH8v2	GCDH	0.19
0.00307639	rs3127599	6	160827124	1500653	6	160830178	C/T	T	2.96019	BloodHT12	LPAL2	0.08
0.00307639	rs12355784	10	64791571	6900544	10	64590616	A/C	C	2.96019	BloodHT12	-	0.08
0.00307639	rs7189020	16	244804	1030491	16	71428	T/A	A	-2.96019	BloodHT12	MPG	-0.08
0.00307639	rs1980493	6	32471193	7200369	6	32258362	T/C	C	2.96019	BloodHT12	AGER	0.08
0.00307639	rs1501908	5	156330747	5700328	5	156211122	C/G	G	-2.96019	BloodHT12	AC011414.4	-0.08
0.00307639	rs1812175	4	145794294	3290059	4	145972751	G/A	A	-2.96019	BloodHT12	-	-0.08
0.00307639	rs9364554	6	160753654	3400152	6	160815782	C/T	T	2.96019	BloodHT12	AL591069.5	0.08
0.00307639	rs3760318	17	26271841	1190368	17	26329175	A/G	G	2.96019	BloodHT12	RNF135	0.08
0.00313481	rs9976767	21	42709459	6980470	21	42675193	A/G	G	2.9544	BloodHT12+BloodH8v2	-	0.07;0.12
0.00318186	rs6782299	3	182033396	4150070	3	182187212	T/G	G	2.94973	BloodHT12+BloodH8v2	DNAJC19	0.07;0.10
0.00319217	rs3129055	6	29778240	2070088	6	29904807	A/G	G	2.94861	BloodHT12+BloodH8v2	HLA-G	0.14;-0.26
0.00329911	rs393152	17	41074926	7550437	17	40896471	A/G	G	2.93849	BloodHT12+BloodH8v2	PLEKHM1	0.09;0.00
0.00333333	rs4917014	7	50276409	730482	7	50377608	G/T	T	2.93536	BloodHT12+BloodH8v2	IKZF1	0.09;0.00
0.00333978	rs13361189	5	150203580	5490019	5	150384146	T/C	C	-2.93469	BloodHT12+BloodH8v2	GPX3	-0.08;-0.06
0.00333978	rs11747270	5	150239060	5490019	5	150384146	A/G	G	-2.93469	BloodHT12+BloodH8v2	GPX3	-0.08;-0.06
0.00335056	rs2844479	6	31680935	6980100	6	31854851	A/C	C	-2.93372	BloodHT12+BloodH8v2	C6orf27///VARS	-0.10;0.06
0.00335488	rs2016266	12	52014222	1170619	12	51977499	A/G	G	2.93326	BloodHT12+BloodH8v2	PFDN5	0.09;0.03
0.00339836	rs7758512	6	30078568	3140546	6	30232197	T/G	G	2.92929	BloodHT12+BloodH8v2	TRIM10	0.07;0.13
0.00343793	rs1800693	12	6310270	2680497	12	6492455	C/T	T	2.92566	BloodHT12+BloodH8v2	NCAPD2	0.10;-0.03
0.00344678	rs1512268	8	23582408	7320707	8	23490252	T/C	C	2.92483	BloodHT12	AC051642.5	0.08
0.00344678	rs2274089	6	25596562	3850446	6	25460718	C/T	T	2.92483	BloodHT12	LRRC16	0.08
0.00344678	rs3817198	11	1865582	670240	11	1916260	C/T	T	-2.92483	BloodHT12	-	-0.08
0.00344678	rs7255045	19	12793269	6660201	19	12867378	A/G	G	2.92483	BloodHT12	GCDH	0.08
0.00344678	rs4133289	1	157720561	3360615	1	157644202	T/C	C	-2.92483	BloodHT12	OR10J5	-0.08
0.00355917	rs4809324	20	61788664	5490390	20	61831773	T/C	C	2.91493	BloodHT12+BloodH8v2	ZGPAT///RP4-583P15.5	0.06;0.14
0.00360043	rs11083846	19	51899494	2750184	19	51801115	G/A	A	-2.9113	BloodHT12+BloodH8v2	CALM3	-0.07;-0.10
0.00365848	rs1250550	10	80730323	2450131	10	80622540	A/C	C	-2.90637	BloodHT12+BloodH8v2	ZMIZ1	-0.07;-0.11
0.00367488	rs2271293	16	66459571	1170112	16	66533402	G/A	A	2.90492	BloodHT12+BloodH8v2	LCAT	0.03;0.30
