# Supplementary material for: Trans-eQTLs Reveal That Independent Genetic Variants Associated with a Complex Phenotype Converge on Intermediate Genes, with a Major Role for the HLA
Source: PLoS Genet. 2011 Aug 4;7(8):e1002197. doi: 10.1371/journal.pgen.1002197 (PMC3150446; doi:10.1371/journal.pgen.1002197)
Supplement: Table S4 — Detected trans-eQTLs (FDR 0.05) for 1,167 trait-associated SNPs. (XLS) [file pgen.1002197.s013.xls]

## Sheet: SupplementalTableTraitSNPsTrans
PValue	SNP	SNP Chr	SNP Chr Pos	Probe Name	Probe Chr	Probe Center Chr Pos	SNP Type	Allele Assessed	Overall Z-Score	Datasets Where SNP-Probe pair passes QC	HGNCName	Correlation Coefficient
1.03901e-55	rs11171739	12	54756892	5890554	4	41816859	C/T	T	-15.724	BloodHT12+BloodH8v2	-	-0.46;0.03
1.1463e-50	rs12718597	7	50395922	4900309	2	190743592	C/A	A	-14.9704	BloodHT12	AC010679.6	-0.41
1.91171e-39	rs11171739	12	54756892	5890707	4	17416427	C/T	T	-13.1413	BloodHT12+BloodH8v2	AC110758.2	-0.40;0.04
9.49138e-39	rs9376092	6	135468837	450537	11	5329543	A/C	C	-13.0195	BloodHT12+BloodH8v2	HBG2///ENST00000399563	-0.35;-0.25
1.31292e-38	rs4895441	6	135468266	450537	11	5329543	A/G	G	12.9946	BloodHT12+BloodH8v2	HBG2///ENST00000399563	0.35;0.24
6.95699e-38	rs2395185	6	32541145	2940424	7	36624865	G/T	T	-12.8666	BloodHT12+BloodH8v2	AOAH	-0.33;-0.31
8.08347e-38	rs1701704	12	54698754	5890554	4	41816859	G/T	T	-12.8548	BloodHT12+BloodH8v2	-	-0.38;0.00
2.6725e-37	rs2292239	12	54768447	5890554	4	41816859	G/T	T	12.7622	BloodHT12+BloodH8v2	-	0.38;0.01
4.26188e-37	rs9402686	6	135469510	450537	11	5329543	A/G	G	-12.7257	BloodHT12+BloodH8v2	HBG2///ENST00000399563	-0.34;-0.23
7.67224e-37	rs766432	2	60573474	450537	11	5329543	A/C	C	12.6797	BloodHT12+BloodH8v2	HBG2///ENST00000399563	0.32;0.34
1.07683e-36	rs9373124	6	135464902	450537	11	5329543	C/T	T	-12.6531	BloodHT12+BloodH8v2	HBG2///ENST00000399563	-0.34;-0.23
1.20751e-36	rs1427407	2	60571547	450537	11	5329543	G/T	T	12.6441	BloodHT12+BloodH8v2	HBG2///ENST00000399563	0.32;0.35
1.73153e-32	rs9376092	6	135468837	4010040	11	5329543	A/C	C	-11.8683	BloodHT12	HBG2///ENST00000399563	-0.33
2.73793e-32	rs4895441	6	135468266	4010040	11	5329543	A/G	G	11.83	BloodHT12	HBG2///ENST00000399563	0.33
4.35386e-32	rs12718597	7	50395922	1510612	17	42648735	C/A	A	-11.7909	BloodHT12+BloodH8v2	MYL4	-0.30;-0.29
2.62286e-31	rs9402686	6	135469510	4010040	11	5329543	A/G	G	-11.6387	BloodHT12	HBG2///ENST00000399563	-0.32
3.54804e-31	rs12718597	7	50395922	4860181	23	48207687	C/A	A	-11.613	BloodHT12+BloodH8v2	SLC38A5	-0.26;-0.46
6.40466e-31	rs9373124	6	135464902	4010040	11	5329543	C/T	T	-11.5624	BloodHT12	HBG2///ENST00000399563	-0.32
1.86228e-30	rs9399137	6	135460711	450537	11	5329543	C/T	T	-11.4703	BloodHT12+BloodH8v2	HBG2///ENST00000399563	-0.31;-0.19
2.78251e-30	rs7776054	6	135460609	450537	11	5329543	A/G	G	11.4354	BloodHT12+BloodH8v2	HBG2///ENST00000399563	0.31;0.19
2.12466e-29	rs766432	2	60573474	4010040	11	5329543	A/C	C	11.2578	BloodHT12	HBG2///ENST00000399563	0.31
1.1756e-28	rs1427407	2	60571547	4010040	11	5329543	G/T	T	11.106	BloodHT12	HBG2///ENST00000399563	0.31
5.10796e-28	rs1701704	12	54698754	5890707	4	17416427	G/T	T	-10.9739	BloodHT12+BloodH8v2	AC110758.2	-0.32;-0.06
7.52063e-27	rs2292239	12	54768447	5890707	4	17416427	G/T	T	10.7281	BloodHT12+BloodH8v2	AC110758.2	0.31;0.05
1.70292e-26	rs9399137	6	135460711	4010040	11	5329543	C/T	T	-10.6523	BloodHT12	HBG2///ENST00000399563	-0.3
2.54884e-26	rs7776054	6	135460609	4010040	11	5329543	A/G	G	10.6146	BloodHT12	HBG2///ENST00000399563	0.3
5.69815e-26	rs766432	2	60573474	3440630	1	6435919	A/C	C	10.5393	BloodHT12	ESPN///TNFRSF25	0.29
6.1039e-25	rs1427407	2	60571547	3440630	1	6435919	G/T	T	10.3139	BloodHT12	ESPN///TNFRSF25	0.29
1.79604e-24	rs660895	6	32685358	2940424	7	36624865	A/G	G	-10.2097	BloodHT12+BloodH8v2	AOAH	-0.26;-0.26
4.51337e-24	rs12485738	3	56840816	1820386	22	42811429	A/G	G	10.1198	BloodHT12+BloodH8v2	PARVB	0.27;0.21
2.66241e-23	rs2523393	6	29813638	5080687	2	206714256	A/G	G	9.9446	BloodHT12+BloodH8v2	NDUFS1	0.28;0.12
1.77908e-21	rs9483788	6	135477194	450537	11	5329543	T/C	C	9.51733	BloodHT12+BloodH8v2	HBG2///ENST00000399563	0.26;0.18
4.59762e-21	rs4963128	11	579564	7650681	1	14018946	C/T	T	-9.41813	BloodHT12	PRDM2	-0.26
1.86845e-20	rs2523393	6	29813638	5080576	4	55260244	A/G	G	9.26976	BloodHT12	KIT	0.26
2.64141e-20	rs2517713	6	30026078	5080576	4	55260244	G/T	T	9.2327	BloodHT12	KIT	0.26
2.86978e-19	rs2540917	2	60462263	4010040	11	5329543	T/C	C	-8.97375	BloodHT12	HBG2///ENST00000399563	-0.25
4.44091e-19	rs9399137	6	135460711	3130220	3	45242072	C/T	T	-8.92543	BloodHT12+BloodH8v2	AC010170.3	-0.23;-0.21
4.44091e-19	rs7776054	6	135460609	3130220	3	45242072	A/G	G	8.92543	BloodHT12+BloodH8v2	AC010170.3	0.23;0.21
7.26223e-19	rs4895441	6	135468266	3130220	3	45242072	A/G	G	8.87082	BloodHT12+BloodH8v2	AC010170.3	0.24;0.18
7.55487e-19	rs9373124	6	135464902	3130220	3	45242072	C/T	T	-8.8664	BloodHT12+BloodH8v2	AC010170.3	-0.24;-0.15
1.0393e-18	rs9376092	6	135468837	3130220	3	45242072	A/C	C	-8.83097	BloodHT12+BloodH8v2	AC010170.3	-0.24;-0.18
1.69091e-18	rs9402686	6	135469510	3130220	3	45242072	A/G	G	-8.77626	BloodHT12+BloodH8v2	AC010170.3	-0.24;-0.17
1.9699e-18	rs12485738	3	56840816	7200044	6	80479285	A/G	G	8.7591	BloodHT12+BloodH8v2	SH3BGRL2///C6orf152	0.21;0.31
3.18697e-18	rs2540917	2	60462263	450537	11	5329543	T/C	C	-8.70473	BloodHT12+BloodH8v2	HBG2///ENST00000399563	-0.25;-0.10
3.51132e-18	rs12485738	3	56840816	3850630	15	81314970	A/G	G	8.69364	BloodHT12+BloodH8v2	-	0.22;0.23
4.0067e-18	rs2523393	6	29813638	5080577	20	61976431	A/G	G	8.67869	BloodHT12	TPD52L2	0.24
4.07776e-18	rs12485738	3	56840816	5560280	17	45552927	A/G	G	8.67666	BloodHT12+BloodH8v2	SAMD14	0.21;0.28
5.53342e-18	rs9483788	6	135477194	4010040	11	5329543	T/C	C	8.64187	BloodHT12	HBG2///ENST00000399563	0.24
1.44587e-17	rs12718597	7	50395922	3290386	11	64456433	C/A	A	-8.53151	BloodHT12	PPP2R5B///GPHA2	-0.24
3.61985e-17	rs12485738	3	56840816	1050292	3	130263135	A/G	G	8.4247	BloodHT12+BloodH8v2	GP9	0.20;0.29
3.72647e-17	rs12718597	7	50395922	4010433	17	21143839	C/A	A	8.42127	BloodHT12	MAP2K3	0.24
5.09851e-17	rs12718597	7	50395922	3170017	17	21143839	C/A	A	8.38455	BloodHT12	MAP2K3	0.24
5.09851e-17	rs2517713	6	30026078	5080577	20	61976431	G/T	T	8.38455	BloodHT12	TPD52L2	0.23
7.72366e-17	rs2517713	6	30026078	5080687	2	206714256	G/T	T	8.33554	BloodHT12+BloodH8v2	NDUFS1	0.25;0.02
1.29104e-16	rs4963128	11	579564	150328	1	14018946	C/T	T	-8.27447	BloodHT12	PRDM2	-0.23
1.94504e-15	rs7743761	6	31444079	1110300	4	153793684	C/A	A	-7.94497	BloodHT12	TMEM154	-0.22
1.94504e-15	rs2540917	2	60462263	3440630	1	6435919	T/C	C	-7.94497	BloodHT12	ESPN///TNFRSF25	-0.22
3.33195e-15	rs2856683	6	32763196	2940424	7	36624865	T/G	G	-7.87799	BloodHT12+BloodH8v2	AOAH	-0.19;-0.29
9.80191e-15	rs9483788	6	135477194	3130220	3	45242072	T/C	C	7.74185	BloodHT12+BloodH8v2	AC010170.3	0.21;0.16
1.9665e-14	rs3134792	6	31420305	6380347	22	40368619	T/G	G	-7.65296	BloodHT12	XRCC6	-0.21
5.6824e-14	rs12485738	3	56840816	1400689	11	133524514	A/G	G	7.51522	BloodHT12+BloodH8v2	JAM3///NCAPD3	0.19;0.19
6.14286e-14	rs12485738	3	56840816	50136	14	22917338	A/G	G	7.50509	BloodHT12+BloodH8v2	CMTM5	0.18;0.28
2.36417e-13	rs12485738	3	56840816	130433	11	69959767	A/G	G	7.32657	BloodHT12+BloodH8v2	CTTN	0.20;0.15
4.40813e-13	rs12485738	3	56840816	7570196	12	3161404	A/G	G	7.24254	BloodHT12+BloodH8v2	TSPAN9	0.19;0.18
5.33819e-13	rs4963128	11	579564	2000670	21	43452479	C/T	T	-7.21642	BloodHT12	-	-0.2
9.6928e-13	rs12485738	3	56840816	6040259	17	6852543	A/G	G	7.13495	BloodHT12+BloodH8v2	ALOX12///AC027763.2	0.18;0.24
1.18249e-12	rs3134792	6	31420305	1110300	4	153793684	T/G	G	7.10755	BloodHT12	TMEM154	0.2
1.52057e-12	rs2227139	6	32521437	2940424	7	36624865	A/G	G	7.07262	BloodHT12+BloodH8v2	AOAH	0.19;0.15
3.09812e-12	rs12485738	3	56840816	1770170	3	37939818	A/G	G	6.97328	BloodHT12+BloodH8v2	CTDSPL	0.18;0.16
3.34524e-12	rs13437082	6	31462539	1110300	4	153793684	C/T	T	-6.96255	BloodHT12	TMEM154	-0.2
4.41554e-12	rs9268877	6	32539125	1090739	2	108620666	A/G	G	6.92332	BloodHT12+BloodH8v2	LIMS1	0.21;0.01
4.63919e-12	rs9268645	6	32516505	2940424	7	36624865	C/G	G	-6.9163	BloodHT12+BloodH8v2	AOAH	-0.18;-0.17
5.89352e-12	rs12485738	3	56840816	2230563	4	75072193	A/G	G	6.88233	BloodHT12+BloodH8v2	PPBP	0.15;0.31
6.19899e-12	rs2227139	6	32521437	2570703	21	38814653	A/G	G	6.87504	BloodHT12+BloodH8v2	ERG	0.20;0.06
7.24183e-12	rs9272346	6	32712350	1090739	2	108620666	A/G	G	-6.85298	BloodHT12+BloodH8v2	LIMS1	-0.19;-0.11
9.66535e-12	rs12485738	3	56840816	1580025	7	93391356	A/G	G	6.8115	BloodHT12+BloodH8v2	GNG11	0.16;0.26
1.52816e-11	rs12485738	3	56840816	4880600	6	43001464	A/G	G	6.74538	BloodHT12	-	0.19
2.09277e-11	rs12485738	3	56840816	6560398	2	73781171	A/G	G	6.69942	BloodHT12+BloodH8v2	-	0.17;0.17
4.03464e-11	rs12485738	3	56840816	5960682	15	62836994	A/G	G	6.60294	BloodHT12+BloodH8v2	RBPMS2	0.17;0.16
4.08945e-11	rs9264942	6	31382359	1110300	4	153793684	C/T	T	6.60081	BloodHT12	TMEM154	0.19
6.25975e-11	rs12485738	3	56840816	630470	19	43487065	A/G	G	6.53752	BloodHT12+BloodH8v2	C19orf33	0.17;0.17
6.6476e-11	rs12485738	3	56840816	6330474	11	828489	A/G	G	6.52859	BloodHT12	CD151///POLR2L	0.18
6.81832e-11	rs9272346	6	32712350	2940424	7	36624865	A/G	G	6.52471	BloodHT12+BloodH8v2	AOAH	0.17;0.16
6.96542e-11	rs628751	6	139880112	5270148	14	66923814	A/C	C	-6.52158	BloodHT12+BloodH8v2	-	-0.18;-0.10
6.96542e-11	rs643381	6	139881116	5270148	14	66923814	A/C	C	-6.52158	BloodHT12+BloodH8v2	-	-0.18;-0.10
1.20739e-10	rs12485738	3	56840816	1050008	4	91057254	A/G	G	6.43847	BloodHT12+BloodH8v2	MMRN1	0.17;0.17
1.31523e-10	rs9264942	6	31382359	4250458	11	65380632	C/T	T	-6.42541	BloodHT12+BloodH8v2	CFL1	-0.15;-0.23
1.36095e-10	rs3117582	6	31728499	6380347	22	40368619	T/G	G	-6.42034	BloodHT12	XRCC6	-0.18
2.08156e-10	rs4785763	16	88594437	4040541	3	115355418	C/A	A	6.35528	BloodHT12+BloodH8v2	DRD3	0.13;0.33
2.17849e-10	rs3131379	6	31829012	6380347	22	40368619	G/A	A	-6.34822	BloodHT12	XRCC6	-0.18
2.17849e-10	rs3117582	6	31728499	1110300	4	153793684	T/G	G	6.34822	BloodHT12	TMEM154	0.18
2.75452e-10	rs2227139	6	32521437	1110300	4	153793684	A/G	G	6.31218	BloodHT12	TMEM154	0.18
3.36402e-10	rs2523393	6	29813638	5560500	13	76355845	A/G	G	6.28103	BloodHT12+BloodH8v2	KCTD12	0.18;0.04
3.39445e-10	rs12718597	7	50395922	1450608	11	60800849	C/A	A	6.27963	BloodHT12+BloodH8v2	VWCE	0.16;0.17
3.47394e-10	rs3131379	6	31829012	1110300	4	153793684	G/A	A	6.27614	BloodHT12	TMEM154	0.18
3.47394e-10	rs2523393	6	29813638	6960017	4	109267017	A/G	G	6.27614	BloodHT12	LEF1	0.18
4.1256e-10	rs12485738	3	56840816	7550343	1	171718839	A/G	G	6.24924	BloodHT12+BloodH8v2	PRDX6	0.16;0.17
5.09988e-10	rs12485738	3	56840816	6290747	11	124121795	A/G	G	6.21619	BloodHT12+BloodH8v2	NRGN///VSIG2	0.16;0.20
5.15868e-10	rs6457617	6	32771829	2940424	7	36624865	T/C	C	6.21437	BloodHT12+BloodH8v2	AOAH	0.17;0.11
6.12422e-10	rs6457620	6	32771977	2940424	7	36624865	C/G	G	6.18733	BloodHT12+BloodH8v2	AOAH	0.17;0.11
7.07509e-10	rs12718597	7	50395922	Human_RefSeq-8_v2-2340110	2	190743592	C/A	A	-6.16445	BloodH8v2	AC010679.6	-0.39
7.44171e-10	rs643381	6	139881116	3170270	1	47425575	A/C	C	6.15646	BloodHT12+BloodH8v2	PDZK1IP1	0.16;0.17
7.73853e-10	rs628751	6	139880112	3170270	1	47425575	A/C	C	6.15039	BloodHT12+BloodH8v2	PDZK1IP1	0.16;0.17
8.3883e-10	rs12718597	7	50395922	6270373	6	13910884	C/A	A	-6.13757	BloodHT12+BloodH8v2	CCDC90A	-0.15;-0.21
8.67811e-10	rs12485738	3	56840816	2650114	3	126026661	A/G	G	6.13211	BloodHT12	ITGB5	0.17
1.28709e-09	rs2517713	6	30026078	5560500	13	76355845	G/T	T	6.06905	BloodHT12+BloodH8v2	KCTD12	0.19;-0.02
1.36122e-09	rs11171739	12	54756892	6060630	17	36935781	C/T	T	-6.06015	BloodHT12	KRT19	-0.17
1.36122e-09	rs1701704	12	54698754	2320494	5	177415434	G/T	T	6.06015	BloodHT12	AC136632.3	0.17
1.38167e-09	rs12485738	3	56840816	6960022	22	18089411	A/G	G	6.05768	BloodHT12+BloodH8v2	SEPT5///GP1BB	0.15;0.17
1.47934e-09	rs12485738	3	56840816	6860164	12	10040980	A/G	G	6.0466	BloodHT12+BloodH8v2	CLEC1B///CLEC12B	0.15;0.18
2.01988e-09	rs12485738	3	56840816	2070369	6	41227557	A/G	G	5.9963	BloodHT12+BloodH8v2	RP1-238O23.3	0.16;0.15
2.12176e-09	rs2292239	12	54768447	2320494	5	177415434	G/T	T	-5.98822	BloodHT12	AC136632.3	-0.17
2.62307e-09	rs11171739	12	54756892	5960296	3	191514553	C/T	T	-5.95362	BloodHT12+BloodH8v2	CLDN1	-0.16;-0.13
2.64562e-09	rs259919	6	30133482	5080577	20	61976431	A/G	G	5.95228	BloodHT12	TPD52L2	0.17
2.70776e-09	rs602875	6	32681607	2940424	7	36624865	A/G	G	5.94859	BloodHT12+BloodH8v2	AOAH	0.15;0.15
3.1344e-09	rs11602954	11	192856	2230241	6	6177616	G/A	A	5.92441	BloodHT12+BloodH8v2	F13A1	0.16;0.15
3.1344e-09	rs615672	6	32682149	2940424	7	36624865	G/C	C	5.92441	BloodHT12+BloodH8v2	AOAH	0.16;0.15
3.29465e-09	rs11171739	12	54756892	2320494	5	177415434	C/T	T	5.91634	BloodHT12	AC136632.3	0.17
3.30668e-09	rs628751	6	139880112	270133	1	23982389	A/C	C	-5.91568	BloodHT12+BloodH8v2	C1orf128	-0.15;-0.15
3.30668e-09	rs643381	6	139881116	270133	1	23982389	A/C	C	-5.91568	BloodHT12+BloodH8v2	C1orf128	-0.15;-0.15
3.65268e-09	rs1728785	16	67148731	7650747	1	159284559	A/C	C	5.89928	BloodHT12+BloodH8v2	ARHGAP30	0.15;0.17
4.09276e-09	rs1980493	6	32471193	6380347	22	40368619	T/C	C	-5.88041	BloodHT12	XRCC6	-0.17
4.09276e-09	rs2844479	6	31680935	1110300	4	153793684	A/C	C	-5.88041	BloodHT12	TMEM154	-0.17
4.45359e-09	rs628751	6	139880112	2450647	12	51357622	A/C	C	-5.86641	BloodHT12+BloodH8v2	KRT1	-0.16;-0.10
4.45359e-09	rs643381	6	139881116	2450647	12	51357622	A/C	C	-5.86641	BloodHT12+BloodH8v2	KRT1	-0.16;-0.10
5.08397e-09	rs2517713	6	30026078	7000274	9	118982070	G/T	T	-5.84449	BloodHT12	RPL10P3///SNORA70///ASTN2	-0.16
5.08397e-09	rs2523393	6	29813638	7150170	8	6842518	A/G	G	-5.84449	BloodHT12	AF233439.5///DEFT1P///AF238378.4///DEFA3	-0.17
5.08397e-09	rs9268877	6	32539125	2120746	7	142004612	A/G	G	5.84449	BloodHT12	TRBV18	0.16
5.08397e-09	rs7647305	3	187316984	540184	4	181855820	C/T	T	-5.84449	BloodHT12	-	-0.17
5.36617e-09	rs12485738	3	56840816	2230241	6	6177616	A/G	G	5.83551	BloodHT12+BloodH8v2	F13A1	0.13;0.27
6.30727e-09	rs11171739	12	54756892	3940500	2	19418296	C/T	T	-5.80858	BloodHT12	OSR1	-0.16
6.31481e-09	rs7138803	12	48533735	Human_RefSeq-8_v2-2260594	4	110960727	A/G	G	-5.80837	BloodH8v2	GAR1	-0.37
6.85659e-09	rs9268877	6	32539125	2940424	7	36624865	A/G	G	-5.7945	BloodHT12+BloodH8v2	AOAH	-0.16;-0.10
7.47006e-09	rs12485738	3	56840816	4250753	7	128583926	A/G	G	5.78015	BloodHT12+BloodH8v2	TSPAN33	0.17;0.07
7.80576e-09	rs12444268	16	20250073	1820086	23	144589943	A/T	T	5.77268	BloodHT12	-	0.16
7.80576e-09	rs2523393	6	29813638	7000274	9	118982070	A/G	G	-5.77268	BloodHT12	RPL10P3///SNORA70///ASTN2	-0.16
8.60285e-09	rs131794	22	49318618	2940673	16	2957487	C/A	A	-5.75622	BloodHT12+BloodH8v2	KREMEN2	-0.13;-0.23
9.3344e-09	rs11171739	12	54756892	3370349	6	32024623	C/T	T	-5.74247	BloodHT12+BloodH8v2	CFB	-0.18;0.00
9.3897e-09	rs12718597	7	50395922	7330379	12	6748090	C/A	A	-5.74155	BloodHT12+BloodH8v2	PTMS	-0.14;-0.22
9.6596e-09	rs2517713	6	30026078	2970747	8	6842163	G/T	T	-5.73679	BloodHT12	AF233439.5///DEFT1P///AF238378.4///DEFA3	-0.16
9.76275e-09	rs12485738	3	56840816	1410010	10	97014047	A/G	G	5.73485	BloodHT12+BloodH8v2	PDLIM1	0.15;0.12
1.12314e-08	rs12485738	3	56840816	620750	7	134210360	A/G	G	5.71107	BloodHT12+BloodH8v2	CALD1	0.14;0.19
1.15798e-08	rs11602954	11	192856	630470	19	43487065	G/A	A	5.70591	BloodHT12+BloodH8v2	C19orf33	0.17;0.05
1.19246e-08	rs2517713	6	30026078	6650035	12	88628314	G/T	T	5.70091	BloodHT12	-	0.16
1.19246e-08	rs8321	6	30140501	6380347	22	40368619	A/C	C	-5.70091	BloodHT12	XRCC6	-0.16
1.47025e-08	rs2517713	6	30026078	3170403	6	118915628	G/T	T	5.66503	BloodHT12	C6orf204	0.16
1.47025e-08	rs12485738	3	56840816	5560246	15	61136527	A/G	G	5.66503	BloodHT12	TPM1	0.16
1.49968e-08	rs12485738	3	56840816	3830327	3	128965655	A/G	G	5.66171	BloodHT12+BloodH8v2	MGLL	0.13;0.22
1.58961e-08	rs4917014	7	50276409	780215	17	6921452	G/T	T	-5.65176	BloodHT12+BloodH8v2	CLEC10A	-0.13;-0.23
1.6176e-08	rs12718597	7	50395922	7610615	16	33245175	C/A	A	5.64862	BloodHT12+BloodH8v2	SLC6A10P///AC133561.4	0.16;0.06
1.81257e-08	rs11171739	12	54756892	3310592	7	98926944	C/T	T	5.62917	BloodHT12	ZNF789///ZNF394	0.16
1.81257e-08	rs1701704	12	54698754	3450750	19	62737220	G/T	T	5.62917	BloodHT12	ZNF549	0.16
1.81257e-08	rs2517713	6	30026078	6760209	6	136637050	G/T	T	5.62917	BloodHT12	CTA-211L9.1	0.16
1.81257e-08	rs12485738	3	56840816	2340577	1	152569924	A/G	G	5.62917	BloodHT12	AQP10///ATP8B2	0.16
1.83583e-08	rs5770917	22	49364219	2940673	16	2957487	C/T	T	5.62681	BloodHT12+BloodH8v2	KREMEN2	0.13;0.21
1.8465e-08	rs9376092	6	135468837	6960615	16	1939324	A/C	C	5.62587	BloodHT12+BloodH8v2	RPL3L	0.15;0.15
1.88323e-08	rs4895441	6	135468266	6960615	16	1939324	A/G	G	-5.62244	BloodHT12+BloodH8v2	RPL3L	-0.15;-0.15
1.92734e-08	rs9373124	6	135464902	6960615	16	1939324	C/T	T	5.61852	BloodHT12+BloodH8v2	RPL3L	0.15;0.13
1.96335e-08	rs11171739	12	54756892	2850112	9	137978842	C/T	T	5.6153	BloodHT12+BloodH8v2	UBAC1	0.15;0.12
1.98849e-08	rs9402686	6	135469510	6960615	16	1939324	A/G	G	5.61304	BloodHT12+BloodH8v2	RPL3L	0.15;0.14
2.03499e-08	rs9357152	6	32772938	7610167	19	45985349	A/G	G	5.60905	BloodHT12+BloodH8v2	RAB4B	0.16;0.08
2.32895e-08	rs11171739	12	54756892	4760424	19	43810498	C/T	T	5.58566	BloodHT12+BloodH8v2	EIF3K	0.15;0.13
2.527e-08	rs1980493	6	32471193	2940424	7	36624865	T/C	C	5.57149	BloodHT12+BloodH8v2	AOAH	0.15;0.14
2.73823e-08	rs3131296	6	32280971	1110300	4	153793684	C/T	T	5.55746	BloodHT12	TMEM154	0.16
2.73823e-08	rs6756629	2	43918594	3120368	3	9922218	G/A	A	5.55746	BloodHT12	IL17RE	0.16
2.77294e-08	rs12485738	3	56840816	1740458	7	30154991	A/G	G	5.55524	BloodHT12+BloodH8v2	C7orf41	0.15;0.11
2.82097e-08	rs12718597	7	50395922	1780538	23	152610910	C/A	A	5.55224	BloodHT12+BloodH8v2	SLC6A8	0.16;0.08
2.96315e-08	rs12474609	2	141437612	5490717	9	139447676	A/T	T	5.54376	BloodHT12+BloodH8v2	NOXA1///ENTPD8	0.16;0.06
3.1841e-08	rs12485738	3	56840816	20075	3	49032650	A/G	G	5.53105	BloodHT12+BloodH8v2	DALRD3///hsa-mir///C3orf60	0.14;0.19
3.35927e-08	rs2523393	6	29813638	3800392	8	145137892	A/G	G	5.52162	BloodHT12	GRINA	0.16
3.35927e-08	rs6445975	3	58345217	450370	16	83103029	G/T	T	-5.52162	BloodHT12	-	-0.16
3.41711e-08	rs2517713	6	30026078	3290315	1	52072223	G/T	T	-5.51877	BloodHT12+BloodH8v2	NRD1	-0.14;-0.16
3.53169e-08	rs12485738	3	56840816	4860681	4	156840127	A/G	G	5.51285	BloodHT12+BloodH8v2	GUCY1A3	0.13;0.23
3.59242e-08	rs2523393	6	29813638	5090044	3	101930675	A/G	G	5.50986	BloodHT12+BloodH8v2	TFG	0.18;-0.03
3.80654e-08	rs11171739	12	54756892	3190671	19	1194286	C/T	T	5.49979	BloodHT12+BloodH8v2	ATP5D	0.14;0.14
3.95163e-08	rs12485738	3	56840816	1090739	2	108620666	A/G	G	5.49314	BloodHT12+BloodH8v2	LIMS1	0.14;0.17
4.12068e-08	rs1701704	12	54698754	3310592	7	98926944	G/T	T	5.48579	BloodHT12	ZNF789///ZNF394	0.15
4.12068e-08	rs2517713	6	30026078	7150170	8	6842518	G/T	T	-5.48579	BloodHT12	AF233439.5///DEFT1P///AF238378.4///DEFA3	-0.16
4.12068e-08	rs4324798	6	28884096	6380347	22	40368619	G/A	A	-5.48579	BloodHT12	XRCC6	-0.15
4.12068e-08	rs8321	6	30140501	1110300	4	153793684	A/C	C	5.48579	BloodHT12	TMEM154	0.16
4.12068e-08	rs12485738	3	56840816	6770543	16	4978738	A/G	G	5.48579	BloodHT12	SEC14L5	0.15
4.31621e-08	rs11171739	12	54756892	1030333	17	29607369	C/T	T	-5.47751	BloodHT12+BloodH8v2	CCL2	-0.18;0.04
4.36524e-08	rs9271366	6	32694832	2640369	6	159133599	A/G	G	5.47552	BloodHT12+BloodH8v2	VIL2	0.16;0.04
4.82613e-08	rs2292239	12	54768447	5090026	9	100809424	G/T	T	-5.45767	BloodHT12+BloodH8v2	COL15A1	-0.16;-0.04
4.9028e-08	rs1701704	12	54698754	5090026	9	100809424	G/T	T	5.45496	BloodHT12+BloodH8v2	COL15A1	0.16;0.03
5.28635e-08	rs11171739	12	54756892	2340681	3	159915283	C/T	T	-5.44153	BloodHT12+BloodH8v2	RARRES1	-0.15;-0.11
5.46736e-08	rs2523393	6	29813638	2000128	1	205364579	A/G	G	-5.43544	BloodHT12+BloodH8v2	C4BPA	-0.15;-0.08
6.16322e-08	rs2517713	6	30026078	60093	8	102987129	G/T	T	-5.41416	BloodHT12	NCALD	-0.15
6.16322e-08	rs13437082	6	31462539	6380347	22	40368619	C/T	T	5.41416	BloodHT12	XRCC6	0.15
6.16322e-08	rs494620	6	31946692	1110300	4	153793684	A/G	G	5.41416	BloodHT12	TMEM154	0.15
6.40176e-08	rs1701704	12	54698754	3190671	19	1194286	G/T	T	5.40738	BloodHT12+BloodH8v2	ATP5D	0.14;0.14
7.52342e-08	rs2523393	6	29813638	4230441	16	56270567	A/G	G	-5.37835	BloodHT12	GPR97	-0.15
7.52342e-08	rs11887534	2	43919751	3120368	3	9922218	G/C	C	5.37835	BloodHT12	IL17RE	0.15
7.57372e-08	rs2523393	6	29813638	6840408	6	6566777	A/G	G	5.37714	BloodHT12+BloodH8v2	LY86	0.16;0.03
8.42414e-08	rs7758512	6	30078568	4290600	20	60555687	T/G	G	-5.35785	BloodHT12+BloodH8v2	C20orf200	-0.15;-0.10
8.56511e-08	rs628751	6	139880112	3290369	20	1069464	A/C	C	-5.35481	BloodHT12+BloodH8v2	PSMF1	-0.14;-0.16
8.56511e-08	rs643381	6	139881116	3290369	20	1069464	A/C	C	-5.35481	BloodHT12+BloodH8v2	PSMF1	-0.14;-0.16
9.1724e-08	rs2647044	6	32775888	1110300	4	153793684	G/A	A	5.34256	BloodHT12	TMEM154	0.15
9.1724e-08	rs2517713	6	30026078	5390608	17	35321401	G/T	T	-5.34256	BloodHT12	GSDMB	-0.15
9.1724e-08	rs4948088	7	50994688	3870619	6	111313144	C/A	A	5.34256	BloodHT12	AMD1	0.15
9.1724e-08	rs7743761	6	31444079	6380347	22	40368619	C/A	A	5.34256	BloodHT12	XRCC6	0.15
9.75659e-08	rs2523393	6	29813638	4200025	11	119596408	A/G	G	5.33135	BloodHT12+BloodH8v2	OAF	0.17;-0.01
1.09385e-07	rs12485738	3	56840816	5870138	12	6016199	A/G	G	5.31047	BloodHT12+BloodH8v2	VWF	0.14;0.12
1.11689e-07	rs2292239	12	54768447	3450750	19	62737220	G/T	T	-5.30677	BloodHT12	ZNF549	-0.15
1.11689e-07	rs12718597	7	50395922	3290161	19	60431186	C/A	A	5.30677	BloodHT12	TMEM86B	0.15
1.11689e-07	rs3129934	6	32444165	3180504	11	66944686	C/T	T	5.30677	BloodHT12	ATPGD1	0.15
1.11689e-07	rs12485738	3	56840816	1070450	9	124185426	A/G	G	5.30677	BloodHT12	PTGS1	0.15
1.1429e-07	rs11602954	11	192856	1050292	3	130263135	G/A	A	5.30259	BloodHT12+BloodH8v2	GP9	0.13;0.17
1.31316e-07	rs12485738	3	56840816	5810685	15	37671208	A/G	G	5.27705	BloodHT12+BloodH8v2	THBS1	0.15;0.08
1.3583e-07	rs11602954	11	192856	1980315	5	24871568	G/A	A	5.27099	BloodHT12	-	0.15
1.3583e-07	rs11171739	12	54756892	3450750	19	62737220	C/T	T	5.27099	BloodHT12	ZNF549	0.15
1.42963e-07	rs9399137	6	135460711	6960615	16	1939324	C/T	T	5.26156	BloodHT12+BloodH8v2	RPL3L	0.13;0.15
1.42963e-07	rs7776054	6	135460609	6960615	16	1939324	A/G	G	-5.26156	BloodHT12+BloodH8v2	RPL3L	-0.13;-0.15
1.46584e-07	rs2292239	12	54768447	3190671	19	1194286	G/T	T	-5.25686	BloodHT12+BloodH8v2	ATP5D	-0.14;-0.12
1.49642e-07	rs3803662	16	51143842	4830343	16	45285432	G/A	A	-5.25319	BloodHT12+BloodH8v2	ORC6L	-0.14;-0.09
1.54428e-07	rs2517713	6	30026078	1500148	22	38144385	G/T	T	5.24721	BloodHT12+BloodH8v2	MAP3K7IP1	0.15;0.09
1.64806e-07	rs425105	19	51900321	1090390	12	111841649	T/C	C	-5.23522	BloodHT12	OAS1	-0.15
1.67142e-07	rs2517713	6	30026078	6840408	6	6566777	G/T	T	5.23273	BloodHT12+BloodH8v2	LY86	0.15;0.05
1.69877e-07	rs3135363	6	32497626	2940424	7	36624865	A/G	G	5.22966	BloodHT12+BloodH8v2	AOAH	0.14;0.11
1.73779e-07	rs1427407	2	60571547	Human_RefSeq-8_v2-6400079	11	5329543	G/T	T	5.22549	BloodH8v2	HBG2///ENST00000399563	0.34
1.80086e-07	rs2517713	6	30026078	7380725	17	70869568	G/T	T	5.21886	BloodHT12+BloodH8v2	GRB2	0.16;0.02
1.81648e-07	rs12718597	7	50395922	830309	17	68721557	C/A	A	5.21735	BloodHT12+BloodH8v2	FAM104A///COG1	0.15;0.07
1.84413e-07	rs9268645	6	32516505	2570703	21	38814653	C/G	G	-5.21454	BloodHT12+BloodH8v2	ERG	-0.14;-0.10
1.89861e-07	rs4397868	11	133072195	Human_RefSeq-8_v2-4730132	12	38610624	C/T	T	5.20901	BloodH8v2	SLC2A13	0.34
1.99933e-07	rs259919	6	30133482	5080576	4	55260244	A/G	G	5.19945	BloodHT12	KIT	0.15;
