# Supplementary material for: Trans-eQTLs Reveal That Independent Genetic Variants Associated with a Complex Phenotype Converge on Intermediate Genes, with a Major Role for the HLA
Source: PLoS Genet. 2011 Aug 4;7(8):e1002197. doi: 10.1371/journal.pgen.1002197 (PMC3150446; doi:10.1371/journal.pgen.1002197)
Supplement: Table S5 — Detected cis- and trans-eQTLs (FDR 0.05) per complex trait. (XLS) [file pgen.1002197.s014.xls]

## Sheet: Sheet1
Complex trait	Complex trait group	Nr of unique SNPs tested	Nr of unique, unlinked tested pairs of SNPs tested	Nr of unique SNPs with cis-eQTL (FDR 0.05)	Percentage cis	Nr of unique SNPs with trans-eQTL (FDR 0.05)	Percentage trans
Bone_mineral_density	Anthropometric	43	869	13	0.302326	0	0
Height	Anthropometric	78	2968	28	0.358974	1	0.0128205
Hip_geometry	Anthropometric	4	6	1	0.25	0	0
Waist_circumference_and_related_phenotypes	Anthropometric	7	20	1	0.142857	0	0
Weight	Anthropometric	15	103	4	0.266667	3	0.2
Acute_lymphoblastic_leukemia_(childhood)	Cancer	6	18	1	0.166667	0	0
Basal_cell_carcinoma_(cutaneous)	Cancer	2	1	1	0.5	0	0
Breast_cancer	Cancer	16	116	5	0.3125	1	0.0625
Chronic_lymphocytic_leukemia	Cancer	11	54	5	0.454545	0	0
Colorectal_cancer	Cancer	12	63	3	0.25	0	0
Lung_adenocarcinoma	Cancer	5	8	3	0.6	2	0.4
Lung_cancer	Cancer	6	11	4	0.666667	1	0.166667
Melanoma	Cancer	6	14	4	0.666667	1	0.166667
Nasopharyngeal_carcinoma	Cancer	4	3	3	0.75	1	0.25
Neuroblastoma	Cancer	2	1	1	0.5	0	0
Prostate_cancer	Cancer	35	584	17	0.485714	0	0
Testicular_germ_cell_tumor	Cancer	4	6	1	0.25	0	0
Thyroid_cancer	Cancer	2	1	1	0.5	0	0
Urinary_bladder_cancer	Cancer	2	1	0	0	0	0
Aortic_root_size	Cardiovascular	5	10	1	0.2	0	0
Blood_pressure	Cardiovascular	3	3	1	0.333333	0	0
Coronary_disease	Cardiovascular	12	60	7	0.583333	0	0
Diastolic_blood_pressure	Cardiovascular	12	64	6	0.5	0	0
Electrocardiographic_traits	Cardiovascular	16	118	3	0.1875	0	0
Hypertension	Cardiovascular	7	15	1	0.142857	0	0
Intracranial_aneurysm	Cardiovascular	4	6	1	0.25	0	0
Myocardial_infarction	Cardiovascular	9	35	4	0.444444	0	0
PR_interval	Cardiovascular	8	28	1	0.125	0	0
QT_interval	Cardiovascular	25	287	9	0.36	0	0
RR_interval_(heart_rate)	Cardiovascular	3	3	0	0	0	0
Systolic_blood_pressure	Cardiovascular	8	27	6	0.75	0	0
Atrial_fibrillation/atrial_flutter	Cardiovascular	5	6	0	0	0	0
Beta_thalassemia/hemoglobin_E_disease	Heamatological	3	3	1	0.333333	2	0.666667
F-cell_distribution	Heamatological	2	1	0	0	2	1
Glycated_hemoglobin_levels	Heamatological	4	6	0	0	0	0
Hematocrit	Heamatological	8	28	3	0.375	1	0.125
Hematological_parameters	Heamatological	11	55	8	0.727273	2	0.181818
Hemoglobin	Heamatological	8	28	3	0.375	0	0
Hemostatic_factors_and_hematological_phenotypes	Heamatological	3	3	1	0.333333	0	0
Mean_corpuscular_hemoglobin	Heamatological	9	36	4	0.444444	2	0.222222
Mean_corpuscular_volume	Heamatological	17	136	9	0.529412	5	0.294118
Mean_platelet_volume	Heamatological	15	105	8	0.533333	2	0.133333
Other_erythrocyte_phenotypes	Heamatological	4	5	1	0.25	2	0.5
Plasma_eosinophil_count	Heamatological	5	10	3	0.6	0	0
Fibrinogen	Heamatological	9	34	6	0.666667	0	0
Celiac_disease	Immune-related	9	36	5	0.555556	0	0
Creutzfeldt-Jakob_disease	Immune-related	2	1	1	0.5	0	0
Crohn's_disease	Immune-related	54	1411	22	0.407407	0	0
HIV-1_control	Immune-related	5	9	4	0.8	3	0.6
Inflammatory_bowel_disease	Immune-related	11	53	7	0.636364	0	0
Leprosy	Immune-related	6	14	5	0.833333	1	0.166667
Multiple_sclerosis	Immune-related	18	148	10	0.555556	3	0.166667
Psoriasis	Immune-related	11	63	4	0.363636	1	0.0909091
Response_to_Hepatitis_C_treatment	Immune-related	1	0	0	0	0	0
Response_to_TNF_antagonist_treatment	Immune-related	3	3	0	0	0	0
Rheumatoid_arthritis	Immune-related	18	144	13	0.722222	4	0.222222
Serum_IgE_levels	Immune-related	2	1	1	0.5	0	0
Systemic_lupus_erythematosus	Immune-related	29	449	19	0.655172	4	0.137931
Type_1_diabetes	Immune-related	51	1260	30	0.588235	9	0.176471
Ulcerative_colitis	Immune-related	21	205	7	0.333333	3	0.142857
AIDS_progression	Immune-related	2	0	2	1	1	0.5
Ankylosing_spondylitis	Immune-related	7	21	4	0.571429	1	0.142857
Asthma	Immune-related	3	3	1	0.333333	0	0
Primary_biliary_cirrhosis	Immune-related	4	6	3	0.75	0	0
Adiponectin_levels	Metabolic	5	5	2	0.4	0	0
Adiposity	Metabolic	3	3	1	0.333333	0	0
Angiotensin-converting_enzyme_activity	Metabolic	2	1	1	0.5	0	0
Bilirubin_levels	Metabolic	2	1	0	0	0	0
Biomedical_quantitative_traits	Metabolic	5	10	1	0.2	0	0
Body_mass_index	Metabolic	22	220	4	0.181818	2	0.0909091
C-reactive_protein	Metabolic	12	60	6	0.5	0	0
Cholesterol	Metabolic	14	91	6	0.428571	1	0.0714286
Drug-induced_liver_injury_(flucloxacillin)	Metabolic	1	0	0	0	0	0
Fasting_plasma_glucose	Metabolic	7	17	0	0	0	0
Folate_pathway_vitamin_levels	Metabolic	2	1	2	1	0	0
HDL_cholesterol	Metabolic	38	679	14	0.368421	0	0
Hirschsprung's_disease	Metabolic	1	0	1	1	0	0
LDL_cholesterol	Metabolic	32	477	13	0.40625	1	0.03125
Obesity	Metabolic	10	39	2	0.2	0	0
Other_metabolic_traits	Metabolic	11	55	2	0.181818	0	0
Plasma_homocysteine	Metabolic	2	1	2	1	0	0
Plasma_levels_of_liver_enzymes	Metabolic	10	43	8	0.8	0	0
Protein_quantitative_trait_loci	Metabolic	17	162	8	0.470588	0	0
Quantitative_traits	Metabolic	1	0	0	0	0	0
Renal_function_and_chronic_kidney_disease	Metabolic	3	3	1	0.333333	0	0
Select_biomarker_traits	Metabolic	4	5	3	0.75	0	0
Serum_bilirubin_levels	Metabolic	4	6	2	0.5	0	0
Serum_markers_of_iron_status	Metabolic	8	17	5	0.625	0	0
Serum_metabolites	Metabolic	21	209	5	0.238095	0	0
Serum_urate	Metabolic	6	9	3	0.5	0	0
Serum_uric_acid	Metabolic	10	42	5	0.5	0	0
Soluble_ICAM-1	Metabolic	3	0	3	1	0	0
Triglycerides	Metabolic	33	502	10	0.30303	0	0
Two-hour_glucose_challenge	Metabolic	5	10	1	0.2	0	0
Type_2_diabetes	Metabolic	33	503	7	0.212121	0	0
Warfarin_maintenance_dose	Metabolic	5	8	1	0.2	0	0
Serum_Matrix_Metalloproteinase	Metabolic	4	5	0	0	0	0
Sphingolipid_Concentrations	Metabolic	5	10	2	0.4	0	0
Alzheimer's_disease	Neurological_/_Psychiatric	10	38	4	0.4	0	0
Amyotrophic_lateral_sclerosis	Neurological_/_Psychiatric	6	14	0	0	0	0
Attention_deficit_hyperactivity_disorder	Neurological_/_Psychiatric	10	45	0	0	0	0
Autism	Neurological_/_Psychiatric	1	1	0	0	0	0
Bipolar_disorder	Neurological_/_Psychiatric	8	28	3	0.375	0	0
Cognitive_performance	Neurological_/_Psychiatric	5	13	1	0.2	0	0
Hippocampal_atrophy	Neurological_/_Psychiatric	2	1	0	0	0	0
Narcolepsy	Neurological_/_Psychiatric	2	1	1	0.5	1	0.5
Panic_disorder	Neurological_/_Psychiatric	4	10	1	0.25	0	0
Parkinson's_disease	Neurological_/_Psychiatric	13	78	7	0.538462	0	0
Response_to_antipsychotic_treatment	Neurological_/_Psychiatric	4	6	0	0	0	0
Schizophrenia	Neurological_/_Psychiatric	9	36	5	0.555556	1	0.111111
Burning_and_freckling	Skin	1	0	0	0	0	0
Cutaneous_nevi	Skin	2	1	1	0.5	0	0
Freckles	Skin	4	6	1	0.25	0	0
Skin_pigmentation	Skin	1	0	0	0	0	0
Skin_sensitivity_to_sun	Skin	2	1	1	0.5	0	0
Tanning	Skin	5	10	3	0.6	0	0
Age-related_macular_degeneration	Various	1	0	0	0	0	0
Aging	Various	5	9	0	0	1	0.2
Chronic_Obstructive_Pulmonary_Disease	Various	2	1	1	0.5	0	0
Eye_color	Various	5	9	2	0.4	0	0
Glioma_(high-grade)	Various	9	32	3	0.333333	0	0
Hair_color	Various	9	33	6	0.666667	0	0
Hair_morphology	Various	4	5	2	0.5	0	0
Male_infertility	Various	2	1	0	0	0	0
Male-pattern_baldness	Various	2	0	0	0	0	0
Menarche	Various	10	38	4	0.4	0	0
Menopause	Various	9	36	4	0.444444	2	0.222222
Morbidity-free_survival	Various	4	6	0	0	0	0
Nonsyndromic_cleft_lip_with_or_without_cleft_palate	Various	4	6	0	0	0	0
Plasma_carotenoid_and_tocopherol_levels	Various	2	1	0	0	0	0
Pulmonary_function	Various	14	87	4	0.285714	0	0
Recombination_rate_(females)	Various	2	0	2	1	0	0
Restless_legs_syndrome	Various	6	14	1	0.166667	0	0
