# Supplementary material for: Trans-eQTLs Reveal That Independent Genetic Variants Associated with a Complex Phenotype Converge on Intermediate Genes, with a Major Role for the HLA
Source: PLoS Genet. 2011 Aug 4;7(8):e1002197. doi: 10.1371/journal.pgen.1002197 (PMC3150446; doi:10.1371/journal.pgen.1002197)
Supplement: Table S7 — Detected trans-eQTLs (FDR 0.50) for 1,167 trait-associated SNPs. (XLS) [file pgen.1002197.s016.xls]

## Sheet: SupplementalTableTraitSNPsTrans
PValue	SNP	SNP Chr	SNP Chr Pos	Probe Name	Probe Chr	Probe Center Chr Pos	SNP Type	Allele Assessed	Overall Z-Score	Datasets Where SNP-Probe pair passes QC	HGNCName	Correlation Coefficient
1.03901e-55	rs11171739	12	54756892	5890554	4	41816859	C/T	T	-15.724	BloodHT12+BloodH8v2	-	-0.46;0.03
1.1463e-50	rs12718597	7	50395922	4900309	2	190743592	C/A	A	-14.9704	BloodHT12	AC010679.6	-0.41
1.91171e-39	rs11171739	12	54756892	5890707	4	17416427	C/T	T	-13.1413	BloodHT12+BloodH8v2	AC110758.2	-0.40;0.04
9.49138e-39	rs9376092	6	135468837	450537	11	5329543	A/C	C	-13.0195	BloodHT12+BloodH8v2	HBG2///ENST00000399563	-0.35;-0.25
1.31292e-38	rs4895441	6	135468266	450537	11	5329543	A/G	G	12.9946	BloodHT12+BloodH8v2	HBG2///ENST00000399563	0.35;0.24
6.95699e-38	rs2395185	6	32541145	2940424	7	36624865	G/T	T	-12.8666	BloodHT12+BloodH8v2	AOAH	-0.33;-0.31
8.08347e-38	rs1701704	12	54698754	5890554	4	41816859	G/T	T	-12.8548	BloodHT12+BloodH8v2	-	-0.38;0.00
2.6725e-37	rs2292239	12	54768447	5890554	4	41816859	G/T	T	12.7622	BloodHT12+BloodH8v2	-	0.38;0.01
4.26188e-37	rs9402686	6	135469510	450537	11	5329543	A/G	G	-12.7257	BloodHT12+BloodH8v2	HBG2///ENST00000399563	-0.34;-0.23
7.67224e-37	rs766432	2	60573474	450537	11	5329543	A/C	C	12.6797	BloodHT12+BloodH8v2	HBG2///ENST00000399563	0.32;0.34
1.07683e-36	rs9373124	6	135464902	450537	11	5329543	C/T	T	-12.6531	BloodHT12+BloodH8v2	HBG2///ENST00000399563	-0.34;-0.23
1.20751e-36	rs1427407	2	60571547	450537	11	5329543	G/T	T	12.6441	BloodHT12+BloodH8v2	HBG2///ENST00000399563	0.32;0.35
1.73153e-32	rs9376092	6	135468837	4010040	11	5329543	A/C	C	-11.8683	BloodHT12	HBG2///ENST00000399563	-0.33
2.73793e-32	rs4895441	6	135468266	4010040	11	5329543	A/G	G	11.83	BloodHT12	HBG2///ENST00000399563	0.33
4.35386e-32	rs12718597	7	50395922	1510612	17	42648735	C/A	A	-11.7909	BloodHT12+BloodH8v2	MYL4	-0.30;-0.29
2.62286e-31	rs9402686	6	135469510	4010040	11	5329543	A/G	G	-11.6387	BloodHT12	HBG2///ENST00000399563	-0.32
3.54804e-31	rs12718597	7	50395922	4860181	23	48207687	C/A	A	-11.613	BloodHT12+BloodH8v2	SLC38A5	-0.26;-0.46
6.40466e-31	rs9373124	6	135464902	4010040	11	5329543	C/T	T	-11.5624	BloodHT12	HBG2///ENST00000399563	-0.32
1.86228e-30	rs9399137	6	135460711	450537	11	5329543	C/T	T	-11.4703	BloodHT12+BloodH8v2	HBG2///ENST00000399563	-0.31;-0.19
2.78251e-30	rs7776054	6	135460609	450537	11	5329543	A/G	G	11.4354	BloodHT12+BloodH8v2	HBG2///ENST00000399563	0.31;0.19
2.12466e-29	rs766432	2	60573474	4010040	11	5329543	A/C	C	11.2578	BloodHT12	HBG2///ENST00000399563	0.31
1.1756e-28	rs1427407	2	60571547	4010040	11	5329543	G/T	T	11.106	BloodHT12	HBG2///ENST00000399563	0.31
5.10796e-28	rs1701704	12	54698754	5890707	4	17416427	G/T	T	-10.9739	BloodHT12+BloodH8v2	AC110758.2	-0.32;-0.06
7.52063e-27	rs2292239	12	54768447	5890707	4	17416427	G/T	T	10.7281	BloodHT12+BloodH8v2	AC110758.2	0.31;0.05
1.70292e-26	rs9399137	6	135460711	4010040	11	5329543	C/T	T	-10.6523	BloodHT12	HBG2///ENST00000399563	-0.3
2.54884e-26	rs7776054	6	135460609	4010040	11	5329543	A/G	G	10.6146	BloodHT12	HBG2///ENST00000399563	0.3
5.69815e-26	rs766432	2	60573474	3440630	1	6435919	A/C	C	10.5393	BloodHT12	ESPN///TNFRSF25	0.29
6.1039e-25	rs1427407	2	60571547	3440630	1	6435919	G/T	T	10.3139	BloodHT12	ESPN///TNFRSF25	0.29
1.79604e-24	rs660895	6	32685358	2940424	7	36624865	A/G	G	-10.2097	BloodHT12+BloodH8v2	AOAH	-0.26;-0.26
4.51337e-24	rs12485738	3	56840816	1820386	22	42811429	A/G	G	10.1198	BloodHT12+BloodH8v2	PARVB	0.27;0.21
2.66241e-23	rs2523393	6	29813638	5080687	2	206714256	A/G	G	9.9446	BloodHT12+BloodH8v2	NDUFS1	0.28;0.12
1.77908e-21	rs9483788	6	135477194	450537	11	5329543	T/C	C	9.51733	BloodHT12+BloodH8v2	HBG2///ENST00000399563	0.26;0.18
4.59762e-21	rs4963128	11	579564	7650681	1	14018946	C/T	T	-9.41813	BloodHT12	PRDM2	-0.26
1.86845e-20	rs2523393	6	29813638	5080576	4	55260244	A/G	G	9.26976	BloodHT12	KIT	0.26
2.64141e-20	rs2517713	6	30026078	5080576	4	55260244	G/T	T	9.2327	BloodHT12	KIT	0.26
2.86978e-19	rs2540917	2	60462263	4010040	11	5329543	T/C	C	-8.97375	BloodHT12	HBG2///ENST00000399563	-0.25
4.44091e-19	rs9399137	6	135460711	3130220	3	45242072	C/T	T	-8.92543	BloodHT12+BloodH8v2	AC010170.3	-0.23;-0.21
4.44091e-19	rs7776054	6	135460609	3130220	3	45242072	A/G	G	8.92543	BloodHT12+BloodH8v2	AC010170.3	0.23;0.21
7.26223e-19	rs4895441	6	135468266	3130220	3	45242072	A/G	G	8.87082	BloodHT12+BloodH8v2	AC010170.3	0.24;0.18
7.55487e-19	rs9373124	6	135464902	3130220	3	45242072	C/T	T	-8.8664	BloodHT12+BloodH8v2	AC010170.3	-0.24;-0.15
1.0393e-18	rs9376092	6	135468837	3130220	3	45242072	A/C	C	-8.83097	BloodHT12+BloodH8v2	AC010170.3	-0.24;-0.18
1.69091e-18	rs9402686	6	135469510	3130220	3	45242072	A/G	G	-8.77626	BloodHT12+BloodH8v2	AC010170.3	-0.24;-0.17
1.9699e-18	rs12485738	3	56840816	7200044	6	80479285	A/G	G	8.7591	BloodHT12+BloodH8v2	SH3BGRL2///C6orf152	0.21;0.31
3.18697e-18	rs2540917	2	60462263	450537	11	5329543	T/C	C	-8.70473	BloodHT12+BloodH8v2	HBG2///ENST00000399563	-0.25;-0.10
3.51132e-18	rs12485738	3	56840816	3850630	15	81314970	A/G	G	8.69364	BloodHT12+BloodH8v2	-	0.22;0.23
4.0067e-18	rs2523393	6	29813638	5080577	20	61976431	A/G	G	8.67869	BloodHT12	TPD52L2	0.24
4.07776e-18	rs12485738	3	56840816	5560280	17	45552927	A/G	G	8.67666	BloodHT12+BloodH8v2	SAMD14	0.21;0.28
5.53342e-18	rs9483788	6	135477194	4010040	11	5329543	T/C	C	8.64187	BloodHT12	HBG2///ENST00000399563	0.24
1.44587e-17	rs12718597	7	50395922	3290386	11	64456433	C/A	A	-8.53151	BloodHT12	PPP2R5B///GPHA2	-0.24
3.61985e-17	rs12485738	3	56840816	1050292	3	130263135	A/G	G	8.4247	BloodHT12+BloodH8v2	GP9	0.20;0.29
3.72647e-17	rs12718597	7	50395922	4010433	17	21143839	C/A	A	8.42127	BloodHT12	MAP2K3	0.24
5.09851e-17	rs12718597	7	50395922	3170017	17	21143839	C/A	A	8.38455	BloodHT12	MAP2K3	0.24
5.09851e-17	rs2517713	6	30026078	5080577	20	61976431	G/T	T	8.38455	BloodHT12	TPD52L2	0.23
7.72366e-17	rs2517713	6	30026078	5080687	2	206714256	G/T	T	8.33554	BloodHT12+BloodH8v2	NDUFS1	0.25;0.02
1.29104e-16	rs4963128	11	579564	150328	1	14018946	C/T	T	-8.27447	BloodHT12	PRDM2	-0.23
1.94504e-15	rs7743761	6	31444079	1110300	4	153793684	C/A	A	-7.94497	BloodHT12	TMEM154	-0.22
1.94504e-15	rs2540917	2	60462263	3440630	1	6435919	T/C	C	-7.94497	BloodHT12	ESPN///TNFRSF25	-0.22
3.33195e-15	rs2856683	6	32763196	2940424	7	36624865	T/G	G	-7.87799	BloodHT12+BloodH8v2	AOAH	-0.19;-0.29
9.80191e-15	rs9483788	6	135477194	3130220	3	45242072	T/C	C	7.74185	BloodHT12+BloodH8v2	AC010170.3	0.21;0.16
1.9665e-14	rs3134792	6	31420305	6380347	22	40368619	T/G	G	-7.65296	BloodHT12	XRCC6	-0.21
5.6824e-14	rs12485738	3	56840816	1400689	11	133524514	A/G	G	7.51522	BloodHT12+BloodH8v2	JAM3///NCAPD3	0.19;0.19
6.14286e-14	rs12485738	3	56840816	50136	14	22917338	A/G	G	7.50509	BloodHT12+BloodH8v2	CMTM5	0.18;0.28
2.36417e-13	rs12485738	3	56840816	130433	11	69959767	A/G	G	7.32657	BloodHT12+BloodH8v2	CTTN	0.20;0.15
4.40813e-13	rs12485738	3	56840816	7570196	12	3161404	A/G	G	7.24254	BloodHT12+BloodH8v2	TSPAN9	0.19;0.18
5.33819e-13	rs4963128	11	579564	2000670	21	43452479	C/T	T	-7.21642	BloodHT12	-	-0.2
9.6928e-13	rs12485738	3	56840816	6040259	17	6852543	A/G	G	7.13495	BloodHT12+BloodH8v2	ALOX12///AC027763.2	0.18;0.24
1.18249e-12	rs3134792	6	31420305	1110300	4	153793684	T/G	G	7.10755	BloodHT12	TMEM154	0.2
1.52057e-12	rs2227139	6	32521437	2940424	7	36624865	A/G	G	7.07262	BloodHT12+BloodH8v2	AOAH	0.19;0.15
3.09812e-12	rs12485738	3	56840816	1770170	3	37939818	A/G	G	6.97328	BloodHT12+BloodH8v2	CTDSPL	0.18;0.16
3.34524e-12	rs13437082	6	31462539	1110300	4	153793684	C/T	T	-6.96255	BloodHT12	TMEM154	-0.2
4.41554e-12	rs9268877	6	32539125	1090739	2	108620666	A/G	G	6.92332	BloodHT12+BloodH8v2	LIMS1	0.21;0.01
4.63919e-12	rs9268645	6	32516505	2940424	7	36624865	C/G	G	-6.9163	BloodHT12+BloodH8v2	AOAH	-0.18;-0.17
5.89352e-12	rs12485738	3	56840816	2230563	4	75072193	A/G	G	6.88233	BloodHT12+BloodH8v2	PPBP	0.15;0.31
6.19899e-12	rs2227139	6	32521437	2570703	21	38814653	A/G	G	6.87504	BloodHT12+BloodH8v2	ERG	0.20;0.06
7.24183e-12	rs9272346	6	32712350	1090739	2	108620666	A/G	G	-6.85298	BloodHT12+BloodH8v2	LIMS1	-0.19;-0.11
9.66535e-12	rs12485738	3	56840816	1580025	7	93391356	A/G	G	6.8115	BloodHT12+BloodH8v2	GNG11	0.16;0.26
1.52816e-11	rs12485738	3	56840816	4880600	6	43001464	A/G	G	6.74538	BloodHT12	-	0.19
2.09277e-11	rs12485738	3	56840816	6560398	2	73781171	A/G	G	6.69942	BloodHT12+BloodH8v2	-	0.17;0.17
4.03464e-11	rs12485738	3	56840816	5960682	15	62836994	A/G	G	6.60294	BloodHT12+BloodH8v2	RBPMS2	0.17;0.16
4.08945e-11	rs9264942	6	31382359	1110300	4	153793684	C/T	T	6.60081	BloodHT12	TMEM154	0.19
6.25975e-11	rs12485738	3	56840816	630470	19	43487065	A/G	G	6.53752	BloodHT12+BloodH8v2	C19orf33	0.17;0.17
6.6476e-11	rs12485738	3	56840816	6330474	11	828489	A/G	G	6.52859	BloodHT12	CD151///POLR2L	0.18
6.81832e-11	rs9272346	6	32712350	2940424	7	36624865	A/G	G	6.52471	BloodHT12+BloodH8v2	AOAH	0.17;0.16
6.96542e-11	rs628751	6	139880112	5270148	14	66923814	A/C	C	-6.52158	BloodHT12+BloodH8v2	-	-0.18;-0.10
6.96542e-11	rs643381	6	139881116	5270148	14	66923814	A/C	C	-6.52158	BloodHT12+BloodH8v2	-	-0.18;-0.10
1.20739e-10	rs12485738	3	56840816	1050008	4	91057254	A/G	G	6.43847	BloodHT12+BloodH8v2	MMRN1	0.17;0.17
1.31523e-10	rs9264942	6	31382359	4250458	11	65380632	C/T	T	-6.42541	BloodHT12+BloodH8v2	CFL1	-0.15;-0.23
1.36095e-10	rs3117582	6	31728499	6380347	22	40368619	T/G	G	-6.42034	BloodHT12	XRCC6	-0.18
2.08156e-10	rs4785763	16	88594437	4040541	3	115355418	C/A	A	6.35528	BloodHT12+BloodH8v2	DRD3	0.13;0.33
2.17849e-10	rs3131379	6	31829012	6380347	22	40368619	G/A	A	-6.34822	BloodHT12	XRCC6	-0.18
2.17849e-10	rs3117582	6	31728499	1110300	4	153793684	T/G	G	6.34822	BloodHT12	TMEM154	0.18
2.75452e-10	rs2227139	6	32521437	1110300	4	153793684	A/G	G	6.31218	BloodHT12	TMEM154	0.18
3.36402e-10	rs2523393	6	29813638	5560500	13	76355845	A/G	G	6.28103	BloodHT12+BloodH8v2	KCTD12	0.18;0.04
3.39445e-10	rs12718597	7	50395922	1450608	11	60800849	C/A	A	6.27963	BloodHT12+BloodH8v2	VWCE	0.16;0.17
3.47394e-10	rs3131379	6	31829012	1110300	4	153793684	G/A	A	6.27614	BloodHT12	TMEM154	0.18
3.47394e-10	rs2523393	6	29813638	6960017	4	109267017	A/G	G	6.27614	BloodHT12	LEF1	0.18
4.1256e-10	rs12485738	3	56840816	7550343	1	171718839	A/G	G	6.24924	BloodHT12+BloodH8v2	PRDX6	0.16;0.17
5.09988e-10	rs12485738	3	56840816	6290747	11	124121795	A/G	G	6.21619	BloodHT12+BloodH8v2	NRGN///VSIG2	0.16;0.20
5.15868e-10	rs6457617	6	32771829	2940424	7	36624865	T/C	C	6.21437	BloodHT12+BloodH8v2	AOAH	0.17;0.11
6.12422e-10	rs6457620	6	32771977	2940424	7	36624865	C/G	G	6.18733	BloodHT12+BloodH8v2	AOAH	0.17;0.11
7.07509e-10	rs12718597	7	50395922	Human_RefSeq-8_v2-2340110	2	190743592	C/A	A	-6.16445	BloodH8v2	AC010679.6	-0.39
7.44171e-10	rs643381	6	139881116	3170270	1	47425575	A/C	C	6.15646	BloodHT12+BloodH8v2	PDZK1IP1	0.16;0.17
7.73853e-10	rs628751	6	139880112	3170270	1	47425575	A/C	C	6.15039	BloodHT12+BloodH8v2	PDZK1IP1	0.16;0.17
8.3883e-10	rs12718597	7	50395922	6270373	6	13910884	C/A	A	-6.13757	BloodHT12+BloodH8v2	CCDC90A	-0.15;-0.21
8.67811e-10	rs12485738	3	56840816	2650114	3	126026661	A/G	G	6.13211	BloodHT12	ITGB5	0.17
1.28709e-09	rs2517713	6	30026078	5560500	13	76355845	G/T	T	6.06905	BloodHT12+BloodH8v2	KCTD12	0.19;-0.02
1.36122e-09	rs11171739	12	54756892	6060630	17	36935781	C/T	T	-6.06015	BloodHT12	KRT19	-0.17
1.36122e-09	rs1701704	12	54698754	2320494	5	177415434	G/T	T	6.06015	BloodHT12	AC136632.3	0.17
1.38167e-09	rs12485738	3	56840816	6960022	22	18089411	A/G	G	6.05768	BloodHT12+BloodH8v2	SEPT5///GP1BB	0.15;0.17
1.47934e-09	rs12485738	3	56840816	6860164	12	10040980	A/G	G	6.0466	BloodHT12+BloodH8v2	CLEC1B///CLEC12B	0.15;0.18
2.01988e-09	rs12485738	3	56840816	2070369	6	41227557	A/G	G	5.9963	BloodHT12+BloodH8v2	RP1-238O23.3	0.16;0.15
2.12176e-09	rs2292239	12	54768447	2320494	5	177415434	G/T	T	-5.98822	BloodHT12	AC136632.3	-0.17
2.62307e-09	rs11171739	12	54756892	5960296	3	191514553	C/T	T	-5.95362	BloodHT12+BloodH8v2	CLDN1	-0.16;-0.13
2.64562e-09	rs259919	6	30133482	5080577	20	61976431	A/G	G	5.95228	BloodHT12	TPD52L2	0.17
2.70776e-09	rs602875	6	32681607	2940424	7	36624865	A/G	G	5.94859	BloodHT12+BloodH8v2	AOAH	0.15;0.15
3.1344e-09	rs11602954	11	192856	2230241	6	6177616	G/A	A	5.92441	BloodHT12+BloodH8v2	F13A1	0.16;0.15
3.1344e-09	rs615672	6	32682149	2940424	7	36624865	G/C	C	5.92441	BloodHT12+BloodH8v2	AOAH	0.16;0.15
3.29465e-09	rs11171739	12	54756892	2320494	5	177415434	C/T	T	5.91634	BloodHT12	AC136632.3	0.17
3.30668e-09	rs628751	6	139880112	270133	1	23982389	A/C	C	-5.91568	BloodHT12+BloodH8v2	C1orf128	-0.15;-0.15
3.30668e-09	rs643381	6	139881116	270133	1	23982389	A/C	C	-5.91568	BloodHT12+BloodH8v2	C1orf128	-0.15;-0.15
3.65268e-09	rs1728785	16	67148731	7650747	1	159284559	A/C	C	5.89928	BloodHT12+BloodH8v2	ARHGAP30	0.15;0.17
4.09276e-09	rs1980493	6	32471193	6380347	22	40368619	T/C	C	-5.88041	BloodHT12	XRCC6	-0.17
4.09276e-09	rs2844479	6	31680935	1110300	4	153793684	A/C	C	-5.88041	BloodHT12	TMEM154	-0.17
4.45359e-09	rs628751	6	139880112	2450647	12	51357622	A/C	C	-5.86641	BloodHT12+BloodH8v2	KRT1	-0.16;-0.10
4.45359e-09	rs643381	6	139881116	2450647	12	51357622	A/C	C	-5.86641	BloodHT12+BloodH8v2	KRT1	-0.16;-0.10
5.08397e-09	rs2517713	6	30026078	7000274	9	118982070	G/T	T	-5.84449	BloodHT12	RPL10P3///SNORA70///ASTN2	-0.16
5.08397e-09	rs2523393	6	29813638	7150170	8	6842518	A/G	G	-5.84449	BloodHT12	AF233439.5///DEFT1P///AF238378.4///DEFA3	-0.17
5.08397e-09	rs9268877	6	32539125	2120746	7	142004612	A/G	G	5.84449	BloodHT12	TRBV18	0.16
5.08397e-09	rs7647305	3	187316984	540184	4	181855820	C/T	T	-5.84449	BloodHT12	-	-0.17
5.36617e-09	rs12485738	3	56840816	2230241	6	6177616	A/G	G	5.83551	BloodHT12+BloodH8v2	F13A1	0.13;0.27
6.30727e-09	rs11171739	12	54756892	3940500	2	19418296	C/T	T	-5.80858	BloodHT12	OSR1	-0.16
6.31481e-09	rs7138803	12	48533735	Human_RefSeq-8_v2-2260594	4	110960727	A/G	G	-5.80837	BloodH8v2	GAR1	-0.37
6.85659e-09	rs9268877	6	32539125	2940424	7	36624865	A/G	G	-5.7945	BloodHT12+BloodH8v2	AOAH	-0.16;-0.10
7.47006e-09	rs12485738	3	56840816	4250753	7	128583926	A/G	G	5.78015	BloodHT12+BloodH8v2	TSPAN33	0.17;0.07
7.80576e-09	rs12444268	16	20250073	1820086	23	144589943	A/T	T	5.77268	BloodHT12	-	0.16
7.80576e-09	rs2523393	6	29813638	7000274	9	118982070	A/G	G	-5.77268	BloodHT12	RPL10P3///SNORA70///ASTN2	-0.16
8.60285e-09	rs131794	22	49318618	2940673	16	2957487	C/A	A	-5.75622	BloodHT12+BloodH8v2	KREMEN2	-0.13;-0.23
9.3344e-09	rs11171739	12	54756892	3370349	6	32024623	C/T	T	-5.74247	BloodHT12+BloodH8v2	CFB	-0.18;0.00
9.3897e-09	rs12718597	7	50395922	7330379	12	6748090	C/A	A	-5.74155	BloodHT12+BloodH8v2	PTMS	-0.14;-0.22
9.6596e-09	rs2517713	6	30026078	2970747	8	6842163	G/T	T	-5.73679	BloodHT12	AF233439.5///DEFT1P///AF238378.4///DEFA3	-0.16
9.76275e-09	rs12485738	3	56840816	1410010	10	97014047	A/G	G	5.73485	BloodHT12+BloodH8v2	PDLIM1	0.15;0.12
1.12314e-08	rs12485738	3	56840816	620750	7	134210360	A/G	G	5.71107	BloodHT12+BloodH8v2	CALD1	0.14;0.19
1.15798e-08	rs11602954	11	192856	630470	19	43487065	G/A	A	5.70591	BloodHT12+BloodH8v2	C19orf33	0.17;0.05
1.19246e-08	rs2517713	6	30026078	6650035	12	88628314	G/T	T	5.70091	BloodHT12	-	0.16
1.19246e-08	rs8321	6	30140501	6380347	22	40368619	A/C	C	-5.70091	BloodHT12	XRCC6	-0.16
1.47025e-08	rs2517713	6	30026078	3170403	6	118915628	G/T	T	5.66503	BloodHT12	C6orf204	0.16
1.47025e-08	rs12485738	3	56840816	5560246	15	61136527	A/G	G	5.66503	BloodHT12	TPM1	0.16
1.49968e-08	rs12485738	3	56840816	3830327	3	128965655	A/G	G	5.66171	BloodHT12+BloodH8v2	MGLL	0.13;0.22
1.58961e-08	rs4917014	7	50276409	780215	17	6921452	G/T	T	-5.65176	BloodHT12+BloodH8v2	CLEC10A	-0.13;-0.23
1.6176e-08	rs12718597	7	50395922	7610615	16	33245175	C/A	A	5.64862	BloodHT12+BloodH8v2	SLC6A10P///AC133561.4	0.16;0.06
1.81257e-08	rs11171739	12	54756892	3310592	7	98926944	C/T	T	5.62917	BloodHT12	ZNF789///ZNF394	0.16
1.81257e-08	rs1701704	12	54698754	3450750	19	62737220	G/T	T	5.62917	BloodHT12	ZNF549	0.16
1.81257e-08	rs2517713	6	30026078	6760209	6	136637050	G/T	T	5.62917	BloodHT12	CTA-211L9.1	0.16
1.81257e-08	rs12485738	3	56840816	2340577	1	152569924	A/G	G	5.62917	BloodHT12	AQP10///ATP8B2	0.16
1.83583e-08	rs5770917	22	49364219	2940673	16	2957487	C/T	T	5.62681	BloodHT12+BloodH8v2	KREMEN2	0.13;0.21
1.8465e-08	rs9376092	6	135468837	6960615	16	1939324	A/C	C	5.62587	BloodHT12+BloodH8v2	RPL3L	0.15;0.15
1.88323e-08	rs4895441	6	135468266	6960615	16	1939324	A/G	G	-5.62244	BloodHT12+BloodH8v2	RPL3L	-0.15;-0.15
1.92734e-08	rs9373124	6	135464902	6960615	16	1939324	C/T	T	5.61852	BloodHT12+BloodH8v2	RPL3L	0.15;0.13
1.96335e-08	rs11171739	12	54756892	2850112	9	137978842	C/T	T	5.6153	BloodHT12+BloodH8v2	UBAC1	0.15;0.12
1.98849e-08	rs9402686	6	135469510	6960615	16	1939324	A/G	G	5.61304	BloodHT12+BloodH8v2	RPL3L	0.15;0.14
2.03499e-08	rs9357152	6	32772938	7610167	19	45985349	A/G	G	5.60905	BloodHT12+BloodH8v2	RAB4B	0.16;0.08
2.32895e-08	rs11171739	12	54756892	4760424	19	43810498	C/T	T	5.58566	BloodHT12+BloodH8v2	EIF3K	0.15;0.13
2.527e-08	rs1980493	6	32471193	2940424	7	36624865	T/C	C	5.57149	BloodHT12+BloodH8v2	AOAH	0.15;0.14
2.73823e-08	rs3131296	6	32280971	1110300	4	153793684	C/T	T	5.55746	BloodHT12	TMEM154	0.16
2.73823e-08	rs6756629	2	43918594	3120368	3	9922218	G/A	A	5.55746	BloodHT12	IL17RE	0.16
2.77294e-08	rs12485738	3	56840816	1740458	7	30154991	A/G	G	5.55524	BloodHT12+BloodH8v2	C7orf41	0.15;0.11
2.82097e-08	rs12718597	7	50395922	1780538	23	152610910	C/A	A	5.55224	BloodHT12+BloodH8v2	SLC6A8	0.16;0.08
2.96315e-08	rs12474609	2	141437612	5490717	9	139447676	A/T	T	5.54376	BloodHT12+BloodH8v2	NOXA1///ENTPD8	0.16;0.06
3.1841e-08	rs12485738	3	56840816	20075	3	49032650	A/G	G	5.53105	BloodHT12+BloodH8v2	DALRD3///hsa-mir///C3orf60	0.14;0.19
3.35927e-08	rs2523393	6	29813638	3800392	8	145137892	A/G	G	5.52162	BloodHT12	GRINA	0.16
3.35927e-08	rs6445975	3	58345217	450370	16	83103029	G/T	T	-5.52162	BloodHT12	-	-0.16
3.41711e-08	rs2517713	6	30026078	3290315	1	52072223	G/T	T	-5.51877	BloodHT12+BloodH8v2	NRD1	-0.14;-0.16
3.53169e-08	rs12485738	3	56840816	4860681	4	156840127	A/G	G	5.51285	BloodHT12+BloodH8v2	GUCY1A3	0.13;0.23
3.59242e-08	rs2523393	6	29813638	5090044	3	101930675	A/G	G	5.50986	BloodHT12+BloodH8v2	TFG	0.18;-0.03
3.80654e-08	rs11171739	12	54756892	3190671	19	1194286	C/T	T	5.49979	BloodHT12+BloodH8v2	ATP5D	0.14;0.14
3.95163e-08	rs12485738	3	56840816	1090739	2	108620666	A/G	G	5.49314	BloodHT12+BloodH8v2	LIMS1	0.14;0.17
4.12068e-08	rs1701704	12	54698754	3310592	7	98926944	G/T	T	5.48579	BloodHT12	ZNF789///ZNF394	0.15
4.12068e-08	rs2517713	6	30026078	7150170	8	6842518	G/T	T	-5.48579	BloodHT12	AF233439.5///DEFT1P///AF238378.4///DEFA3	-0.16
4.12068e-08	rs4324798	6	28884096	6380347	22	40368619	G/A	A	-5.48579	BloodHT12	XRCC6	-0.15
4.12068e-08	rs8321	6	30140501	1110300	4	153793684	A/C	C	5.48579	BloodHT12	TMEM154	0.16
4.12068e-08	rs12485738	3	56840816	6770543	16	4978738	A/G	G	5.48579	BloodHT12	SEC14L5	0.15
4.31621e-08	rs11171739	12	54756892	1030333	17	29607369	C/T	T	-5.47751	BloodHT12+BloodH8v2	CCL2	-0.18;0.04
4.36524e-08	rs9271366	6	32694832	2640369	6	159133599	A/G	G	5.47552	BloodHT12+BloodH8v2	VIL2	0.16;0.04
4.82613e-08	rs2292239	12	54768447	5090026	9	100809424	G/T	T	-5.45767	BloodHT12+BloodH8v2	COL15A1	-0.16;-0.04
4.9028e-08	rs1701704	12	54698754	5090026	9	100809424	G/T	T	5.45496	BloodHT12+BloodH8v2	COL15A1	0.16;0.03
5.28635e-08	rs11171739	12	54756892	2340681	3	159915283	C/T	T	-5.44153	BloodHT12+BloodH8v2	RARRES1	-0.15;-0.11
5.46736e-08	rs2523393	6	29813638	2000128	1	205364579	A/G	G	-5.43544	BloodHT12+BloodH8v2	C4BPA	-0.15;-0.08
6.16322e-08	rs2517713	6	30026078	60093	8	102987129	G/T	T	-5.41416	BloodHT12	NCALD	-0.15
6.16322e-08	rs13437082	6	31462539	6380347	22	40368619	C/T	T	5.41416	BloodHT12	XRCC6	0.15
6.16322e-08	rs494620	6	31946692	1110300	4	153793684	A/G	G	5.41416	BloodHT12	TMEM154	0.15
6.40176e-08	rs1701704	12	54698754	3190671	19	1194286	G/T	T	5.40738	BloodHT12+BloodH8v2	ATP5D	0.14;0.14
7.52342e-08	rs2523393	6	29813638	4230441	16	56270567	A/G	G	-5.37835	BloodHT12	GPR97	-0.15
7.52342e-08	rs11887534	2	43919751	3120368	3	9922218	G/C	C	5.37835	BloodHT12	IL17RE	0.15
7.57372e-08	rs2523393	6	29813638	6840408	6	6566777	A/G	G	5.37714	BloodHT12+BloodH8v2	LY86	0.16;0.03
8.42414e-08	rs7758512	6	30078568	4290600	20	60555687	T/G	G	-5.35785	BloodHT12+BloodH8v2	C20orf200	-0.15;-0.10
8.56511e-08	rs628751	6	139880112	3290369	20	1069464	A/C	C	-5.35481	BloodHT12+BloodH8v2	PSMF1	-0.14;-0.16
8.56511e-08	rs643381	6	139881116	3290369	20	1069464	A/C	C	-5.35481	BloodHT12+BloodH8v2	PSMF1	-0.14;-0.16
9.1724e-08	rs2647044	6	32775888	1110300	4	153793684	G/A	A	5.34256	BloodHT12	TMEM154	0.15
9.1724e-08	rs2517713	6	30026078	5390608	17	35321401	G/T	T	-5.34256	BloodHT12	GSDMB	-0.15
9.1724e-08	rs4948088	7	50994688	3870619	6	111313144	C/A	A	5.34256	BloodHT12	AMD1	0.15
9.1724e-08	rs7743761	6	31444079	6380347	22	40368619	C/A	A	5.34256	BloodHT12	XRCC6	0.15
9.75659e-08	rs2523393	6	29813638	4200025	11	119596408	A/G	G	5.33135	BloodHT12+BloodH8v2	OAF	0.17;-0.01
1.09385e-07	rs12485738	3	56840816	5870138	12	6016199	A/G	G	5.31047	BloodHT12+BloodH8v2	VWF	0.14;0.12
1.11689e-07	rs2292239	12	54768447	3450750	19	62737220	G/T	T	-5.30677	BloodHT12	ZNF549	-0.15
1.11689e-07	rs12718597	7	50395922	3290161	19	60431186	C/A	A	5.30677	BloodHT12	TMEM86B	0.15
1.11689e-07	rs3129934	6	32444165	3180504	11	66944686	C/T	T	5.30677	BloodHT12	ATPGD1	0.15
1.11689e-07	rs12485738	3	56840816	1070450	9	124185426	A/G	G	5.30677	BloodHT12	PTGS1	0.15
1.1429e-07	rs11602954	11	192856	1050292	3	130263135	G/A	A	5.30259	BloodHT12+BloodH8v2	GP9	0.13;0.17
1.31316e-07	rs12485738	3	56840816	5810685	15	37671208	A/G	G	5.27705	BloodHT12+BloodH8v2	THBS1	0.15;0.08
1.3583e-07	rs11602954	11	192856	1980315	5	24871568	G/A	A	5.27099	BloodHT12	-	0.15
1.3583e-07	rs11171739	12	54756892	3450750	19	62737220	C/T	T	5.27099	BloodHT12	ZNF549	0.15
1.42963e-07	rs9399137	6	135460711	6960615	16	1939324	C/T	T	5.26156	BloodHT12+BloodH8v2	RPL3L	0.13;0.15
1.42963e-07	rs7776054	6	135460609	6960615	16	1939324	A/G	G	-5.26156	BloodHT12+BloodH8v2	RPL3L	-0.13;-0.15
1.46584e-07	rs2292239	12	54768447	3190671	19	1194286	G/T	T	-5.25686	BloodHT12+BloodH8v2	ATP5D	-0.14;-0.12
1.49642e-07	rs3803662	16	51143842	4830343	16	45285432	G/A	A	-5.25319	BloodHT12+BloodH8v2	ORC6L	-0.14;-0.09
1.54428e-07	rs2517713	6	30026078	1500148	22	38144385	G/T	T	5.24721	BloodHT12+BloodH8v2	MAP3K7IP1	0.15;0.09
1.64806e-07	rs425105	19	51900321	1090390	12	111841649	T/C	C	-5.23522	BloodHT12	OAS1	-0.15
1.67142e-07	rs2517713	6	30026078	6840408	6	6566777	G/T	T	5.23273	BloodHT12+BloodH8v2	LY86	0.15;0.05
1.69877e-07	rs3135363	6	32497626	2940424	7	36624865	A/G	G	5.22966	BloodHT12+BloodH8v2	AOAH	0.14;0.11
1.73779e-07	rs1427407	2	60571547	Human_RefSeq-8_v2-6400079	11	5329543	G/T	T	5.22549	BloodH8v2	HBG2///ENST00000399563	0.34
1.80086e-07	rs2517713	6	30026078	7380725	17	70869568	G/T	T	5.21886	BloodHT12+BloodH8v2	GRB2	0.16;0.02
1.81648e-07	rs12718597	7	50395922	830309	17	68721557	C/A	A	5.21735	BloodHT12+BloodH8v2	FAM104A///COG1	0.15;0.07
1.84413e-07	rs9268645	6	32516505	2570703	21	38814653	C/G	G	-5.21454	BloodHT12+BloodH8v2	ERG	-0.14;-0.10
1.89861e-07	rs4397868	11	133072195	Human_RefSeq-8_v2-4730132	12	38610624	C/T	T	5.20901	BloodH8v2	SLC2A13	0.34
1.99933e-07	rs259919	6	30133482	5080576	4	55260244	A/G	G	5.19945	BloodHT12	KIT	0.15
2.1052e-07	rs7819412	8	11082571	3450338	6	32890666	A/G	G	5.19	BloodHT12+BloodH8v2	HLA-DOB	0.13;0.15
2.37881e-07	rs12718597	7	50395922	3610768	19	17245197	C/A	A	5.1671	BloodHT12+BloodH8v2	C19orf62	0.10;0.32
2.42245e-07	rs11171739	12	54756892	4920148	15	99255964	C/T	T	-5.1637	BloodHT12	ALDH1A3	-0.15
2.42245e-07	rs2517713	6	30026078	5090402	1	233477494	G/T	T	5.1637	BloodHT12	ARID4B	0.15
2.42245e-07	rs2227139	6	32521437	6380347	22	40368619	A/G	G	-5.1637	BloodHT12	XRCC6	-0.15
2.4616e-07	rs2292239	12	54768447	4760424	19	43810498	G/T	T	-5.1606	BloodHT12+BloodH8v2	EIF3K	-0.14;-0.08
2.47743e-07	rs259919	6	30133482	5560500	13	76355845	A/G	G	5.15943	BloodHT12+BloodH8v2	KCTD12	0.16;0.01
2.52012e-07	rs2730245	7	158417550	5570053	5	141225509	C/G	G	-5.1564	BloodHT12+BloodH8v2	PCDH1	-0.12;-0.21
2.93148e-07	rs1980493	6	32471193	3520327	7	141647526	T/C	C	5.12795	BloodHT12	ENST00000390349	0.14
2.93148e-07	rs1800562	6	26201120	1230376	23	55063174	G/A	A	-5.12795	BloodHT12	ALAS2	-0.15
2.93148e-07	rs12485738	3	56840816	3800402	11	124132831	A/G	G	5.12795	BloodHT12	ESAM	0.14
2.93148e-07	rs12485738	3	56840816	5340468	17	39813737	A/G	G	5.12795	BloodHT12	ITGA2B	0.14
3.24555e-07	rs2517713	6	30026078	3310139	1	226345259	G/T	T	5.10861	BloodHT12+BloodH8v2	ARF1	0.17;-0.06
3.26276e-07	rs9272219	6	32710247	2940424	7	36624865	G/T	T	5.10769	BloodHT12+BloodH8v2	AOAH	0.14;0.12
3.31145e-07	rs17609240	17	35364215	630315	2	169645234	G/T	T	5.10492	BloodHT12+BloodH8v2	DHRS9	0.13;0.16
3.53559e-07	rs12485738	3	56840816	1740435	2	64538589	A/G	G	5.09248	BloodHT12+BloodH8v2	AC008074.1	0.14;0.11
3.53932e-07	rs1701704	12	54698754	6060630	17	36935781	G/T	T	-5.09221	BloodHT12	KRT19	-0.14
3.53932e-07	rs2941740	6	152051331	6940554	16	66422432	A/G	G	-5.09221	BloodHT12	CENPT	-0.14
3.53932e-07	rs3135388	6	32521029	3180504	11	66944686	G/A	A	5.09221	BloodHT12	ATPGD1	0.14
3.53932e-07	rs2523393	6	29813638	3990379	12	51873524	A/G	G	-5.09221	BloodHT12	ZNF740///ITGB7	-0.14
3.53932e-07	rs6855911	4	9545008	1850608	23	27540142	A/G	G	5.09221	BloodHT12	AC079902.15	0.14
3.53932e-07	rs2523393	6	29813638	2650594	12	56160584	A/G	G	-5.09221	BloodHT12	ARHGAP9	-0.14
3.6608e-07	rs2517713	6	30026078	3610619	7	23524554	G/T	T	5.08599	BloodHT12+BloodH8v2	TRA2A	0.14;0.07
3.6608e-07	rs3995090	5	147826008	7570070	9	102385074	A/C	C	-5.08599	BloodHT12+BloodH8v2	AL354917.8	-0.14;-0.07
3.9077e-07	rs2517713	6	30026078	7550064	16	2685764	G/T	T	5.07352	BloodHT12+BloodH8v2	KCTD5	0.16;-0.01
3.93656e-07	rs11171739	12	54756892	2360551	15	99255964	C/T	T	-5.07213	BloodHT12+BloodH8v2	ALDH1A3	-0.15;-0.02
4.27245e-07	rs445114	8	128392363	1580376	9	38494961	C/T	T	5.05648	BloodHT12	RP11-392E22.2	0.14
4.27245e-07	rs305061	16	84533160	6040088	7	96616980	C/T	T	5.05648	BloodHT12	ACN9	0.14
4.27245e-07	rs2647044	6	32775888	6380347	22	40368619	G/A	A	-5.05648	BloodHT12	XRCC6	-0.14
4.27245e-07	rs2517713	6	30026078	7570408	17	31227259	G/T	T	-5.05648	BloodHT12	CCL5	-0.14
4.27245e-07	rs12485738	3	56840816	2490411	3	126026661	A/G	G	5.05648	BloodHT12	ITGB5	0.14
4.55423e-07	rs1701704	12	54698754	1710142	1	161309387	G/T	T	-5.04424	BloodHT12+BloodH8v2	RGS4	-0.14;-0.07
4.62622e-07	rs4307059	5	26003460	6960377	10	76664756	T/C	C	-5.04127	BloodHT12+BloodH8v2	COMTD1	-0.14;-0.08
4.73874e-07	rs2517713	6	30026078	160309	11	2385825	G/T	T	-5.03676	BloodHT12+BloodH8v2	TSSC4///TRPM5	-0.10;-0.27
5.07118e-07	rs2517713	6	30026078	4860689	9	135198369	G/T	T	-5.02375	BloodHT12+BloodH8v2	-	-0.14;-0.10
5.15103e-07	rs281437	19	10258238	610026	15	76170755	C/T	T	5.02075	BloodHT12	SH2D7	0.14
5.15103e-07	rs2284063	22	36874244	1030315	5	137278539	A/G	G	5.02075	BloodHT12	PKD2L2	0.14
5.15103e-07	rs4809324	20	61788664	1570411	2	228194665	T/C	C	-5.02075	BloodHT12	C2orf83	-0.14
5.15103e-07	rs11171739	12	54756892	1010132	3	159915283	C/T	T	-5.02075	BloodHT12	RARRES1	-0.14
5.15103e-07	rs2292239	12	54768447	6060630	17	36935781	G/T	T	5.02075	BloodHT12	KRT19	0.14
5.15103e-07	rs1701704	12	54698754	1010296	5	96258662	G/T	T	5.02075	BloodHT12	LRAP	0.14
5.15103e-07	rs11171739	12	54756892	870181	5	177415434	C/T	T	5.02075	BloodHT12	AC136632.3	0.14
5.15103e-07	rs2517713	6	30026078	2340324	3	30677545	G/T	T	5.02075	BloodHT12	TGFBR2	0.14
5.15103e-07	rs457717	5	75956728	6770132	22	49316789	G/A	A	5.02075	BloodHT12	ODF3B	0.14
5.15103e-07	rs2517713	6	30026078	5670605	19	3740889	G/T	T	-5.02075	BloodHT12	MATK	-0.14
5.15103e-07	rs2523393	6	29813638	2340324	3	30677545	A/G	G	5.02075	BloodHT12	TGFBR2	0.14
5.15103e-07	rs2187668	6	32713862	1110300	4	153793684	C/T	T	5.02075	BloodHT12	TMEM154	0.14
5.15103e-07	rs734553	4	9532102	1850608	23	27540142	G/T	T	-5.02075	BloodHT12	AC079902.15	-0.14
5.15103e-07	rs737267	4	9543842	1850608	23	27540142	G/T	T	5.02075	BloodHT12	AC079902.15	0.14
5.16177e-07	rs11168048	5	147822546	7570070	9	102385074	C/T	T	5.02039	BloodHT12+BloodH8v2	AL354917.8	0.14;0.06
5.38672e-07	rs1012053	13	41551437	Human_RefSeq-8_v2-4280056	12	115649103	A/C	C	5.01204	BloodH8v2	C12orf49	0.32
5.57461e-07	rs9373124	6	135464902	3170270	1	47425575	C/T	T	5.00555	BloodHT12+BloodH8v2	PDZK1IP1	0.14;0.09
5.84104e-07	rs12619285	2	213532290	730338	1	204430382	G/A	A	4.99653	BloodHT12+BloodH8v2	C1orf186	0.14;0.08
5.96954e-07	rs12485738	3	56840816	160612	3	129023989	A/G	G	4.99226	BloodHT12+BloodH8v2	MGLL	0.12;0.16
6.10076e-07	rs12718597	7	50395922	1260022	12	51989038	C/A	A	-4.98817	BloodHT12+BloodH8v2	C12orf10///AAAS	-0.13;-0.11
6.19618e-07	rs7832552	8	110184852	6940470	2	74497078	C/T	T	4.98504	BloodHT12	C2orf81	0.14
6.19618e-07	rs2292239	12	54768447	3310592	7	98926944	G/T	T	-4.98504	BloodHT12	ZNF789///ZNF394	-0.14
6.19618e-07	rs12356193	10	61083359	610020	4	40041978	A/G	G	-4.98504	BloodHT12	CHRNA9	-0.14
6.19618e-07	rs10468017	15	56465804	3370634	23	55623233	C/T	T	-4.98504	BloodHT12	-	-0.14
6.19618e-07	rs628751	6	139880112	3440630	1	6435919	A/C	C	4.98504	BloodHT12	ESPN///TNFRSF25	0.14
6.19618e-07	rs1701704	12	54698754	2970747	8	6842163	G/T	T	4.98504	BloodHT12	AF233439.5///DEFT1P///AF238378.4///DEFA3	0.14
6.19618e-07	rs2517713	6	30026078	6960017	4	109267017	G/T	T	4.98504	BloodHT12	LEF1	0.14
6.19618e-07	rs643381	6	139881116	3440630	1	6435919	A/C	C	4.98504	BloodHT12	ESPN///TNFRSF25	0.14
6.19618e-07	rs2523393	6	29813638	3310288	13	40857114	A/G	G	-4.98504	BloodHT12	RP11-396A22.4	-0.14
6.19618e-07	rs4085613	1	150816642	450528	11	83929831	G/T	T	4.98504	BloodHT12	DLG2	0.14
6.57887e-07	rs9271366	6	32694832	160494	15	56241551	A/G	G	4.97349	BloodHT12+BloodH8v2	AQP9	0.15;0.02
6.58567e-07	rs653178	12	110492139	7000368	11	57088198	C/T	T	-4.97339	BloodHT12+BloodH8v2	UBE2L6	-0.13;-0.11
6.60609e-07	rs9271366	6	32694832	70707	3	49024043	A/G	G	4.97264	BloodHT12+BloodH8v2	WDR6	0.14;0.07
6.72297e-07	rs4779584	15	30782048	1340360	1	17622336	C/T	T	-4.96935	BloodHT12+BloodH8v2	RCC2	-0.12;-0.17
6.75076e-07	rs11171739	12	54756892	1780554	7	150408533	C/T	T	4.96854	BloodHT12+BloodH8v2	FASTK///TMUB1	0.12;0.20
6.94841e-07	rs2903692	16	11146284	Human_RefSeq-8_v2-1400487	2	86692910	A/G	G	-4.963	BloodH8v2	VPS24	-0.32
6.94841e-07	rs766432	2	60573474	Human_RefSeq-8_v2-6400079	11	5329543	A/C	C	4.963	BloodH8v2	HBG2///ENST00000399563	0.32
6.98429e-07	rs11171739	12	54756892	1470561	16	713054	C/T	T	4.9619	BloodHT12+BloodH8v2	FAM173A///CCDC78	0.13;0.12
7.12959e-07	rs727957	21	34801942	6480575	2	154727703	G/T	T	4.95792	BloodHT12+BloodH8v2	GALNT13	0.14;0.09
7.24047e-07	rs2517713	6	30026078	4200025	11	119596408	G/T	T	4.95484	BloodHT12+BloodH8v2	OAF	0.14;0.08
7.43662e-07	rs3129055	6	29778240	5080687	2	206714256	A/G	G	-4.94972	BloodHT12+BloodH8v2	NDUFS1	-0.15;-0.02
7.45191e-07	rs4800148	18	18978326	5390576	1	169879808	A/G	G	-4.94933	BloodHT12	MYOC	-0.14
7.45191e-07	rs1913517	10	49789060	360470	9	27877684	A/G	G	-4.94933	BloodHT12	-	-0.14
7.45191e-07	rs2517713	6	30026078	650278	23	153283939	G/T	T	-4.94933	BloodHT12	SNORA70///DNASE1L1///RPL10	-0.14
7.45191e-07	rs1999805	6	152110057	7650681	1	14018946	A/G	G	-4.94933	BloodHT12	PRDM2	-0.14
7.45191e-07	rs2517713	6	30026078	1190739	16	19036615	G/T	T	4.94933	BloodHT12	ITPRIPL2	0.14
7.45191e-07	rs11249433	1	120982136	6330341	5	50086248	A/G	G	4.94933	BloodHT12	PARP8	0.14
7.47492e-07	rs7927894	11	75978964	780110	22	35906858	C/T	T	-4.94879	BloodHT12+BloodH8v2	-	-0.13;-0.14
7.49029e-07	rs12485738	3	56840816	70592	10	75527162	A/G	G	4.94823	BloodHT12+BloodH8v2	VCL///AP3M1	0.12;0.19
7.5057e-07	rs2040494	7	92094841	3800520	7	56066501	T/C	C	-4.9479	BloodHT12+BloodH8v2	PSPH	-0.13;-0.13
7.84437e-07	rs9388489	6	126740412	1010431	16	21199608	A/G	G	4.93928	BloodHT12+BloodH8v2	CRYM	0.13;0.14
7.94148e-07	rs1513670	17	39162857	160066	11	60317375	C/T	T	-4.93692	BloodHT12+BloodH8v2	MS4A10	-0.14;-0.08
7.96594e-07	rs766432	2	60573474	130446	17	43547511	A/C	C	4.93631	BloodHT12+BloodH8v2	SNX11	0.11;0.22
8.15588e-07	rs12485738	3	56840816	270615	17	46095644	A/G	G	4.93171	BloodHT12+BloodH8v2	ABCC3	0.12;0.15
8.1726e-07	rs2517713	6	30026078	2760255	1	93346501	G/T	T	4.93127	BloodHT12+BloodH8v2	MTF2	0.14;0.04
8.18935e-07	rs2523393	6	29813638	2760255	1	93346501	A/G	G	4.93092	BloodHT12+BloodH8v2	MTF2	0.14;0.06
8.22296e-07	rs1427407	2	60571547	130446	17	43547511	G/T	T	4.93015	BloodHT12+BloodH8v2	SNX11	0.11;0.22
8.68986e-07	rs3135388	6	32521029	6580270	5	36936486	G/A	A	4.91939	BloodHT12+BloodH8v2	KRT18	0.16;-0.05
8.78806e-07	rs229541	22	35921264	6370138	6	135296579	G/A	A	-4.91716	BloodHT12+BloodH8v2	ALDH8A1	-0.13;-0.12
8.92367e-07	rs678962	1	170456512	Human_RefSeq-8_v2-1710482	17	15357005	G/T	T	4.91403	BloodH8v2	FAM18B2///CDRT4	0.32
8.94191e-07	rs11171739	12	54756892	1570564	1	2114087	C/T	T	4.91363	BloodHT12	C1orf86	0.14
8.94191e-07	rs11243897	9	134608104	1500592	19	52674772	A/G	G	-4.91363	BloodHT12	KPTN	-0.14
8.94191e-07	rs11171739	12	54756892	7160747	14	103113656	C/T	T	4.91363	BloodHT12	C14orf153	0.14
8.94191e-07	rs12896399	14	91843416	5860411	17	38017996	G/T	T	4.91363	BloodHT12	TUBG1	0.14
8.94191e-07	rs602875	6	32681607	6380347	22	40368619	A/G	G	-4.91363	BloodHT12	XRCC6	-0.14
8.94191e-07	rs9272346	6	32712350	2120746	7	142004612	A/G	G	-4.91363	BloodHT12	TRBV18	-0.14
8.94191e-07	rs7442295	4	9575478	1850608	23	27540142	A/G	G	4.91363	BloodHT12	AC079902.15	0.14
8.96933e-07	rs9399137	6	135460711	3170270	1	47425575	C/T	T	4.91319	BloodHT12+BloodH8v2	PDZK1IP1	0.13;0.09
8.96933e-07	rs7776054	6	135460609	3170270	1	47425575	A/G	G	-4.91319	BloodHT12+BloodH8v2	PDZK1IP1	-0.13;-0.09
9.20099e-07	rs2383208	9	22122076	4610161	2	10970657	A/G	G	4.90812	BloodHT12+BloodH8v2	KCNF1	0.15;0.01
9.28578e-07	rs2517713	6	30026078	7160274	1	52276014	G/T	T	4.90632	BloodHT12+BloodH8v2	TXNDC12	0.12;0.16
9.39045e-07	rs17782313	18	56002077	3890017	5	138207812	C/T	T	4.90418	BloodHT12+BloodH8v2	CTNNA1	0.14;0.05
9.5253e-07	rs6469804	8	120114010	430372	14	50133044	G/A	A	4.90124	BloodHT12+BloodH8v2	SPG3A	0.14;0.09
9.69156e-07	rs6724465	2	219652090	5340754	19	19890307	G/A	A	-4.89798	BloodHT12+BloodH8v2	ZNF93	-0.13;-0.14
1.02696e-06	rs2523393	6	29813638	3310139	1	226345259	A/G	G	4.88653	BloodHT12+BloodH8v2	ARF1	0.14;0.04
1.04378e-06	rs259919	6	30133482	6840408	6	6566777	A/G	G	4.88331	BloodHT12+BloodH8v2	LY86	0.13;0.08
1.04802e-06	rs628751	6	139880112	270068	20	4096922	A/C	C	-4.88247	BloodHT12+BloodH8v2	SMOX	-0.13;-0.13
1.04802e-06	rs643381	6	139881116	270068	20	4096922	A/C	C	-4.88247	BloodHT12+BloodH8v2	SMOX	-0.13;-0.13
1.05442e-06	rs2517713	6	30026078	2370538	2	88122117	G/T	T	4.88126	BloodHT12+BloodH8v2	AC093616.2	0.16;-0.07
1.06086e-06	rs9271366	6	32694832	7570189	23	49159415	A/G	G	-4.88	BloodHT12+BloodH8v2	GAGE13///GAGE12J///GAGE2E///GAGE2C///GAGE2D///GAGE2B///GAGE12D///GAGE12E///GAGE12F///GAGE12G///GAGE12H///GAGE1///GAGE2A	-0.10;-0.25
1.07276e-06	rs11085824	19	12862547	6960707	15	20263239	A/G	G	-4.87794	BloodHT12	AC116165.7	-0.14
1.07276e-06	rs11171739	12	54756892	2030414	3	167005667	C/T	T	-4.87794	BloodHT12	BCHE	-0.14
1.07276e-06	rs2384550	12	113837114	7000139	14	26314578	G/A	A	4.87794	BloodHT12	-	0.14
1.07276e-06	rs9271366	6	32694832	2340324	3	30677545	A/G	G	-4.87794	BloodHT12	TGFBR2	-0.14
1.07276e-06	rs7819412	8	11082571	2970372	12	10924853	A/G	G	-4.87794	BloodHT12	-	-0.14
1.07276e-06	rs2523393	6	29813638	1190739	16	19036615	A/G	G	4.87794	BloodHT12	ITPRIPL2	0.14
1.07276e-06	rs2187668	6	32713862	6380347	22	40368619	C/T	T	-4.87794	BloodHT12	XRCC6	-0.14
1.07276e-06	rs2523393	6	29813638	2970747	8	6842163	A/G	G	-4.87794	BloodHT12	AF233439.5///DEFT1P///AF238378.4///DEFA3	-0.14
1.07276e-06	rs12485738	3	56840816	2230408	15	50235636	A/G	G	4.87794	BloodHT12	GNB5	0.14
1.08808e-06	rs3184504	12	110368991	7000368	11	57088198	C/T	T	4.87515	BloodHT12+BloodH8v2	UBE2L6	0.13;0.11
1.08808e-06	rs2062377	8	120076601	430372	14	50133044	T/A	A	4.87515	BloodHT12+BloodH8v2	SPG3A	0.13;0.11
1.09029e-06	rs3129934	6	32444165	6420731	2	113128933	C/T	T	4.87464	BloodHT12+BloodH8v2	SLC20A1	0.14;0.03
1.0914e-06	rs3135388	6	32521029	5960296	3	191514553	G/A	A	4.87443	BloodHT12+BloodH8v2	CLDN1	0.14;0.04
1.10586e-06	rs11065987	12	110556807	7000368	11	57088198	A/G	G	4.87193	BloodHT12+BloodH8v2	UBE2L6	0.13;0.10
1.12619e-06	rs10935120	3	135715782	450184	1	224479065	G/A	A	-4.86828	BloodHT12+BloodH8v2	MIXL1	-0.14;-0.07
1.13995e-06	rs2523393	6	29813638	7000270	1	157190717	A/G	G	-4.86585	BloodHT12+BloodH8v2	PYHIN1	-0.14;-0.03
1.1798e-06	rs4895441	6	135468266	6550064	19	12772248	A/G	G	4.85918	BloodHT12+BloodH8v2	PRDX2	0.12;0.17
1.18219e-06	rs11171739	12	54756892	1980632	9	33022259	C/T	T	-4.85862	BloodHT12+BloodH8v2	DNAJA1	-0.15;0.03
1.19902e-06	rs3135388	6	32521029	1090739	2	108620666	G/A	A	-4.85585	BloodHT12+BloodH8v2	LIMS1	-0.16;0.03
1.20144e-06	rs9402686	6	135469510	6550064	19	12772248	A/G	G	-4.85546	BloodHT12+BloodH8v2	PRDX2	-0.12;-0.16
1.22841e-06	rs3184504	12	110368991	520470	19	59004064	C/T	T	-4.85117	BloodHT12+BloodH8v2	NALP12	-0.13;-0.11
1.22964e-06	rs9373124	6	135464902	6550064	19	12772248	C/T	T	-4.8508	BloodHT12+BloodH8v2	PRDX2	-0.12;-0.17
1.2623e-06	rs6589566	11	116157633	2260373	12	23876075	A/G	G	-4.84576	BloodHT12+BloodH8v2	SOX5	-0.10;-0.29
1.26739e-06	rs7819412	8	11082571	1780440	19	47075154	A/G	G	4.84481	BloodHT12+BloodH8v2	CD79A	0.13;0.09
1.28409e-06	rs489693	18	56033767	7320037	10	30107018	A/C	C	-4.84225	BloodHT12	-	-0.14
1.28409e-06	rs2066808	12	55024240	620019	8	93225694	A/G	G	-4.84225	BloodHT12	AC104339.10	-0.14
1.28409e-06	rs2292239	12	54768447	770497	1	201509191	G/T	T	4.84225	BloodHT12	-	0.14
1.28409e-06	rs3184504	12	110368991	6650035	12	88628314	C/T	T	-4.84225	BloodHT12	-	-0.14
1.28409e-06	rs2292239	12	54768447	7160747	14	103113656	G/T	T	-4.84225	BloodHT12	C14orf153	-0.14
1.28409e-06	rs174546	11	61326406	1440736	19	11083311	C/T	T	4.84225	BloodHT12	LDLR	0.14
1.28409e-06	rs17445836	16	84575164	3440520	10	26902127	A/G	G	-4.84225	BloodHT12	-	-0.14
1.28409e-06	rs12718597	7	50395922	6350193	5	69821263	C/A	A	-4.84225	BloodHT12	-	-0.14
1.28409e-06	rs9271366	6	32694832	3180504	11	66944686	A/G	G	4.84225	BloodHT12	ATPGD1	0.14
1.28409e-06	rs174547	11	61327359	1440736	19	11083311	C/T	T	-4.84225	BloodHT12	LDLR	-0.14
1.28409e-06	rs10224002	7	151045974	6520056	11	47568278	A/G	G	4.84225	BloodHT12	-	0.14
1.28409e-06	rs4234898	4	157217991	6770471	3	13662720	C/T	T	-4.84225	BloodHT12	-	-0.14
1.28409e-06	rs2517713	6	30026078	6110576	12	56022434	G/T	T	4.84225	BloodHT12	R3HDM2	0.14
1.28409e-06	rs2187668	6	32713862	3520327	7	141647526	C/T	T	4.84225	BloodHT12	ENST00000390349	0.14
1.28409e-06	rs2517713	6	30026078	5090619	17	37756454	G/T	T	-4.84225	BloodHT12	STAT3	-0.14
1.28409e-06	rs1408272	6	25950930	1230376	23	55063174	T/G	G	-4.84225	BloodHT12	ALAS2	-0.14
1.28409e-06	rs3806308	1	20015453	1780239	10	107913344	T/C	C	-4.84225	BloodHT12	-	-0.14
1.30101e-06	rs2523393	6	29813638	3290315	1	52072223	A/G	G	-4.83969	BloodHT12+BloodH8v2	NRD1	-0.13;-0.12
1.30625e-06	rs11171739	12	54756892	6400463	7	30761011	C/T	T	-4.83896	BloodHT12+BloodH8v2	INMT	-0.14;-0.03
1.30889e-06	rs3135388	6	32521029	6420731	2	113128933	G/A	A	4.83856	BloodHT12+BloodH8v2	SLC20A1	0.14;0.05
1.31416e-06	rs11171739	12	54756892	1780411	17	17392660	C/T	T	4.8376	BloodHT12+BloodH8v2	PEMT	0.15;-0.02
1.34356e-06	rs4725982	7	150268796	6980458	16	80658001	C/T	T	-4.83331	BloodHT12+BloodH8v2	HSD17B2	-0.15;-0.02
1.3544e-06	rs12718597	7	50395922	7100092	7	1069148	C/A	A	4.8317	BloodHT12+BloodH8v2	GPR146///C7orf50	0.12;0.13
1.36259e-06	rs2517713	6	30026078	5490563	19	60804929	G/T	T	4.83051	BloodHT12+BloodH8v2	ZNF524	0.15;0.01
1.3722e-06	rs2292239	12	54768447	1780554	7	150408533	G/T	T	-4.82911	BloodHT12+BloodH8v2	FASTK///TMUB1	-0.12;-0.14
1.37358e-06	rs11226373	11	103839449	540072	9	124279542	A/G	G	4.82885	BloodHT12+BloodH8v2	OR1J1	0.12;0.16
1.38188e-06	rs7679	20	44009909	6100767	1	201185308	C/T	T	4.8276	BloodHT12+BloodH8v2	ADIPOR1	0.12;0.15
1.38466e-06	rs17271305	15	60120272	6370377	19	34889963	A/G	G	-4.82737	BloodHT12+BloodH8v2	C19orf12	-0.15;-0.01
1.40566e-06	rs3135388	6	32521029	2640369	6	159133599	G/A	A	4.82424	BloodHT12+BloodH8v2	VIL2	0.15;0.02
1.40707e-06	rs11066301	12	111355755	7000368	11	57088198	A/G	G	4.82403	BloodHT12+BloodH8v2	UBE2L6	0.13;0.10
1.42984e-06	rs489693	18	56033767	3890017	5	138207812	A/C	C	4.82088	BloodHT12+BloodH8v2	CTNNA1	0.14;0.03
1.44714e-06	rs10958476	8	57258362	2690577	20	57907060	C/T	T	4.81847	BloodHT12+BloodH8v2	SYCP2	0.10;0.26
1.45004e-06	rs12485738	3	56840816	610519	15	61136527	A/G	G	4.81814	BloodHT12+BloodH8v2	TPM1	0.12;0.17
1.45004e-06	rs3087243	2	204447164	6180093	1	205010016	A/G	G	4.81805	BloodHT12+BloodH8v2	IL10	0.13;0.10
1.46318e-06	rs12485738	3	56840816	Human_RefSeq-8_v2-2970296	3	121624175	A/G	G	4.81635	BloodH8v2	FSTL1	0.31
1.49278e-06	rs10767971	11	32852240	1980180	9	76875881	C/T	T	-4.81236	BloodHT12+BloodH8v2	C9orf95	-0.15;-0.02
1.52295e-06	rs2517713	6	30026078	7570411	20	33735356	G/T	T	-4.80827	BloodHT12+BloodH8v2	NFS1	-0.16;0.04
1.53672e-06	rs2478333	13	47060559	6060482	1	167426915	A/C	C	4.80657	BloodHT12	NME7///ATP1B1	0.14
1.53672e-06	rs16926246	10	70763398	4880538	10	7495321	T/C	C	-4.80657	BloodHT12	-	-0.14
1.53672e-06	rs653178	12	110492139	6650035	12	88628314	C/T	T	4.80657	BloodHT12	-	0.14
1.53672e-06	rs4800148	18	18978326	6250296	2	177418511	A/G	G	4.80657	BloodHT12	-	0.14
1.53672e-06	rs9960767	18	51306000	5670017	12	9523107	A/C	C	-4.80657	BloodHT12	-	-0.14
1.53672e-06	rs11171739	12	54756892	2030020	6	34824127	C/T	T	4.80657	BloodHT12	-	0.14
1.53672e-06	rs1701704	12	54698754	770497	1	201509191	G/T	T	-4.80657	BloodHT12	-	-0.14
1.53672e-06	rs2647044	6	32775888	5490768	16	56238234	G/A	A	4.80657	BloodHT12	GPR56	0.14
1.53672e-06	rs1701704	12	54698754	6370682	23	48718690	G/T	T	4.80657	BloodHT12	GRIPAP1	0.14
1.53672e-06	rs42490	8	90847650	6860402	6	150299181	A/G	G	-4.80657	BloodHT12	RP11-244K5.6	-0.14
1.53672e-06	rs245201	5	127197111	4120491	8	56038988	A/G	G	-4.80657	BloodHT12	-	-0.14
1.53672e-06	rs615672	6	32682149	6380347	22	40368619	G/C	C	-4.80657	BloodHT12	XRCC6	-0.14
1.53672e-06	rs2523393	6	29813638	5490433	1	152844130	A/G	G	-4.80657	BloodHT12	ADAR	-0.14
1.53672e-06	rs3087243	2	204447164	6420332	2	219595154	A/G	G	-4.80657	BloodHT12	CCDC108	-0.14
1.54597e-06	rs910316	14	74695795	2630647	12	52709192	A/C	C	-4.80533	BloodHT12+BloodH8v2	HOXC4///HOXC6	-0.10;-0.24
1.56306e-06	rs11171739	12	54756892	1710142	1	161309387	C/T	T	-4.80304	BloodHT12+BloodH8v2	RGS4	-0.14;-0.03
1.58666e-06	rs2237892	11	2796327	60079	19	14488391	C/T	T	-4.8001	BloodH8v2	DNAJB1	-0.31
1.58666e-06	rs6717918	2	232863354	Human_RefSeq-8_v2-3990307	12	53974708	T/C	C	4.8001	BloodH8v2	-	0.31
1.58824e-06	rs9376092	6	135468837	6550064	19	12772248	A/C	C	-4.79992	BloodHT12+BloodH8v2	PRDX2	-0.12;-0.17
1.5946e-06	rs9271366	6	32694832	6580270	5	36936486	A/G	G	4.79915	BloodHT12+BloodH8v2	KRT18	0.15;-0.03
1.60578e-06	rs10811661	9	22124094	4610161	2	10970657	T/C	C	4.79766	BloodHT12+BloodH8v2	KCNF1	0.15;0.01
1.62837e-06	rs653178	12	110492139	4040162	5	88133351	C/T	T	4.79497	BloodHT12+BloodH8v2	MEF2C	0.13;0.11
1.67782e-06	rs37062	16	57124739	3450605	12	119247136	A/G	G	-4.78888	BloodHT12+BloodH8v2	PLA2G1B	-0.12;-0.15
1.67782e-06	rs563694	2	169482317	7510551	7	120570358	A/C	C	4.78897	BloodHT12+BloodH8v2	C7orf58	0.13;0.11
1.6862e-06	rs17609240	17	35364215	3290341	23	129109253	G/T	T	-4.78793	BloodHT12+BloodH8v2	AIFM1	-0.13;-0.08
1.69969e-06	rs628751	6	139880112	3400291	23	48533783	A/C	C	4.78626	BloodHT12+BloodH8v2	GATA1	0.13;0.12
1.69969e-06	rs643381	6	139881116	3400291	23	48533783	A/C	C	4.78626	BloodHT12+BloodH8v2	GATA1	0.13;0.12
1.70647e-06	rs762421	21	44439989	5220307	1	241735980	A/G	G	-4.78549	BloodHT12+BloodH8v2	AKT3	-0.12;-0.17
1.70817e-06	rs886774	7	107282670	4860528	6	24567106	A/G	G	-4.78531	BloodHT12+BloodH8v2	GPLD1	-0.12;-0.14
1.71158e-06	rs11171739	12	54756892	4040576	7	22735087	C/T	T	-4.78483	BloodHT12+BloodH8v2	IL6	-0.14;-0.06
1.7167e-06	rs1701704	12	54698754	3850433	6	31904838	G/T	T	-4.78436	BloodHT12+BloodH8v2	HSPA1B	-0.12;-0.13
1.73215e-06	rs2870946	12	66882928	3610465	5	133521687	T/C	C	4.7825	BloodHT12+BloodH8v2	-	0.13;0.10
1.73732e-06	rs628751	6	139880112	1450608	11	60800849	A/C	C	4.78186	BloodHT12+BloodH8v2	VWCE	0.14;0.07
1.73732e-06	rs643381	6	139881116	1450608	11	60800849	A/C	C	4.78186	BloodHT12+BloodH8v2	VWCE	0.14;0.07
1.77576e-06	rs1701704	12	54698754	1780554	7	150408533	G/T	T	4.77758	BloodHT12+BloodH8v2	FASTK///TMUB1	0.12;0.12
1.81863e-06	rs3129934	6	32444165	7570189	23	49159415	C/T	T	-4.77274	BloodHT12+BloodH8v2	GAGE13///GAGE12J///GAGE2E///GAGE2C///GAGE2D///GAGE2B///GAGE12D///GAGE12E///GAGE12F///GAGE12G///GAGE12H///GAGE1///GAGE2A	-0.11;-0.20
1.83496e-06	rs5743289	16	49314275	1660279	3	161114266	C/T	T	-4.7709	BloodHT12	-	-0.14
1.83496e-06	rs1172822	19	60511657	360259	1	191311453	T/C	C	4.7709	BloodHT12	TROVE2	0.13
1.83496e-06	rs1532624	16	55562980	3450475	14	105851773	A/C	C	4.7709	BloodHT12	ENST00000390612	0.13
1.83496e-06	rs3764261	16	55550825	2940201	18	45264814	A/C	C	4.7709	BloodHT12	C18orf32	0.14
1.83496e-06	rs174570	11	61353788	430348	6	151084592	C/T	T	-4.7709	BloodHT12	PLEKHG1	-0.14
1.83496e-06	rs11171739	12	54756892	1820594	5	139699487	C/T	T	-4.7709	BloodHT12	HBEGF	-0.14
1.83496e-06	rs2292239	12	54768447	2970747	8	6842163	G/T	T	-4.7709	BloodHT12	AF233439.5///DEFT1P///AF238378.4///DEFA3	-0.13
1.83496e-06	rs2523393	6	29813638	2070402	23	77442265	A/G	G	4.7709	BloodHT12	CYSLTR1	0.14
1.83496e-06	rs173539	16	55545545	2940201	18	45264814	C/T	T	-4.7709	BloodHT12	C18orf32	-0.13
1.83496e-06	rs11171739	12	54756892	4780470	6	29978162	C/T	T	4.7709	BloodHT12	-	0.13
1.83496e-06	rs3131296	6	32280971	6380347	22	40368619	C/T	T	-4.7709	BloodHT12	XRCC6	-0.13
1.83496e-06	rs1830084	3	134991154	1090338	15	54521512	A/T	T	-4.7709	BloodHT12	MNS1///TEX9	-0.13
1.83496e-06	rs6544713	2	43927385	780593	1	4965204	C/T	T	-4.7709	BloodHT12	-	-0.14
1.83496e-06	rs2310173	2	102030060	6370110	2	151197070	G/T	T	-4.7709	BloodHT12	-	-0.13
1.83496e-06	rs2281597	1	34132445	7330408	1	16831301	C/G	G	4.7709	BloodHT12	AL137798.8///CROCCL1	0.13
1.86433e-06	rs10994336	10	61849818	3890372	8	120926364	C/T	T	4.76762	BloodH8v2	DSCC1	0.31
1.86989e-06	rs2517713	6	30026078	4210465	3	123289791	G/T	T	4.76716	BloodHT12+BloodH8v2	CD86	0.14;0.04
1.87361e-06	rs9272346	6	32712350	6580270	5	36936486	A/G	G	4.76662	BloodHT12+BloodH8v2	KRT18	0.16;-0.05
1.87733e-06	rs12718597	7	50395922	1690240	5	154194325	C/A	A	-4.7663	BloodHT12+BloodH8v2	C5orf4	-0.12;-0.13
1.90358e-06	rs12485738	3	56840816	4490278	15	79221134	A/G	G	4.76358	BloodHT12+BloodH8v2	C15orf26	0.11;0.23
1.91684e-06	rs2523393	6	29813638	5900746	23	54589581	A/G	G	4.762	BloodHT12+BloodH8v2	GNL3L	0.15;0.00
1.92636e-06	rs1746048	10	44095830	3890370	3	152460933	C/T	T	-4.76118	BloodHT12+BloodH8v2	MED12L	-0.12;-0.14
1.92636e-06	rs501120	10	44073873	3890370	3	152460933	C/T	T	4.76118	BloodHT12+BloodH8v2	MED12L	0.12;0.14
1.94554e-06	rs2517713	6	30026078	6020523	5	146182521	G/T	T	-4.7592	BloodHT12+BloodH8v2	PPP2R2B	-0.15;0.00
1.96881e-06	rs9402686	6	135469510	2690541	18	32646594	A/G	G	-4.75669	BloodHT12+BloodH8v2	C18orf10	-0.11;-0.18
1.98446e-06	rs3129934	6	32444165	2640369	6	159133599	C/T	T	4.75518	BloodHT12+BloodH8v2	VIL2	0.13;0.08
1.99234e-06	rs11171739	12	54756892	2510161	6	33356900	C/T	T	4.75427	BloodHT12+BloodH8v2	B3GALT4///WDR46	0.12;0.13
2.00619e-06	rs11065987	12	110556807	4040162	5	88133351	A/G	G	-4.753	BloodHT12+BloodH8v2	MEF2C	-0.13;-0.11
2.02013e-06	rs4397868	11	133072195	1410647	20	29435906	C/T	T	4.7514	BloodHT12+BloodH8v2	DEFB119	0.12;0.16
2.03819e-06	rs131794	22	49318618	2810154	12	80084826	C/A	A	-4.74966	BloodHT12+BloodH8v2	ACSS3	-0.16;0.08
2.06864e-06	rs11171739	12	54756892	770736	8	144368430	C/T	T	4.74677	BloodHT12+BloodH8v2	GPIHBP1	0.12;0.17
2.06864e-06	rs9402686	6	135469510	4890181	1	21831846	A/G	G	-4.7466	BloodHT12+BloodH8v2	RAP1GAP	-0.12;-0.14
2.18839e-06	rs1006737	12	2215556	670088	7	11674918	A/G	G	-4.73524	BloodHT12	THSD7A	-0.13
2.18839e-06	rs1800588	15	56510967	5560152	4	59085540	C/T	T	-4.73524	BloodHT12	-	-0.13
2.18839e-06	rs5753037	22	28911722	3440064	4	103699512	C/T	T	-4.73524	BloodHT12	NFKB1	-0.13
2.18839e-06	rs4800148	18	18978326	2750626	5	140285757	A/G	G	-4.73524	BloodHT12	PCDHA2///PCDHA4///PCDHA6///PCDHA9///PCDHAC1///PCDHA11///PCDHA12	-0.13
2.18839e-06	rs2872507	17	35294289	1580360	15	67831783	G/A	A	-4.73524	BloodHT12	-	-0.13
2.18839e-06	rs11171739	12	54756892	650639	2	156898150	C/T	T	-4.73524	BloodHT12	NR4A2	-0.13
2.18839e-06	rs9609565	22	31197528	2320136	6	31609754	G/A	A	4.73524	BloodHT12	MCCD1///BAT1	0.13
2.18839e-06	rs2736340	8	11381382	6590056	7	8919933	C/T	T	-4.73524	BloodHT12	-	-0.13
2.18839e-06	rs174548	11	61327924	6060553	12	7170155	C/G	G	4.73524	BloodHT12	RBP5	0.13
2.18839e-06	rs2090409	9	108006909	610672	4	36024818	A/C	C	4.73524	BloodHT12	-	0.13
2.18839e-06	rs11171739	12	54756892	2970747	8	6842163	C/T	T	4.73524	BloodHT12	AF233439.5///DEFT1P///AF238378.4///DEFA3	0.13
2.18839e-06	rs16896068	4	17553938	240382	14	32375910	G/A	A	4.73524	BloodHT12	-	0.13
2.18839e-06	rs2647044	6	32775888	3520327	7	141647526	G/A	A	4.73524	BloodHT12	ENST00000390349	0.13
2.18839e-06	rs31489	5	1395714	2490538	10	83534280	A/C	C	4.73524	BloodHT12	-	0.13
2.18839e-06	rs2647044	6	32775888	4890241	16	56238234	G/A	A	4.73524	BloodHT12	GPR56	0.13
2.18839e-06	rs6754295	2	21059688	3840035	23	5619916	T/G	G	-4.73524	BloodHT12	-	-0.13
2.18839e-06	rs7557067	2	21061717	3840035	23	5619916	A/G	G	-4.73524	BloodHT12	-	-0.13
2.18839e-06	rs380390	1	194967674	5310138	14	105429053	G/C	C	-4.73524	BloodHT12	-	-0.13
2.19055e-06	rs12143842	1	160300514	Human_RefSeq-8_v2-2120368	2	66161954	C/T	T	-4.73518	BloodH8v2	-	-0.31
2.19921e-06	rs9402686	6	135469510	3170270	1	47425575	A/G	G	4.73437	BloodHT12+BloodH8v2	PDZK1IP1	0.13;0.08
2.23417e-06	rs11602954	11	192856	1580025	7	93391356	G/A	A	4.73104	BloodHT12+BloodH8v2	GNG11	0.12;0.13
2.25628e-06	rs7153027	14	91496975	4850154	5	64074994	A/C	C	4.72903	BloodHT12+BloodH8v2	SFRS12IP1	0.13;0.10
2.2876e-06	rs1385374	12	127866647	4010437	3	17466153	C/T	T	4.72628	BloodHT12+BloodH8v2	TBC1D5	0.11;0.17
2.29663e-06	rs401681	5	1375087	6290528	10	125429987	T/C	C	4.72553	BloodHT12+BloodH8v2	GPR26	0.13;0.09
2.30342e-06	rs10506328	12	52973499	5310437	20	34607475	C/A	A	-4.72481	BloodHT12+BloodH8v2	MYL9	-0.12;-0.16
2.33307e-06	rs2517713	6	30026078	4220026	16	10776015	G/T	T	4.72233	BloodHT12+BloodH8v2	NUBP1///FAM18A	0.14;0.05
2.36774e-06	rs2523393	6	29813638	2370538	2	88122117	A/G	G	4.71937	BloodHT12+BloodH8v2	AC093616.2	0.13;0.07
2.3724e-06	rs10767971	11	32852240	Human_RefSeq-8_v2-3710626	19	40739668	C/T	T	-4.71897	BloodH8v2	ATP4A	-0.31
2.41236e-06	rs10146997	14	79014915	6940196	23	118889142	A/G	G	4.71556	BloodHT12+BloodH8v2	RNF113A	0.12;0.13
2.42662e-06	rs6993813	8	120121419	430372	14	50133044	T/C	C	4.71429	BloodHT12+BloodH8v2	SPG3A	0.13;0.10
2.43617e-06	rs4895441	6	135468266	2690446	17	42648735	A/G	G	4.7134	BloodHT12+BloodH8v2	MYL4	0.13;0.07
2.45057e-06	rs11171739	12	54756892	5090026	9	100809424	C/T	T	4.71236	BloodHT12+BloodH8v2	COL15A1	0.15;-0.03
2.46021e-06	rs4895441	6	135468266	4890181	1	21831846	A/G	G	4.71146	BloodHT12+BloodH8v2	RAP1GAP	0.12;0.15
2.46021e-06	rs678962	1	170456512	3370725	17	27646550	G/T	T	-4.71155	BloodHT12+BloodH8v2	RHBDL3	-0.13;-0.11
2.48447e-06	rs1728785	16	67148731	4850609	6	31964474	A/C	C	4.70955	BloodHT12+BloodH8v2	EHMT2	0.12;0.13
2.51142e-06	rs2522056	5	131829625	2680482	13	102220242	G/A	A	4.70738	BloodHT12+BloodH8v2	C13orf27	0.13;0.06
2.53369e-06	rs7552393	1	84027139	1710368	7	148173877	A/G	G	-4.70544	BloodHT12+BloodH8v2	EZH2	-0.11;-0.19
2.54364e-06	rs2016266	12	52014222	6770286	9	37866008	A/G	G	4.70474	BloodHT12+BloodH8v2	AL138752.5///SHB	0.13;0.09
2.56869e-06	rs884205	18	58205837	Human_RefSeq-8_v2-1230523	19	49361142	C/A	A	-4.70277	BloodH8v2	ZNF226	-0.3
2.60927e-06	rs735665	11	122866607	3870594	1	157263975	G/A	A	4.69958	BloodHT12	IFI16	0.13
2.60927e-06	rs9594738	13	41850145	3180280	17	57884242	T/C	C	4.69958	BloodHT12	-	0.13
2.60927e-06	rs9533090	13	41849449	3180280	17	57884242	T/C	C	4.69958	BloodHT12	-	0.13
2.60927e-06	rs5215	11	17365206	5960100	3	187343668	C/T	T	4.69958	BloodHT12	-	0.13
2.60927e-06	rs11085824	19	12862547	1780356	16	1808152	A/G	G	4.69958	BloodHT12	HAGH	0.13
2.60927e-06	rs10770612	12	20121906	6060240	5	39042019	A/G	G	4.69958	BloodHT12	AC026713.5	0.13
2.60927e-06	rs12821256	12	87852466	6290523	13	52142704	T/C	C	-4.69958	BloodHT12	SUGT1	-0.13
2.60927e-06	rs12355784	10	64791571	1110537	14	105727097	A/C	C	-4.69958	BloodHT12	-	-0.13
2.60927e-06	rs6455128	6	62755705	4860524	11	63783794	A/C	C	4.69958	BloodHT12	PLCB3	0.13
2.60927e-06	rs7333181	13	111019298	4050445	22	35460630	A/G	G	-4.69958	BloodHT12	-	-0.13
2.60927e-06	rs1004446	11	2126719	4900035	15	93312451	G/A	A	-4.69958	BloodHT12	-	-0.13
2.60927e-06	rs12670798	7	21573877	1190164	19	45719585	C/T	T	-4.69958	BloodHT12	SPTBN4	-0.13
2.60927e-06	rs10761779	10	64944933	1110537	14	105727097	A/G	G	4.69958	BloodHT12	-	0.13
2.60927e-06	rs2856683	6	32763196	870619	1	246234300	T/G	G	-4.69958	BloodHT12	RP11-430I15.3///OR2L13	-0.13
2.60927e-06	rs31489	5	1395714	5890670	12	27076102	A/C	C	4.69958	BloodHT12	-	0.13
2.60927e-06	rs2523393	6	29813638	6650035	12	88628314	A/G	G	4.69958	BloodHT12	-	0.13
2.60927e-06	rs2540917	2	60462263	670128	11	129326378	T/C	C	-4.69958	BloodHT12	PRDM10	-0.13
2.60927e-06	rs2523393	6	29813638	3060010	2	97568249	A/G	G	4.69958	BloodHT12	-	0.13
2.60927e-06	rs721048	2	62985235	2450477	19	20011202	G/A	A	-4.69958	BloodHT12	-	-0.13
2.60927e-06	rs2523393	6	29813638	650278	23	153283939	A/G	G	-4.69958	BloodHT12	SNORA70///DNASE1L1///RPL10	-0.13
2.60927e-06	rs1402837	2	169465600	6960280	17	54104325	C/T	T	-4.69958	BloodHT12	TEX14	-0.13
2.60927e-06	rs2523393	6	29813638	6420450	20	61841706	A/G	G	-4.69958	BloodHT12	RP4-583P15.5///SLC2A4RG	-0.13
2.60927e-06	rs678962	1	170456512	7000164	6	32366468	G/T	T	4.69958	BloodHT12	-	0.13
2.65565e-06	rs9376092	6	135468837	4890181	1	21831846	A/C	C	-4.69583	BloodHT12+BloodH8v2	RAP1GAP	-0.12;-0.14
2.6739e-06	rs9982601	21	34520998	2480291	15	22704924	C/T	T	-4.69452	BloodHT12+BloodH8v2	SNRPN///SNURF	-0.12;-0.16
2.68701e-06	rs12485738	3	56840816	1470196	19	8348606	A/G	G	4.69357	BloodHT12+BloodH8v2	MARCH2///ELAVL1	0.13;0.11
2.74007e-06	rs29941	19	39001372	7400112	6	26613589	G/A	A	4.68955	BloodHT12+BloodH8v2	BTN1A1	0.13;0.07
2.76698e-06	rs1412337	1	166885265	6560440	2	219903259	A/G	G	-4.68756	BloodHT12+BloodH8v2	AC114803.5	-0.14;0.00
2.7751e-06	rs17696736	12	110971201	7000368	11	57088198	A/G	G	4.68682	BloodHT12+BloodH8v2	UBE2L6	0.13;0.08
2.78596e-06	rs9271366	6	32694832	1090739	2	108620666	A/G	G	-4.68608	BloodHT12+BloodH8v2	LIMS1	-0.15;0.05
2.78596e-06	rs2517713	6	30026078	7210154	11	101699116	G/T	T	4.68608	BloodHT12+BloodH8v2	BIRC3	0.15;-0.05
2.8188e-06	rs12718597	7	50395922	4060192	7	150277629	C/A	A	4.68377	BloodHT12+BloodH8v2	KCNH2	0.11;0.16
2.82983e-06	rs806276	6	91264072	780215	17	6921452	A/G	G	-4.68288	BloodHT12+BloodH8v2	CLEC10A	-0.12;-0.13
2.85201e-06	rs7188697	16	57179679	3450605	12	119247136	A/G	G	-4.68127	BloodHT12+BloodH8v2	PLA2G1B	-0.12;-0.14
2.85479e-06	rs17824933	11	60517188	5420243	22	19253022	C/G	G	4.68115	BloodHT12+BloodH8v2	MED15///AC007050.18	0.13;0.09
2.85479e-06	rs6441286	3	161211572	3930184	4	153521315	G/T	T	-4.68102	BloodHT12+BloodH8v2	FBXW7	-0.11;-0.19
2.8884e-06	rs1016343	8	128162479	1240491	4	94927	T/C	C	4.6788	BloodHT12+BloodH8v2	ZNF718	0.12;0.15
2.89969e-06	rs653178	12	110492139	520470	19	59004064	C/T	T	4.67799	BloodHT12+BloodH8v2	NALP12	0.13;0.09
2.90252e-06	rs9373124	6	135464902	2690446	17	42648735	C/T	T	-4.67762	BloodHT12+BloodH8v2	MYL4	-0.13;-0.07
2.94527e-06	rs2292239	12	54768447	1710142	1	161309387	G/T	T	4.67462	BloodHT12+BloodH8v2	RGS4	0.13;0.06
2.94527e-06	rs3129934	6	32444165	7050154	8	22554316	C/T	T	-4.67462	BloodHT12+BloodH8v2	BIN3	-0.13;-0.06
2.96832e-06	rs628751	6	139880112	6450056	19	7509017	A/C	C	-4.67317	BloodHT12+BloodH8v2	MCOLN1///PNPLA6	-0.11;-0.17
2.96832e-06	rs643381	6	139881116	6450056	19	7509017	A/C	C	-4.67317	BloodHT12+BloodH8v2	MCOLN1///PNPLA6	-0.11;-0.17
2.977e-06	rs11171739	12	54756892	5900008	19	56220201	C/T	T	-4.67255	BloodHT12+BloodH8v2	KLK11	-0.14;0.00
2.98281e-06	rs12286037	11	116157417	5570324	8	22102213	C/T	T	4.67202	BloodHT12+BloodH8v2	BMP1	0.14;0.02
3.04442e-06	rs1250550	10	80730323	6520270	9	34637765	A/C	C	-4.66793	BloodHT12+BloodH8v2	GALT	-0.11;-0.16
3.10121e-06	rs11602954	11	192856	5560280	17	45552927	G/A	A	4.66415	BloodHT12+BloodH8v2	SAMD14	0.12;0.11
3.10423e-06	rs10995271	10	64108492	3130753	6	10669014	G/C	C	-4.66393	BloodHT12	GCNT2	-0.13
3.10423e-06	rs762421	21	44439989	4050315	1	92313110	A/G	G	4.66393	BloodHT12	RP4-621B10.3	0.13
3.10423e-06	rs4087296	16	80935282	1500487	23	129724960	C/T	T	-4.66393	BloodHT12	ENOX2	-0.13
3.10423e-06	rs3790268	20	19519581	780603	1	145117069	G/C	C	4.66393	BloodHT12	AL356378.17	0.13
3.10423e-06	rs2292239	12	54768447	3940500	2	19418296	G/T	T	4.66393	BloodHT12	OSR1	0.13
3.10423e-06	rs11171739	12	54756892	7400164	11	110297985	C/T	T	4.66393	BloodHT12	-	0.13
3.10423e-06	rs17085007	13	26429267	6450025	7	8270625	C/T	T	-4.66393	BloodHT12	-	-0.13
3.10423e-06	rs12355784	10	64791571	5560204	16	15009039	A/C	C	4.66393	BloodHT12	PDXDC1	0.13
3.10423e-06	rs10876432	12	52018158	270603	23	106031586	A/G	G	4.66393	BloodHT12	RIPPLY1	0.13
3.10423e-06	rs10761779	10	64944933	5560204	16	15009039	A/G	G	-4.66393	BloodHT12	PDXDC1	-0.13
3.10423e-06	rs17470137	5	122559246	1190255	23	24078780	A/G	G	-4.66393	BloodHT12	ZFX	-0.13
3.10423e-06	rs12191877	6	31360904	1240095	16	19036615	C/T	T	4.66393	BloodHT12	ITPRIPL2	0.13
3.10423e-06	rs1918974	3	170648582	870707	12	79636208	C/T	T	-4.66393	BloodHT12	MYF5	-0.13
3.10423e-06	rs2523393	6	29813638	5220433	17	55019076	A/G	G	4.66393	BloodHT12	DHX40	0.13
3.10423e-06	rs757978	2	242019774	3850368	1	186967511	C/T	T	-4.66393	BloodHT12	-	-0.13
3.10423e-06	rs2395148	6	32429532	7160301	14	59997497	G/T	T	-4.66393	BloodHT12	C14orf39	-0.13
3.10423e-06	rs3791679	2	55950396	2750113	6	1539878	A/G	G	4.66393	BloodHT12	-	0.13
3.10423e-06	rs4654748	1	21658655	2190286	6	169175508	C/T	T	-4.66393	BloodHT12	-	-0.13
3.11633e-06	rs2292239	12	54768447	3850433	6	31904838	G/T	T	4.66317	BloodHT12+BloodH8v2	HSPA1B	0.12;0.14
3.16824e-06	rs1701704	12	54698754	4760424	19	43810498	G/T	T	4.65973	BloodHT12+BloodH8v2	EIF3K	0.13;0.05
3.21162e-06	rs1333040	9	22073404	2640369	6	159133599	C/T	T	-4.65698	BloodHT12+BloodH8v2	VIL2	-0.10;-0.21
3.25241e-06	rs11191548	10	104836168	Human_RefSeq-8_v2-6110743	6	33279938	C/T	T	-4.65421	BloodH8v2	SLC39A7///HSD17B8	-0.3
3.25241e-06	rs511154	3	137433611	Human_RefSeq-8_v2-610670	3	156306714	G/A	A	-4.65421	BloodH8v2	MME	-0.3
3.25873e-06	rs3129934	6	32444165	5960296	3	191514553	C/T	T	4.65388	BloodHT12+BloodH8v2	CLDN1	0.13;0.07
3.29369e-06	rs1701704	12	54698754	3370349	6	32024623	G/T	T	-4.65161	BloodHT12+BloodH8v2	CFB	-0.14;0.00
3.30009e-06	rs6532197	4	91016324	3610367	19	62010814	A/G	G	-4.65134	BloodHT12+BloodH8v2	ZIM2	-0.14;-0.01
3.3065e-06	rs9402686	6	135469510	2690446	17	42648735	A/G	G	-4.65099	BloodHT12+BloodH8v2	MYL4	-0.13;-0.08
3.30971e-06	rs2517713	6	30026078	1990397	2	230763224	G/T	T	4.65079	BloodHT12+BloodH8v2	SP110	0.13;0.06
3.31613e-06	rs3135388	6	32521029	7570189	23	49159415	G/A	A	-4.65022	BloodHT12+BloodH8v2	GAGE13///GAGE12J///GAGE2E///GAGE2C///GAGE2D///GAGE2B///GAGE12D///GAGE12E///GAGE12F///GAGE12G///GAGE12H///GAGE1///GAGE2A	-0.10;-0.23
3.3452e-06	rs3923809	6	38548948	540253	3	180570937	A/G	G	4.6484	BloodHT12+BloodH8v2	MFN1	0.11;0.19
3.35494e-06	rs1530440	10	63194597	2350037	3	194456472	C/T	T	-4.64782	BloodHT12+BloodH8v2	HRASLS	-0.13;-0.05
3.40076e-06	rs1540771	6	411033	2970112	10	81175243	C/T	T	4.64502	BloodHT12+BloodH8v2	SFTPA2///SFTPA1///SFTPA2B///SFTPA1B	0.13;0.08
3.40406e-06	rs10946808	6	26341366	3850154	8	98766647	A/G	G	4.64483	BloodHT12+BloodH8v2	MTDH	0.13;0.06
3.47399e-06	rs2523393	6	29813638	5090491	23	40382489	A/G	G	4.64066	BloodHT12+BloodH8v2	CXorf38	0.15;-0.03
3.50099e-06	rs9399137	6	135460711	2690446	17	42648735	C/T	T	-4.63905	BloodHT12+BloodH8v2	MYL4	-0.13;-0.08
3.50099e-06	rs7776054	6	135460609	2690446	17	42648735	A/G	G	4.63905	BloodHT12+BloodH8v2	MYL4	0.13;0.08
3.51797e-06	rs5753037	22	28911722	Human_RefSeq-8_v2-6770053	1	31523617	C/T	T	4.63804	BloodH8v2	WDR57	0.3
3.51797e-06	rs548234	6	106674727	4120521	3	193530599	C/T	T	4.63818	BloodHT12+BloodH8v2	FGF12	0.12;0.13
3.5453e-06	rs4420638	19	50114786	2630370	7	2030680	A/G	G	4.63654	BloodHT12+BloodH8v2	MAD1L1	0.12;0.14
3.618e-06	rs1667394	15	26203777	4920025	22	49366256	T/C	C	4.63226	BloodHT12+BloodH8v2	CHKB	0.11;0.18
3.68858e-06	rs10906982	15	82359162	7050082	19	11548621	T/A	A	-4.62829	BloodHT12	ACP5	-0.13
3.68858e-06	rs1883025	9	106704122	7330717	17	2887209	C/T	T	4.62829	BloodHT12	AC097370.10	0.13
3.68858e-06	rs365990	14	22931651	7610278	4	123274833	G/A	A	4.62829	BloodHT12	-	0.13
3.68858e-06	rs2735839	19	56056435	4560431	1	220927479	A/G	G	-4.62829	BloodHT12	-	-0.13
3.68858e-06	rs12708716	16	11087374	4920711	15	79761289	A/G	G	4.62829	BloodHT12	-	0.13
3.68858e-06	rs11978267	7	50433798	2260451	2	228097303	A/G	G	4.62829	BloodHT12	HRB	0.13
3.68858e-06	rs11185790	10	91362513	2760577	10	60100880	G/A	A	-4.62829	BloodHT12	BICC1	-0.13
3.68858e-06	rs4149268	9	106687041	7330717	17	2887209	C/T	T	4.62829	BloodHT12	AC097370.10	0.13
3.68858e-06	rs4713858	6	35510763	7380475	8	145180311	G/A	A	4.62829	BloodHT12	AC109322.16///OPLAH	0.13
3.68858e-06	rs6457617	6	32771829	2340022	3	195777098	T/C	C	-4.62829	BloodHT12	-	-0.13
3.68858e-06	rs1165205	6	25978521	2490128	16	22629434	A/T	T	4.62829	BloodHT12	-	0.13
3.68858e-06	rs4132601	7	50438098	2260451	2	228097303	G/T	T	-4.62829	BloodHT12	HRB	-0.13
3.68858e-06	rs6457620	6	32771977	2340022	3	195777098	C/G	G	-4.62829	BloodHT12	-	-0.13
3.68858e-06	rs3796619	4	1085281	1190164	19	45719585	G/A	A	-4.62829	BloodHT12	SPTBN4	-0.13
3.68858e-06	rs12504628	4	145655774	2630601	11	72789665	C/T	T	4.62829	BloodHT12	-	0.13
3.68858e-06	rs7647305	3	187316984	6020537	7	62469850	C/T	T	-4.62829	BloodHT12	-	-0.13
3.68858e-06	rs673548	2	21091049	3840035	23	5619916	G/A	A	-4.62829	BloodHT12	-	-0.13
3.68858e-06	rs3791675	2	55964813	2750113	6	1539878	C/T	T	4.62829	BloodHT12	-	0.13
3.68858e-06	rs13397985	2	230799467	2350255	14	20136768	T/G	G	4.62829	BloodHT12	AL163195.5	0.13
3.68858e-06	rs2064689	1	67425598	7100630	6	30966348	A/G	G	4.62829	BloodHT12	DDR1	0.13
3.75684e-06	rs3135388	6	32521029	160494	15	56241551	G/A	A	4.62448	BloodHT12+BloodH8v2	AQP9	0.14;0.01
3.80425e-06	rs13281615	8	128424800	Human_RefSeq-8_v2-5080114	13	38945194	A/G	G	-4.62188	BloodH8v2	LHFP	-0.3
3.81527e-06	rs710841	4	82368855	1300091	6	146152434	C/T	T	-4.6212	BloodHT12+BloodH8v2	-	-0.14;-0.03
3.82263e-06	rs12670798	7	21573877	7570050	23	149906159	C/T	T	-4.62082	BloodHT12+BloodH8v2	HMGB3	-0.11;-0.16
3.82263e-06	rs9373124	6	135464902	2690541	18	32646594	C/T	T	-4.62082	BloodHT12+BloodH8v2	C18orf10	-0.11;-0.16
3.85966e-06	rs12485738	3	56840816	2260767	6	36866144	A/G	G	4.61893	BloodHT12+BloodH8v2	RP3-431A14.5	0.12;0.10
3.93095e-06	rs9376092	6	135468837	2690446	17	42648735	A/C	C	-4.61519	BloodHT12+BloodH8v2	MYL4	-0.13;-0.07
4.02669e-06	rs12130333	1	62964365	1990632	2	74610890	C/T	T	4.61019	BloodHT12+BloodH8v2	HTRA2///AUP1	0.12;0.10
4.06561e-06	rs11995824	8	120081881	430372	14	50133044	C/G	G	4.60813	BloodHT12+BloodH8v2	SPG3A	0.12;0.12
4.11278e-06	rs2075555	17	45629290	Human_RefSeq-8_v2-6480377	14	22371507	G/T	T	-4.60573	BloodH8v2	MRPL52	-0.3
4.11278e-06	rs2517713	6	30026078	6220288	6	106652697	G/T	T	-4.60574	BloodHT12+BloodH8v2	PRDM1	-0.11;-0.18
4.18855e-06	rs12913832	15	26039213	4920025	22	49366256	G/A	A	4.60184	BloodHT12+BloodH8v2	CHKB	0.11;0.17
4.20871e-06	rs10798269	1	171576336	1240228	8	82081278	G/A	A	-4.60096	BloodHT12+BloodH8v2	PAG1///AC012533.11	-0.14;0.00
4.21276e-06	rs1513670	17	39162857	3990397	2	176676400	C/T	T	4.60061	BloodHT12+BloodH8v2	HOXD13///AC009336.13	0.13;0.09
4.22085e-06	rs1456893	7	50240218	4490114	11	58144216	A/G	G	-4.60036	BloodHT12+BloodH8v2	CNTF	-0.13;-0.08
4.22085e-06	rs9357152	6	32772938	5340754	19	19890307	A/G	G	-4.60031	BloodHT12+BloodH8v2	ZNF93	-0.14;-0.03
4.23303e-06	rs916977	15	26186959	4920025	22	49366256	C/T	T	4.59965	BloodHT12+BloodH8v2	CHKB	0.11;0.18
4.27386e-06	rs2517713	6	30026078	2350091	11	58075417	G/T	T	-4.59762	BloodHT12+BloodH8v2	LPXN	-0.14;-0.01
4.27386e-06	rs4895441	6	135468266	3170270	1	47425575	A/G	G	-4.59779	BloodHT12+BloodH8v2	PDZK1IP1	-0.12;-0.09
4.29029e-06	rs1551398	8	126609233	6980301	7	107729690	A/G	G	-4.5969	BloodHT12+BloodH8v2	NRCAM	-0.12;-0.13
4.32334e-06	rs2395185	6	32541145	6580270	5	36936486	G/T	T	-4.5953	BloodHT12+BloodH8v2	KRT18	-0.14;0.01
4.37758e-06	rs10995271	10	64108492	7380068	3	130378223	G/C	C	4.59266	BloodHT12	CNBP	0.13
4.37758e-06	rs495337	20	47955737	5260201	6	26348851	A/G	G	4.59266	BloodHT12	HIST1H4F	0.13
4.37758e-06	rs5759167	22	41830156	1260682	8	70522913	G/T	T	-4.59266	BloodHT12	-	-0.13
4.37758e-06	rs910873	20	32635433	7210204	14	39738322	G/A	A	4.59266	BloodHT12	-	0.13
4.37758e-06	rs11865121	16	11074189	4920711	15	79761289	A/C	C	-4.59266	BloodHT12	-	-0.13
4.37758e-06	rs1000778	11	61411881	6760037	11	85114803	A/G	G	-4.59266	BloodHT12	SYTL2	-0.13
4.37758e-06	rs11171739	12	54756892	6510521	11	55756697	C/T	T	-4.59266	BloodHT12	OR5T2	-0.13
4.37758e-06	rs8007661	14	91529711	4920475	11	60746743	C/T	T	4.59266	BloodHT12	PGA3///PGA4///PGA5	0.13
4.37758e-06	rs7112513	11	116542571	6130072	6	149354680	G/A	A	4.59266	BloodHT12	UST	0.13
4.37758e-06	rs10508503	10	16339957	7320390	19	50010347	C/T	T	4.59266	BloodHT12	BCAM	0.13
4.37758e-06	rs3129934	6	32444165	1510598	4	125017945	C/T	T	-4.59266	BloodHT12	-	-0.13
4.37758e-06	rs995030	12	87414802	5050075	11	70203936	A/G	G	4.59266	BloodHT12	SHANK2	0.13
4.37758e-06	rs1321311	6	36730878	60440	16	35000259	C/A	A	4.59266	BloodHT12	-	0.13
4.37758e-06	rs10512248	9	97299524	5260020	5	68830001	T/G	G	-4.59266	BloodHT12	OCLN	-0.13
4.37758e-06	rs1980493	6	32471193	1110300	4	153793684	T/C	C	4.59266	BloodHT12	TMEM154	0.13
4.37758e-06	rs1321311	6	36730878	5570520	16	65515011	C/A	A	-4.59266	BloodHT12	RRAD	-0.13
4.37758e-06	rs3135363	6	32497626	3520327	7	141647526	A/G	G	4.59266	BloodHT12	ENST00000390349	0.13
4.37758e-06	rs2523393	6	29813638	2810692	19	4449593	A/G	G	-4.59266	BloodHT12	KIAA1881///AC011498.7	-0.13
4.37758e-06	rs1800562	6	26201120	2940446	20	36199875	G/A	A	4.59266	BloodHT12	-	0.13
4.37758e-06	rs10938397	4	44877284	2850181	6	58478520	G/A	A	-4.59266	BloodHT12	-	-0.13
4.37758e-06	rs448378	3	170583593	870707	12	79636208	A/G	G	4.59266	BloodHT12	MYF5	0.13
4.37758e-06	rs4505848	4	123351942	5340433	5	149148734	A/G	G	-4.59266	BloodHT12	PPARGC1B	-0.13
4.37758e-06	rs6830062	4	17626828	240382	14	32375910	T/C	C	4.59266	BloodHT12	-	0.13
4.37758e-06	rs673548	2	21091049	3840369	8	74865826	G/A	A	-4.59266	BloodHT12	-	-0.13
4.37758e-06	rs1412337	1	166885265	7650184	5	126480530	A/G	G	4.59266	BloodHT12	-	0.13
4.37758e-06	rs6686842	1	41303458	4250088	3	138976587	T/C	C	-4.59266	BloodHT12	-	-0.13
4.39439e-06	rs628751	6	139880112	3460161	11	61432795	A/C	C	4.59182	BloodHT12+BloodH8v2	RAB3IL1	0.10;0.21
4.39439e-06	rs643381	6	139881116	3460161	11	61432795	A/C	C	4.59182	BloodHT12+BloodH8v2	RAB3IL1	0.10;0.21
4.40705e-06	rs9271366	6	32694832	5960296	3	191514553	A/G	G	4.59125	BloodHT12+BloodH8v2	CLDN1	0.13;0.05
4.43246e-06	rs13208776	6	168684473	2810167	8	124510793	G/A	A	-4.59011	BloodHT12+BloodH8v2	WDYHV1	-0.12;-0.12
4.44522e-06	rs602662	19	53898797	Human_RefSeq-8_v2-2630470	13	94956883	A/G	G	4.58958	BloodH8v2	CLDN10	0.3
4.44522e-06	rs7927894	11	75978964	Human_RefSeq-8_v2-50497	3	49745277	C/T	T	4.58958	BloodH8v2	AMIGO3///GMPPB///IHPK1	0.3
4.44948e-06	rs7776725	7	120820357	4040471	4	71876269	T/C	C	4.58934	BloodHT12+BloodH8v2	RIPX	0.12;0.14
4.46229e-06	rs12899449	15	36782783	3310703	16	29944654	A/G	G	4.58866	BloodHT12+BloodH8v2	AC093512.2///FAM57B	0.13;0.08
4.46656e-06	rs1532085	15	56470658	4860445	2	144739538	G/A	A	-4.58842	BloodHT12+BloodH8v2	GTDC1	-0.13;-0.07
4.47084e-06	rs2523393	6	29813638	1690608	17	19507071	A/G	G	4.58831	BloodHT12+BloodH8v2	ALDH3A2	0.13;0.04
4.53552e-06	rs2523393	6	29813638	2260129	11	59696727	A/G	G	4.5853	BloodHT12+BloodH8v2	-	0.13;0.05
4.53552e-06	rs889312	5	56067641	3460446	1	188523401	C/A	A	-4.58537	BloodHT12+BloodH8v2	FAM5C	-0.13;-0.07
4.57914e-06	rs1701704	12	54698754	5960296	3	191514553	G/T	T	-4.58331	BloodHT12+BloodH8v2	CLDN1	-0.11;-0.14
4.58352e-06	rs10509540	10	90013013	4830543	1	154482461	C/T	T	-4.58319	BloodHT12+BloodH8v2	-	-0.11;-0.19
4.5967e-06	rs2523393	6	29813638	770754	7	2654544	A/G	G	4.58246	BloodHT12+BloodH8v2	TTYH3	0.13;0.07
4.62315e-06	rs9376092	6	135468837	5270689	6	26650845	A/C	C	-4.58137	BloodHT12+BloodH8v2	HMGN4	-0.10;-0.21
4.62315e-06	rs9376092	6	135468837	2690541	18	32646594	A/C	C	-4.58139	BloodHT12+BloodH8v2	C18orf10	-0.11;-0.18
4.65866e-06	rs4699052	4	104357239	3400661	17	18107207	C/T	T	-4.57977	BloodHT12+BloodH8v2	SMCR7	-0.12;-0.14
4.66312e-06	rs9271366	6	32694832	6840241	1	32427173	A/G	G	4.57959	BloodHT12+BloodH8v2	TXLNA	0.14;0.02
4.66312e-06	rs4895441	6	135468266	5270689	6	26650845	A/G	G	4.57952	BloodHT12+BloodH8v2	HMGN4	0.10;0.21
4.66758e-06	rs3135388	6	32521029	70707	3	49024043	G/A	A	4.57935	BloodHT12+BloodH8v2	WDR6	0.13;0.04
4.70791e-06	rs1524058	7	38102802	1430463	11	12165308	C/T	T	-4.57754	BloodHT12+BloodH8v2	MICAL2	-0.11;-0.17
4.70791e-06	rs2523393	6	29813638	5490563	19	60804929	A/G	G	4.57747	BloodHT12+BloodH8v2	ZNF524	0.14;-0.02
4.71691e-06	rs11171739	12	54756892	6580270	5	36936486	C/T	T	-4.57719	BloodHT12+BloodH8v2	KRT18	-0.14;0.01
4.72594e-06	rs10871454	16	30955580	4260215	20	43967516	C/T	T	-4.57671	BloodHT12+BloodH8v2	PLTP	-0.13;-0.08
4.75311e-06	rs2187668	6	32713862	2940424	7	36624865	C/T	T	4.57546	BloodHT12+BloodH8v2	AOAH	0.12;0.12
4.79415e-06	rs4800148	18	18978326	7100162	11	58144216	A/G	G	-4.57361	BloodHT12+BloodH8v2	CNTF	-0.13;-0.08
4.79415e-06	rs9373124	6	135464902	4890181	1	21831846	C/T	T	-4.57374	BloodHT12+BloodH8v2	RAP1GAP	-0.12;-0.14
4.79873e-06	rs3803662	16	51143842	Human_RefSeq-8_v2-6940379	18	12824909	G/A	A	-4.57345	BloodH8v2	PTPN2	-0.3
4.79873e-06	rs2274910	1	159118670	2750242	1	173343718	T/C	C	-4.57344	BloodHT12+BloodH8v2	TNN	-0.13;-0.06
4.8079e-06	rs245201	5	127197111	2000438	22	36203719	A/G	G	-4.57313	BloodHT12+BloodH8v2	MFNG	-0.11;-0.18
4.83091e-06	rs10260404	7	153841731	2630195	2	85669531	C/T	T	-4.5721	BloodHT12+BloodH8v2	VAMP5	-0.12;-0.11
4.83091e-06	rs314276	6	105514692	6370392	9	134496907	A/C	C	4.5721	BloodHT12+BloodH8v2	DDX31	0.12;0.11
4.86794e-06	rs3849942	9	27533281	2320373	12	54631551	C/T	T	-4.57042	BloodHT12+BloodH8v2	DGKA///SILV	-0.13;-0.06
4.90057e-06	rs628751	6	139880112	730221	10	17685675	A/C	C	-4.56909	BloodHT12+BloodH8v2	PTPLA	-0.10;-0.21
4.90057e-06	rs643381	6	139881116	730221	10	17685675	A/C	C	-4.56909	BloodHT12+BloodH8v2	PTPLA	-0.10;-0.21
4.90993e-06	rs10871290	16	73030197	6250767	17	71343649	C/T	T	-4.56878	BloodHT12+BloodH8v2	UNC13D	-0.11;-0.15
4.90993e-06	rs10767971	11	32852240	2690707	12	56182409	C/T	T	-4.56879	BloodHT12+BloodH8v2	MARS	-0.12;-0.11
4.9334e-06	rs9483788	6	135477194	6550064	19	12772248	T/C	C	4.56769	BloodHT12+BloodH8v2	PRDX2	0.11;0.16
4.93811e-06	rs9271366	6	32694832	6420731	2	113128933	A/G	G	4.56745	BloodHT12+BloodH8v2	SLC20A1	0.13;0.04
4.93811e-06	rs2523393	6	29813638	3840053	2	63946899	A/G	G	4.56745	BloodHT12+BloodH8v2	UGP2	0.13;0.04
4.95226e-06	rs7221109	17	36023812	4050192	21	43195122	C/T	T	4.56683	BloodHT12+BloodH8v2	NDUFV3	0.12;0.12
5.01403e-06	rs2647044	6	32775888	2940424	7	36624865	G/A	A	4.56424	BloodHT12+BloodH8v2	AOAH	0.12;0.13
5.0524e-06	rs2292239	12	54768447	2850112	9	137978842	G/T	T	-4.5628	BloodHT12+BloodH8v2	UBAC1	-0.12;-0.11
5.07653e-06	rs9357152	6	32772938	1090739	2	108620666	A/G	G	4.56163	BloodHT12+BloodH8v2	LIMS1	0.11;0.16
5.18401e-06	rs2237892	11	2796327	4830239	1	224939831	C/T	T	-4.55732	BloodH8v2	ITPKB	-0.3
5.18401e-06	rs992037	6	161921426	Human_RefSeq-8_v2-4070202	14	64106111	C/T	T	4.55732	BloodH8v2	C14orf50	0.3
5.18894e-06	rs1463605	12	30005150	6960601	13	111615893	C/G	G	4.55703	BloodHT12	-	0.13
5.18894e-06	rs2075555	17	45629290	240164	18	57610830	G/T	T	-4.55703	BloodHT12	-	-0.13
5.18894e-06	rs680379	20	12917400	3940259	2	70131894	A/G	G	-4.55703	BloodHT12	-	-0.13
5.18894e-06	rs2117032	12	20965389	4560019	2	8987739	T/C	C	4.55703	BloodHT12	MBOAT2	0.13
5.18894e-06	rs2292239	12	54768447	1010296	5	96258662	G/T	T	-4.55703	BloodHT12	LRAP	-0.13
5.18894e-06	rs11065987	12	110556807	6650035	12	88628314	A/G	G	-4.55703	BloodHT12	-	-0.13
5.18894e-06	rs11171739	12	54756892	4880333	17	23627925	C/T	T	-4.55703	BloodHT12	ENST00000385109///ENST00000331644	-0.13
5.18894e-06	rs7111341	11	2169742	650471	20	61951791	C/T	T	4.55703	BloodHT12	-	0.13
5.18894e-06	rs7776725	7	120820357	1740017	14	64914714	T/C	C	4.55703	BloodHT12	-	0.13
5.18894e-06	rs11171739	12	54756892	5130563	5	179686613	C/T	T	-4.55703	BloodHT12	GFPT2	-0.13
5.18894e-06	rs9264942	6	31382359	6380347	22	40368619	C/T	T	-4.55703	BloodHT12	XRCC6	-0.13
5.18894e-06	rs17445836	16	84575164	6180021	17	26732559	A/G	G	4.55703	BloodHT12	-	0.13
5.18894e-06	rs7804356	7	26858190	1850471	11	71388488	C/T	T	-4.55703	BloodHT12	ILI8BP	-0.13
5.18894e-06	rs6590330	11	127816269	4010735	1	150000706	A/G	G	-4.55703	BloodHT12	MRPL9	-0.13
5.18894e-06	rs9272219	6	32710247	6380347	22	40368619	G/T	T	-4.55703	BloodHT12	XRCC6	-0.13
5.18894e-06	rs946053	9	116089712	1850360	5	139874664	G/T	T	-4.55703	BloodHT12	SRA1///ANKHD1-EIF4EBP3	-0.13
5.18894e-06	rs2517713	6	30026078	610154	19	56556984	G/T	T	-4.55703	BloodHT12	ETFB///CLDND2	-0.13
5.18894e-06	rs1183201	6	25931423	2490128	16	22629434	A/T	T	-4.55703	BloodHT12	-	-0.13
5.18894e-06	rs12191877	6	31360904	1110300	4	153793684	C/T	T	-4.55703	BloodHT12	TMEM154	-0.13
5.18894e-06	rs3135363	6	32497626	6380347	22	40368619	A/G	G	-4.55703	BloodHT12	XRCC6	-0.13
5.18894e-06	rs3130340	6	32352605	1110300	4	153793684	T/C	C	4.55703	BloodHT12	TMEM154	0.13
5.18894e-06	rs2523393	6	29813638	4200743	3	47011187	A/G	G	-4.55703	BloodHT12	AC094020.2	-0.13
5.18894e-06	rs365132	5	176311180	5690181	4	175483010	G/T	T	-4.55703	BloodHT12	KIAA1712	-0.13
5.18894e-06	rs2046210	6	151990059	6940181	10	124598405	A/G	G	-4.55703	BloodHT12	CUZD1///FAM24B///AC073585.8	-0.13
5.18894e-06	rs766432	2	60573474	3290386	11	64456433	A/C	C	4.55703	BloodHT12	PPP2R5B///GPHA2	0.13
5.18894e-06	rs6725887	2	203454130	4070138	4	157150679	T/C	C	4.55703	BloodHT12	-	0.13
5.18894e-06	rs6429082	1	233666752	4590187	3	139212905	C/T	T	4.55703	BloodHT12	CLDN18	0.13
5.18894e-06	rs2251746	1	157538684	3890021	12	108232530	T/C	C	4.55703	BloodHT12	-	0.13
5.18894e-06	rs2794520	1	157945440	6330707	13	49092618	T/C	C	4.55703	BloodHT12	AL135901.23	0.13
5.18894e-06	rs11249433	1	120982136	1850754	1	143077385	A/G	G	-4.55703	BloodHT12	-	-0.13
5.18894e-06	rs7552393	1	84027139	6770451	6	139688595	A/G	G	-4.55703	BloodHT12	-	-0.13
5.18894e-06	rs12753193	1	65942267	270646	17	15883541	A/G	G	4.55703	BloodHT12	-	0.13
5.19388e-06	rs2310173	2	102030060	380168	9	129623818	G/T	T	-4.55681	BloodHT12+BloodH8v2	FPGS///ENG	-0.12;-0.11
5.20873e-06	rs7020996	9	22119579	4610161	2	10970657	C/T	T	4.55626	BloodHT12+BloodH8v2	KCNF1	0.14;0.00
5.22363e-06	rs2523393	6	29813638	3780450	16	86605482	A/G	G	4.5557	BloodHT12+BloodH8v2	BANP	0.13;0.07
5.2286e-06	rs11931074	4	90858538	3610367	19	62010814	G/T	T	-4.55555	BloodHT12+BloodH8v2	ZIM2	-0.13;-0.04
5.24354e-06	rs7759938	6	105485647	6370392	9	134496907	C/T	T	4.55481	BloodHT12+BloodH8v2	DDX31	0.12;0.12
5.26854e-06	rs9268877	6	32539125	6580270	5	36936486	A/G	G	-4.55398	BloodHT12+BloodH8v2	KRT18	-0.15;0.03
5.32901e-06	rs967417	20	6568893	2230397	22	18276199	A/G	G	4.55144	BloodHT12+BloodH8v2	TXNRD2	0.12;0.12
5.34932e-06	rs6511720	19	11063306	6330682	17	69877787	G/T	T	-4.55069	BloodHT12+BloodH8v2	GPR142	-0.10;-0.20
5.41581e-06	rs910316	14	74695795	4610674	6	26479952	A/C	C	-4.54811	BloodHT12+BloodH8v2	BTN3A2	-0.12;-0.11
5.43127e-06	rs9483788	6	135477194	3170270	1	47425575	T/C	C	-4.54756	BloodHT12+BloodH8v2	PDZK1IP1	-0.12;-0.10
5.43127e-06	rs7679673	4	106280983	5260164	4	87463546	A/C	C	-4.54756	BloodHT12+BloodH8v2	MAPK10	-0.12;-0.10
5.45195e-06	rs1016988	5	131772473	2680482	13	102220242	T/C	C	4.54668	BloodHT12+BloodH8v2	C13orf27	0.13;0.07
5.4831e-06	rs185819	6	32158045	1090739	2	108620666	C/T	T	-4.54543	BloodHT12+BloodH8v2	LIMS1	-0.12;-0.12
5.5723e-06	rs628751	6	139880112	4890181	1	21831846	A/C	C	-4.54218	BloodHT12+BloodH8v2	RAP1GAP	-0.11;-0.15
5.5723e-06	rs643381	6	139881116	4890181	1	21831846	A/C	C	-4.54218	BloodHT12+BloodH8v2	RAP1GAP	-0.11;-0.15
5.5988e-06	rs884205	18	58205837	Human_RefSeq-8_v2-730021	7	115661964	C/A	A	4.5412	BloodH8v2	TES	0.29
5.5988e-06	rs12708716	16	11087374	Human_RefSeq-8_v2-1400487	2	86692910	A/G	G	4.5412	BloodH8v2	VPS24	0.3
5.5988e-06	rs1447295	8	128554220	Human_RefSeq-8_v2-5900523	4	5068972	C/A	A	4.5412	BloodH8v2	CYTL1	0.29
5.5988e-06	rs10914144	1	170216373	Human_RefSeq-8_v2-7160735	3	152127391	C/T	T	4.5412	BloodH8v2	-	0.29
5.60944e-06	rs6725887	2	203454130	5270524	18	75368067	T/C	C	-4.54064	BloodHT12+BloodH8v2	NFATC1	-0.13;-0.04
5.67903e-06	rs2517713	6	30026078	3450180	12	111846977	G/T	T	4.53819	BloodHT12+BloodH8v2	OAS1	0.14;0.00
5.77128e-06	rs3129934	6	32444165	70707	3	49024043	C/T	T	4.53478	BloodHT12+BloodH8v2	WDR6	0.13;0.03
5.7877e-06	rs445114	8	128392363	1090730	9	102002289	C/T	T	-4.53417	BloodHT12+BloodH8v2	INVS	-0.12;-0.12
5.80418e-06	rs4613763	5	40428485	610164	6	112195255	C/T	T	-4.53343	BloodHT12+BloodH8v2	FYN	-0.12;-0.11
5.83173e-06	rs7679	20	44009909	5810008	20	34474085	C/T	T	4.53257	BloodHT12+BloodH8v2	DLGAP4	0.11;0.14
5.89837e-06	rs17267292	13	92121147	4760056	6	80697598	C/T	T	4.5301	BloodHT12+BloodH8v2	ELOVL4	0.11;0.15
5.89837e-06	rs2523393	6	29813638	7570397	16	25165585	A/G	G	-4.53012	BloodHT12+BloodH8v2	ZKSCAN2	-0.12;-0.11
5.90955e-06	rs11171739	12	54756892	110100	15	55543104	C/T	T	-4.52965	BloodHT12+BloodH8v2	CGNL1	-0.14;0.01
5.92635e-06	rs560887	2	169471394	1170736	16	56627543	C/T	T	4.52901	BloodHT12+BloodH8v2	MMP15	0.11;0.16
6.00537e-06	rs1701704	12	54698754	1980632	9	33022259	G/T	T	-4.52631	BloodHT12+BloodH8v2	DNAJA1	-0.14;0.00
6.01675e-06	rs11203203	21	42709255	5820017	15	50235636	A/G	G	-4.52592	BloodHT12+BloodH8v2	GNB5	-0.14;-0.02
6.01675e-06	rs1517484	2	225946154	3360349	4	154101941	C/T	T	4.52588	BloodHT12+BloodH8v2	FHDC1	0.13;0.07
6.03955e-06	rs10906982	15	82359162	Human_RefSeq-8_v2-3310538	1	24570677	T/A	A	4.52509	BloodH8v2	C1orf201///GRHL3	0.29
6.03955e-06	rs9303521	17	41160977	Human_RefSeq-8_v2-430563	17	71477130	G/T	T	-4.52509	BloodH8v2	ACOX1	-0.29
6.03955e-06	rs4842838	15	82373128	Human_RefSeq-8_v2-3310538	1	24570677	G/T	T	4.52509	BloodH8v2	C1orf201///GRHL3	0.29
6.05098e-06	rs4977574	9	22088574	2640369	6	159133599	A/G	G	-4.52477	BloodHT12+BloodH8v2	VIL2	-0.12;-0.12
6.05098e-06	rs10496262	2	81604635	4780010	17	38832954	A/C	C	-4.52477	BloodHT12+BloodH8v2	ARL4D	-0.12;-0.12
6.06817e-06	rs29232	6	29719410	1690184	8	101372593	C/T	T	4.52413	BloodHT12+BloodH8v2	RNF19A	0.12;0.11
6.07966e-06	rs2517713	6	30026078	1070451	4	122823091	G/T	T	4.52363	BloodHT12+BloodH8v2	ANXA5	0.12;0.10
6.08541e-06	rs2292239	12	54768447	3370349	6	32024623	G/T	T	4.52346	BloodHT12+BloodH8v2	CFB	0.14;0.00
6.1432e-06	rs29941	19	39001372	3400068	21	44707617	G/A	A	-4.52141	BloodHT12	-	-0.13
6.1432e-06	rs11203203	21	42709255	580142	2	179029386	A/G	G	-4.52141	BloodHT12	DFNB59	-0.13
6.1432e-06	rs2203512	16	26963956	940343	12	64052850	A/G	G	-4.52141	BloodHT12	MSRB3	-0.13
6.1432e-06	rs11239550	10	45344735	5910358	1	150395511	A/G	G	4.52141	BloodHT12	RPTN	0.13
6.1432e-06	rs1970546	20	59287333	50039	10	79578407	A/G	G	-4.52141	BloodHT12	-	-0.13
6.1432e-06	rs885389	12	130187715	4830368	13	22642090	A/G	G	-4.52141	BloodHT12	-	-0.13
6.1432e-06	rs2156552	18	45435666	7000497	14	28696587	A/T	T	-4.52141	BloodHT12	-	-0.13
6.1432e-06	rs561241	13	112808035	2900431	5	109248144	T/C	C	4.52141	BloodHT12	-	0.13
6.1432e-06	rs4343	17	58919763	5690220	10	60734130	A/G	G	-4.52141	BloodHT12	FAM13C1	-0.13
6.1432e-06	rs12678919	8	19888502	4560402	7	137499582	A/G	G	4.52141	BloodHT12	-	0.13
6.1432e-06	rs3760318	17	26271841	870070	23	88149008	A/G	G	4.52141	BloodHT12	-	0.13
6.1432e-06	rs11171739	12	54756892	6370682	23	48718690	C/T	T	4.52141	BloodHT12	GRIPAP1	0.13
6.1432e-06	rs3817198	11	1865582	3940100	18	46426338	C/T	T	4.52141	BloodHT12	MAPK4	0.13
6.1432e-06	rs9268645	6	32516505	4780202	19	46076840	C/G	G	-4.52141	BloodHT12	CYP2A7	-0.13
6.1432e-06	rs1701704	12	54698754	3940500	2	19418296	G/T	T	-4.52141	BloodHT12	OSR1	-0.13
6.1432e-06	rs2517713	6	30026078	780255	4	191110159	G/T	T	4.52141	BloodHT12	FRG1	0.13
6.1432e-06	rs4725982	7	150268796	3520349	6	90878075	C/T	T	4.52141	BloodHT12	BACH2	0.13
6.1432e-06	rs9271366	6	32694832	6060630	17	36935781	A/G	G	4.52141	BloodHT12	KRT19	0.13
6.1432e-06	rs2075292	11	116237722	1430059	4	172216794	T/G	G	4.52141	BloodHT12	-	0.13
6.1432e-06	rs2277027	5	156864954	3400762	6	86193874	C/A	A	4.52141	BloodHT12	RP11-30P6.4///ENST00000398368	0.13
6.1432e-06	rs9399137	6	135460711	3140750	20	55408873	C/T	T	4.52141	BloodHT12	RBM38///ENST00000344785	0.13
6.1432e-06	rs10484554	6	31382534	1110300	4	153793684	C/T	T	-4.52141	BloodHT12	TMEM154	-0.13
6.1432e-06	rs4324798	6	28884096	1110300	4	153793684	G/A	A	4.52141	BloodHT12	TMEM154	0.13
6.1432e-06	rs9357152	6	32772938	380113	2	188128482	A/G	G	4.52141	BloodHT12	-	0.13
6.1432e-06	rs3135388	6	32521029	6060630	17	36935781	G/A	A	4.52141	BloodHT12	KRT19	0.13
6.1432e-06	rs2523393	6	29813638	6900630	1	201976665	A/G	G	-4.52141	BloodHT12	ATP2B4	-0.13
6.1432e-06	rs6441961	3	46327388	130463	19	45089088	C/T	T	4.52141	BloodHT12	FCGBP	0.13
6.1432e-06	rs887829	2	234333309	6110373	1	158146745	T/C	C	-4.52141	BloodHT12	-	-0.13
6.1432e-06	rs6742078	2	234337378	6110373	1	158146745	T/G	G	-4.52141	BloodHT12	-	-0.13
6.1432e-06	rs882300	2	136692725	1450286	5	59919874	C/T	T	4.52141	BloodHT12	-	0.13
6.1432e-06	rs12485738	3	56840816	2900068	10	75488897	A/G	G	4.52141	BloodHT12	VCL	0.13
6.1432e-06	rs6732426	2	43441008	5820309	11	8744478	C/T	T	4.52141	BloodHT12	ST5	0.13
6.1432e-06	rs3791675	2	55964813	4880674	7	52766759	C/T	T	4.52141	BloodHT12	-	0.13
6.1432e-06	rs3791679	2	55950396	4880674	7	52766759	A/G	G	4.52141	BloodHT12	-	0.13
6.1432e-06	rs7553007	1	157965173	6330707	13	49092618	A/G	G	4.52141	BloodHT12	AL135901.23	0.13
6.1432e-06	rs4085613	1	150816642	510544	17	54145825	G/T	T	-4.52141	BloodHT12	RAD51C	-0.13
6.1432e-06	rs11803731	1	150349949	2900053	23	1368260	A/T	T	4.52141	BloodHT12	CSF2RA	0.13
6.17229e-06	rs8102476	19	43427453	20243	12	106664909	C/T	T	-4.52053	BloodHT12+BloodH8v2	PRDM4	-0.10;-0.21
6.18981e-06	rs281437	19	10258238	240541	2	21099128	C/T	T	4.51998	BloodHT12+BloodH8v2	APOB	0.14;0.02
6.18981e-06	rs9317284	13	62532351	3850463	8	10427114	G/T	T	-4.52	BloodHT12+BloodH8v2	UNQ9391	-0.10;-0.23
6.22499e-06	rs6700896	1	65862370	430376	23	1506938	T/C	C	-4.51877	BloodHT12+BloodH8v2	ASMTL	-0.12;-0.12
6.23676e-06	rs1122794	16	249156	4210762	15	86807668	A/C	C	4.51839	BloodHT12+BloodH8v2	MRPL46	0.11;0.17
6.23676e-06	rs4895441	6	135468266	2690541	18	32646594	A/G	G	4.51839	BloodHT12+BloodH8v2	C18orf10	0.11;0.17
6.27811e-06	rs1728785	16	67148731	1570373	19	19440036	A/C	C	-4.51689	BloodHT12+BloodH8v2	GATAD2A	-0.11;-0.16
6.29592e-06	rs7538876	1	17594950	3890328	10	76531586	G/A	A	4.51622	BloodHT12+BloodH8v2	DUSP13	0.10;0.21
6.30187e-06	rs992037	6	161921426	6960181	6	133178529	C/T	T	4.51618	BloodHT12+BloodH8v2	RPS12///SNORD101	0.11;0.18
6.31974e-06	rs7819412	8	11082571	6650196	8	86295437	A/G	G	4.51559	BloodHT12+BloodH8v2	E2F5	0.11;0.15
6.36162e-06	rs967417	20	6568893	150681	1	85918884	A/G	G	-4.51415	BloodHT12+BloodH8v2	ZNHIT6	-0.13;-0.08
6.36763e-06	rs2523393	6	29813638	2360138	16	2511083	A/G	G	4.51396	BloodHT12+BloodH8v2	ATP6V0C///AMDHD2	0.13;0.07
6.37965e-06	rs10496265	2	81522319	4780010	17	38832954	C/T	T	-4.51354	BloodHT12+BloodH8v2	ARL4D	-0.12;-0.13
6.44011e-06	rs2523393	6	29813638	3190379	1	92031317	A/G	G	-4.51157	BloodHT12+BloodH8v2	TGFBR3	-0.14;0.01
6.45836e-06	rs2064689	1	67425598	4010129	6	84676476	A/G	G	4.51099	BloodHT12+BloodH8v2	CYB5R4	0.13;0.03
6.48888e-06	rs2523393	6	29813638	7570411	20	33735356	A/G	G	-4.50993	BloodHT12+BloodH8v2	NFS1	-0.15;0.07
6.51953e-06	rs17291045	4	161726347	Human_RefSeq-8_v2-2750474	5	140779117	C/T	T	4.50898	BloodH8v2	PCDHGA2///PCDHGA3	0.29
6.53799e-06	rs2292239	12	54768447	1980632	9	33022259	G/T	T	4.50827	BloodHT12+BloodH8v2	DNAJA1	0.14;0.01
6.56268e-06	rs1335532	1	116902480	3870291	2	191028306	A/G	G	-4.50753	BloodHT12+BloodH8v2	MFSD6	-0.12;-0.13
6.61233e-06	rs3825942	15	72006635	5900504	6	34717826	G/A	A	4.5058	BloodHT12+BloodH8v2	RP3-391O22.4	0.11;0.18
6.64355e-06	rs1182188	7	2836511	6660369	6	10669014	T/C	C	-4.50492	BloodHT12+BloodH8v2	GCNT2	-0.13;-0.05
6.66862e-06	rs4843747	16	86548552	1850156	8	8597758	C/A	A	-4.50413	BloodHT12+BloodH8v2	AC087269.5	-0.12;-0.12
6.68119e-06	rs2279590	8	27512170	1430324	5	140799115	C/T	T	-4.50373	BloodHT12+BloodH8v2	PCDHGA2///PCDHGA3///PCDHGA6///PCDHGA8///PCDHGB7///PCDHGA11	-0.10;-0.19
6.68748e-06	rs2517713	6	30026078	3800487	20	47296669	G/T	T	-4.50345	BloodHT12+BloodH8v2	ZNFX1	-0.12;-0.11
6.73804e-06	rs2517713	6	30026078	2470161	19	34853003	G/T	T	-4.50195	BloodHT12+BloodH8v2	PLEKHF1	-0.13;-0.04
6.73804e-06	rs2523393	6	29813638	6550164	8	6781975	A/G	G	-4.50195	BloodHT12+BloodH8v2	DEFA4	-0.13;-0.05
6.80814e-06	rs11602954	11	192856	70592	10	75527162	G/A	A	4.4997	BloodHT12+BloodH8v2	VCL///AP3M1	0.12;0.09
6.91137e-06	rs9376092	6	135468837	3170270	1	47425575	A/C	C	4.49653	BloodHT12+BloodH8v2	PDZK1IP1	0.12;0.09
6.93089e-06	rs11171739	12	54756892	1230228	16	760964	C/T	T	-4.496	BloodHT12+BloodH8v2	MSLN///MSLNL	-0.13;-0.05
6.98976e-06	rs2517713	6	30026078	160762	9	21193896	G/T	T	4.49412	BloodHT12+BloodH8v2	IFNA4///IFNA14	0.10;0.21
7.02928e-06	rs11084753	19	39013977	Human_RefSeq-8_v2-520170	4	5579105	G/A	A	4.49288	BloodH8v2	C4orf6	0.29
7.06901e-06	rs11648785	16	88612062	4040541	3	115355418	C/T	T	-4.49167	BloodHT12+BloodH8v2	DRD3	-0.10;-0.20
7.06901e-06	rs7517847	1	67454257	1740682	16	46172198	G/T	T	4.49167	BloodHT12+BloodH8v2	PHKB	0.10;0.20
7.11563e-06	rs211718	1	75879263	3390201	12	10092187	C/T	T	4.49038	BloodHT12+BloodH8v2	CLEC9A	0.11;0.13
7.12232e-06	rs11171739	12	54756892	4760553	5	50720511	C/T	T	-4.49004	BloodHT12+BloodH8v2	ISL1	-0.13;-0.05
7.14241e-06	rs2681492	12	88537220	4040731	4	151702083	C/T	T	4.4895	BloodHT12+BloodH8v2	MAB21L2///LRBA	0.12;0.12
7.16928e-06	rs11465804	1	67475114	4730674	5	36203924	G/T	T	4.48877	BloodHT12+BloodH8v2	SKP2	0.12;0.11
7.18949e-06	rs7819412	8	11082571	3780193	1	159947075	A/G	G	4.48819	BloodHT12+BloodH8v2	FCRLA	0.12;0.10
7.20976e-06	rs472913	1	60868146	3940070	23	151035141	C/G	G	4.48742	BloodHT12+BloodH8v2	MAGEA5	0.12;0.08
7.26409e-06	rs10934853	3	129521063	540523	9	35947628	A/C	C	-4.48594	BloodHT12+BloodH8v2	OR2S2	-0.09;-0.24
7.2709e-06	rs7169431	15	54128188	3360564	15	33217100	G/A	A	4.4858	BloodHT12	-	0.13
7.2709e-06	rs4809324	20	61788664	7610180	3	127492667	T/C	C	-4.4858	BloodHT12	-	-0.13
7.2709e-06	rs1122608	19	11024601	5700482	17	3486081	G/T	T	-4.4858	BloodHT12	CARKL///CTNS	-0.13
7.2709e-06	rs6110278	20	14336215	2810152	22	36079473	C/T	T	-4.4858	BloodHT12	Z94160.1	-0.13
7.2709e-06	rs6068020	20	49993059	2750082	6	109609362	C/T	T	4.4858	BloodHT12	C6orf183	0.13
7.2709e-06	rs9303521	17	41160977	6290463	17	63331599	G/T	T	4.4858	BloodHT12	FALZ	0.13
7.2709e-06	rs13277113	8	11386595	6590056	7	8919933	G/A	A	-4.4858	BloodHT12	-	-0.13
7.2709e-06	rs4889294	16	79861260	3610292	9	116940275	C/T	T	-4.4858	BloodHT12	-	-0.13
7.2709e-06	rs1896312	12	113830807	1050377	19	17336211	C/T	T	-4.4858	BloodHT12	PLVAP	-0.13
7.2709e-06	rs4842838	15	82373128	7050082	19	11548621	G/T	T	-4.4858	BloodHT12	ACP5	-0.13
7.2709e-06	rs11171739	12	54756892	7610170	1	159117314	C/T	T	-4.4858	BloodHT12	ITLN1	-0.13
7.2709e-06	rs6929137	6	151978370	3290553	8	109275811	A/G	G	4.4858	BloodHT12	-	0.13
7.2709e-06	rs4626664	9	9251737	2190092	17	59315218	G/A	A	-4.4858	BloodHT12	CSH1	-0.13
7.2709e-06	rs2517713	6	30026078	1740497	15	61307904	G/T	T	-4.4858	BloodHT12	RAB8B	-0.13
7.2709e-06	rs11185790	10	91362513	1300170	5	42992843	G/A	A	-4.4858	BloodHT12	-	-0.13
7.2709e-06	rs3135388	6	32521029	1510598	4	125017945	G/A	A	-4.4858	BloodHT12	-	-0.13
7.2709e-06	rs2517713	6	30026078	5490433	1	152844130	G/T	T	-4.4858	BloodHT12	ADAR	-0.13
7.2709e-06	rs10484554	6	31382534	1240095	16	19036615	C/T	T	4.4858	BloodHT12	ITPRIPL2	0.13
7.2709e-06	rs7819412	8	11082571	770167	17	59361639	A/G	G	4.4858	BloodHT12	CD79B	0.13
7.2709e-06	rs9372078	6	150955654	5960148	1	20236485	A/T	T	-4.4858	BloodHT12	PLA2G5	-0.13
7.2709e-06	rs245201	5	127197111	1240458	7	150723598	A/G	G	-4.4858	BloodHT12	WDR86	-0.13
7.2709e-06	rs1591830	6	150693593	7330270	18	75983560	G/A	A	4.4858	BloodHT12	ADNP2	0.13
7.2709e-06	rs10503887	8	31752989	940228	19	20939788	G/T	T	4.4858	BloodHT12	-	0.13
7.2709e-06	rs2523393	6	29813638	5860520	6	70395111	A/G	G	4.4858	BloodHT12	-	0.13
7.2709e-06	rs13147758	4	145679680	2630601	11	72789665	A/G	G	-4.4858	BloodHT12	-	-0.13
7.2709e-06	rs2523393	6	29813638	840446	17	58870427	A/G	G	-4.4858	BloodHT12	CYB561	-0.13
7.2709e-06	rs1828591	4	145700230	2630601	11	72789665	A/G	G	-4.4858	BloodHT12	-	-0.13
7.2709e-06	rs7776054	6	135460609	3140750	20	55408873	A/G	G	-4.4858	BloodHT12	RBM38///ENST00000344785	-0.13
7.2709e-06	rs401681	5	1375087	5890670	12	27076102	T/C	C	4.4858	BloodHT12	-	0.13
7.2709e-06	rs7759938	6	105485647	4280538	18	10906561	C/T	T	4.4858	BloodHT12	-	0.13
7.2709e-06	rs2187668	6	32713862	5490768	16	56238234	C/T	T	4.4858	BloodHT12	GPR56	0.13
7.2709e-06	rs12210050	6	420489	3290719	16	75364169	C/T	T	-4.4858	BloodHT12	-	-0.13
7.2709e-06	rs864643	3	39530584	4760520	8	55216671	A/G	G	4.4858	BloodHT12	MRPL15	0.13
7.2709e-06	rs13129697	4	9536065	3370703	11	61319005	G/T	T	4.4858	BloodHT12	FEN1	0.13
7.2709e-06	rs2286963	2	210768295	2140253	4	28913821	G/T	T	-4.4858	BloodHT12	-	-0.13
7.2709e-06	rs13129697	4	9536065	1850608	23	27540142	G/T	T	-4.4858	BloodHT12	AC079902.15	-0.13
7.2709e-06	rs231735	2	204402121	3060161	11	62378759	G/T	T	4.4858	BloodHT12	SNORD30///SNORD29///SNORD28///SNORD27///SNORD26///SNORD25	0.13
7.2709e-06	rs6763931	3	142585523	360286	17	9953150	A/G	G	-4.4858	BloodHT12	GAS7	-0.13
7.2709e-06	rs7578597	2	43586327	2370386	20	2618906	T/C	C	4.4858	BloodHT12	-	0.13
7.2709e-06	rs6830062	4	17626828	5090014	11	82662588	T/C	C	4.4858	BloodHT12	CCDC90B	0.13
7.2709e-06	rs4537545	1	152685503	7150079	17	39645852	C/T	T	-4.4858	BloodHT12	UBTF	-0.13
7.2709e-06	rs10923931	1	120319482	6350398	4	10097325	G/T	T	-4.4858	BloodHT12	-	-0.13
7.28456e-06	rs2300747	1	116905738	3870291	2	191028306	A/G	G	-4.4854	BloodHT12+BloodH8v2	MFSD6	-0.11;-0.14
7.367e-06	rs2517713	6	30026078	3780450	16	86605482	G/T	T	4.48282	BloodHT12+BloodH8v2	BANP	0.15;-0.06
7.37391e-06	rs17234657	5	40437266	610164	6	112195255	G/T	T	-4.48277	BloodHT12+BloodH8v2	FYN	-0.12;-0.11
7.40161e-06	rs653178	12	110492139	4810187	2	191564651	C/T	T	-4.48184	BloodHT12+BloodH8v2	STAT1	-0.11;-0.14
7.42941e-06	rs10958409	8	55489644	5360681	9	8656490	G/A	A	4.48116	BloodHT12+BloodH8v2	PTPRD	0.13;0.03
7.48531e-06	rs10472828	5	32924575	4830373	6	24888724	T/C	C	4.47948	BloodHT12+BloodH8v2	GMNN	0.12;0.10
7.52751e-06	rs9271366	6	32694832	3940148	18	11833704	A/G	G	-4.47837	BloodHT12+BloodH8v2	GNAL	-0.14;-0.02
7.52751e-06	rs9399137	6	135460711	5270689	6	26650845	C/T	T	-4.47832	BloodHT12+BloodH8v2	HMGN4	-0.10;-0.22
7.52751e-06	rs7776054	6	135460609	5270689	6	26650845	A/G	G	4.47832	BloodHT12+BloodH8v2	HMGN4	0.10;0.22
7.53456e-06	rs2941740	6	152051331	4860356	6	42002852	A/G	G	4.47814	BloodHT12+BloodH8v2	BYSL	0.13;0.05
7.58412e-06	rs10500264	19	38442154	3310520	6	132711622	G/A	A	-4.47679	BloodH8v2	MOXD1	-0.29
7.58412e-06	rs12251307	10	6163501	Human_RefSeq-8_v2-7150553	14	23750826	C/T	T	4.47679	BloodH8v2	CHMP4A	0.29
7.70576e-06	rs9929218	16	67378447	840215	20	36788974	A/G	G	4.47321	BloodHT12+BloodH8v2	SLC32A1	0.10;0.18
7.72742e-06	rs2941740	6	152051331	270458	8	76084438	A/G	G	4.47264	BloodHT12+BloodH8v2	CRISPLD1	0.12;0.08
7.7419e-06	rs1892534	1	65878532	5820427	1	26317760	C/T	T	-4.47229	BloodHT12+BloodH8v2	PDIK1L	-0.13;-0.03
7.80005e-06	rs1888414	21	20699601	1410475	17	75384129	C/T	T	-4.47078	BloodHT12+BloodH8v2	CBX8	-0.12;-0.11
7.86596e-06	rs4977756	9	22058652	6900215	6	158521406	A/G	G	-4.46887	BloodHT12+BloodH8v2	RP11-120J8.2	-0.11;-0.12
7.89543e-06	rs561241	13	112808035	4060026	1	98281515	T/C	C	4.46811	BloodHT12+BloodH8v2	-	0.12;0.11
7.94725e-06	rs1799853	10	96692037	3440402	7	1542492	C/T	T	4.46667	BloodHT12+BloodH8v2	MAFK///AC093734.3	0.14;0.00
7.99193e-06	rs3791679	2	55950396	1570184	1	153027959	A/G	G	4.46547	BloodHT12+BloodH8v2	KCNN3	0.12;0.12
8.02185e-06	rs139909	22	39027527	5420274	4	68295050	T/C	C	4.46479	BloodHT12+BloodH8v2	GNRHR	0.12;0.11
8.1502e-06	rs7202877	16	73804746	3890524	9	131633389	T/G	G	4.46127	BloodHT12+BloodH8v2	C9orf78	0.11;0.14
8.17305e-06	rs189897	3	37493549	Human_RefSeq-8_v2-7100520	4	1898326	A/T	T	4.46071	BloodH8v2	WHSC1	0.29
8.18832e-06	rs1376877	2	203980335	6380228	10	114151016	T/C	C	-4.4604	BloodHT12+BloodH8v2	ACSL5	-0.13;-0.02
8.28824e-06	rs2517713	6	30026078	3440091	23	153392726	G/T	T	4.45774	BloodHT12+BloodH8v2	FAM3A	0.11;0.13
8.29597e-06	rs7498665	16	28790742	3140168	3	132391570	A/G	G	4.4574	BloodHT12+BloodH8v2	NEK11	0.13;0.06
8.30371e-06	rs2108225	7	107240339	270458	8	76084438	A/G	G	4.45731	BloodHT12+BloodH8v2	CRISPLD1	0.13;0.04
8.47577e-06	rs17036101	3	12252845	6760767	11	5964241	G/A	A	4.4528	BloodHT12+BloodH8v2	OR52L1	0.12;0.11
8.51535e-06	rs2277027	5	156864954	4590408	8	101380337	C/A	A	-4.45189	BloodHT12+BloodH8v2	RNF19A	-0.12;-0.08
8.51535e-06	rs1024020	4	131357211	3940189	9	5046620	T/C	C	4.45192	BloodHT12+BloodH8v2	JAK2	0.14;-0.01
8.58703e-06	rs3825214	12	113279826	6900202	1	160124218	A/G	G	4.45019	BloodHT12	ATF6	0.13
8.58703e-06	rs602662	19	53898797	6290228	15	75613223	A/G	G	4.45019	BloodHT12	-	0.13
8.58703e-06	rs10778213	12	102019281	6420370	15	40090265	C/T	T	-4.45019	BloodHT12	PLA2G4E	-0.13
8.58703e-06	rs495337	20	47955737	6520358	1	156369550	A/G	G	-4.45019	BloodHT12	-	-0.13
8.58703e-06	rs11602954	11	192856	3140192	23	148579145	G/A	A	4.45019	BloodHT12	MAGEA11///AC016940.7	0.13
8.58703e-06	rs7020996	9	22119579	7330743	2	71771480	C/T	T	-4.45019	BloodHT12	-	-0.13
8.58703e-06	rs12272004	11	116108934	770609	4	103972845	C/A	A	4.45019	BloodHT12	UBE2D3	0.13
8.58703e-06	rs381815	11	16858844	4890717	12	121261698	C/T	T	-4.45019	BloodHT12	B3GNT4///DIABLO	-0.13
8.58703e-06	rs2562456	19	21458050	5290161	17	1563905	T/C	C	4.45019	BloodHT12	C17orf91	0.13
8.58703e-06	rs2117032	12	20965389	160646	8	122708765	T/C	C	4.45019	BloodHT12	HAS2	0.13
8.58703e-06	rs4889294	16	79861260	3520286	5	140799115	C/T	T	4.45019	BloodHT12	PCDHGA2///PCDHGA3///PCDHGA6///PCDHGA8///PCDHGB7///PCDHGA11	0.13
8.58703e-06	rs255052	16	66582496	3170630	7	91493026	G/A	A	4.45019	BloodHT12	AKAP9	0.13
8.58703e-06	rs11171739	12	54756892	3870450	1	40750899	C/T	T	4.45019	BloodHT12	C1orf176	0.13
8.58703e-06	rs11083846	19	51899494	5420239	7	19120025	G/A	A	4.45019	BloodHT12	-	0.13
8.58703e-06	rs12821256	12	87852466	1030138	12	45049458	T/C	C	-4.45019	BloodHT12	SLC38A2	-0.13
8.58703e-06	rs17445836	16	84575164	5690370	5	137714804	A/G	G	4.45019	BloodHT12	-	0.13
8.58703e-06	rs2681472	12	88533090	6480768	20	50414032	A/G	G	4.45019	BloodHT12	-	0.13
8.58703e-06	rs2722425	8	40603396	1240519	3	124805382	C/T	T	4.45019	BloodHT12	-	0.13
8.58703e-06	rs577948	11	121535400	4760132	15	45373471	A/G	G	4.45019	BloodHT12	-	0.13
8.58703e-06	rs1733724	10	53893983	5270615	23	129057559	A/G	G	-4.45019	BloodHT12	ELF4	-0.13
8.58703e-06	rs2517713	6	30026078	3870220	15	87669803	G/T	T	-4.45019	BloodHT12	POLG	-0.13
8.58703e-06	rs12355784	10	64791571	2340577	1	152569924	A/C	C	-4.45019	BloodHT12	AQP10///ATP8B2	-0.13
8.58703e-06	rs6455128	6	62755705	1050674	16	53851383	A/C	C	-4.45019	BloodHT12	-	-0.13
8.58703e-06	rs13266634	8	118253964	3180224	11	125664115	C/T	T	4.45019	BloodHT12	TIRAP	0.13
8.58703e-06	rs10761779	10	64944933	2340577	1	152569924	A/G	G	4.45019	BloodHT12	AQP10///ATP8B2	0.13
8.58703e-06	rs40457	8	90892832	1990452	3	142593130	A/G	G	-4.45019	BloodHT12	ZBTB38	-0.13
8.58703e-06	rs2517713	6	30026078	4210544	12	107545992	G/T	T	4.45019	BloodHT12	SELPLG	0.13
8.58703e-06	rs6465657	7	97654263	4040682	6	65145672	C/T	T	4.45019	BloodHT12	-	0.13
8.58703e-06	rs1980057	4	145705188	2630601	11	72789665	C/T	T	-4.45019	BloodHT12	-	-0.13
8.58703e-06	rs660895	6	32685358	7150121	7	99282840	A/G	G	4.45019	BloodHT12	CYP3A43	0.13
8.58703e-06	rs6773957	3	188056399	5130167	20	3257101	G/A	A	-4.45019	BloodHT12	C20orf194	-0.13
8.58703e-06	rs259919	6	30133482	3990167	6	138220660	A/G	G	4.45019	BloodHT12	-	0.13
8.58703e-06	rs2523393	6	29813638	5390608	17	35321401	A/G	G	-4.45019	BloodHT12	GSDMB	-0.13
8.58703e-06	rs314276	6	105514692	4280538	18	10906561	A/C	C	4.45019	BloodHT12	-	0.13
8.58703e-06	rs4699052	4	104357239	6350241	1	70599046	C/T	T	4.45019	BloodHT12	HHLA3	0.13
8.58703e-06	rs1800562	6	26201120	2760121	8	67525432	G/A	A	4.45019	BloodHT12	ADHFE1	0.13
8.58703e-06	rs9286879	1	171128857	4850692	5	147602647	A/G	G	4.45019	BloodHT12	-	0.13
8.58703e-06	rs3815087	6	31201566	3610372	3	101199825	A/G	G	-4.45019	BloodHT12	C3orf26	-0.13
8.58703e-06	rs13129697	4	9536065	3460204	2	95312354	G/T	T	-4.45019	BloodHT12	PROM2	-0.13
8.58703e-06	rs2880058	1	160281256	5310767	11	67904999	G/A	A	-4.45019	BloodHT12	LRP5	-0.13
8.58703e-06	rs10788819	1	150161717	5550403	10	21967834	C/T	T	-4.45019	BloodHT12	MLLT10	-0.13
8.58703e-06	rs211718	1	75879263	6200703	6	143404312	C/T	T	4.45019	BloodHT12	-	0.13
8.58703e-06	rs11209002	1	67363049	2810196	21	45064437	C/T	T	-4.45019	BloodHT12	-	-0.13
8.61907e-06	rs4917014	7	50276409	1050189	17	6921452	G/T	T	-4.44927	BloodHT12+BloodH8v2	CLEC10A	-0.09;-0.25
8.61907e-06	rs9376092	6	135468837	5890138	1	246098593	A/C	C	4.44921	BloodHT12+BloodH8v2	TRIM58	0.11;0.14
8.65123e-06	rs224136	10	64140681	6100349	3	14740600	C/T	T	4.44841	BloodHT12+BloodH8v2	C3orf20	0.13;0.03
8.65123e-06	rs2523393	6	29813638	780050	13	96901359	A/G	G	-4.44854	BloodHT12+BloodH8v2	RAP2A	-0.12;-0.07
8.67542e-06	rs10244051	7	15030358	3190402	3	129152984	G/T	T	-4.44796	BloodHT12+BloodH8v2	KLHDC6	-0.11;-0.15
8.70778e-06	rs6773957	3	188056399	3120497	9	124841107	G/A	A	4.44712	BloodHT12+BloodH8v2	GPR21///RABGAP1	0.11;0.17
8.71589e-06	rs3184504	12	110368991	1940162	1	89355142	C/T	T	4.44681	BloodHT12+BloodH8v2	GBP2	0.12;0.10
8.76469e-06	rs9483788	6	135477194	3460278	22	23274156	T/C	C	-4.4457	BloodHT12+BloodH8v2	C22orf13	-0.11;-0.13
8.76469e-06	rs7014346	8	128493974	5220672	10	116630161	A/G	G	4.44561	BloodHT12+BloodH8v2	RP11-106M7.3	0.11;0.16
8.76469e-06	rs7590268	2	43393629	2120709	10	50399099	G/T	T	-4.44561	BloodHT12+BloodH8v2	PGBD3///ERCC6	-0.11;-0.16
8.76469e-06	rs12063142	1	19012104	20706	3	168920240	C/T	T	-4.4457	BloodHT12+BloodH8v2	PDCD10	-0.11;-0.13
8.77285e-06	rs12970134	18	56035730	3890017	5	138207812	A/G	G	4.44541	BloodHT12+BloodH8v2	CTNNA1	0.13;0.04
8.77285e-06	rs2517713	6	30026078	3170091	7	149845985	G/T	T	4.44541	BloodHT12+BloodH8v2	GIMAP7	0.13;0.04
8.79737e-06	rs198846	6	26215442	5960440	12	46553335	G/A	A	-4.44483	BloodHT12+BloodH8v2	VDR	-0.11;-0.12
8.80555e-06	rs11602954	11	192856	Human_RefSeq-8_v2-4290091	3	143745270	G/A	A	4.44464	BloodH8v2	ATR	0.29
8.80555e-06	rs628751	6	139880112	Human_RefSeq-8_v2-3990487	11	112495822	A/C	C	4.44464	BloodH8v2	NCAM1	0.29
8.80555e-06	rs643381	6	139881116	Human_RefSeq-8_v2-3990487	11	112495822	A/C	C	4.44464	BloodH8v2	NCAM1	0.29
8.80555e-06	rs2395185	6	32541145	Human_RefSeq-8_v2-1110187	9	129528516	G/T	T	4.44464	BloodH8v2	TTC16///TOR2A	0.29
8.85483e-06	rs2943641	2	226801989	4900543	23	101485168	C/T	T	4.44355	BloodHT12+BloodH8v2	Z81367.1///AL590069.5	0.12;0.10
8.87132e-06	rs2523393	6	29813638	3800487	20	47296669	A/G	G	-4.44311	BloodHT12+BloodH8v2	ZNFX1	-0.12;-0.09
8.97084e-06	rs12130333	1	62964365	1090400	12	110399552	C/T	T	-4.44071	BloodHT12+BloodH8v2	SH2B3///ATXN2	-0.11;-0.14
9.01262e-06	rs7819412	8	11082571	7400072	4	155727549	A/G	G	-4.43968	BloodHT12+BloodH8v2	FGA	-0.11;-0.13
9.01262e-06	rs4895441	6	135468266	5890138	1	246098593	A/G	G	-4.43968	BloodHT12+BloodH8v2	TRIM58	-0.11;-0.13
9.021e-06	rs602875	6	32681607	1780500	11	101333979	A/G	G	4.43956	BloodHT12+BloodH8v2	KIAA1377	0.11;0.16
9.07986e-06	rs11171739	12	54756892	2680110	3	150573876	C/T	T	-4.43805	BloodHT12+BloodH8v2	TM4SF1	-0.15;0.06
9.07986e-06	rs2338104	12	108379551	5130180	8	145666493	G/C	C	4.43812	BloodHT12+BloodH8v2	KIFC2///GPT	0.12;0.11
9.07986e-06	rs628751	6	139880112	5050681	12	115991373	A/C	C	4.43812	BloodHT12+BloodH8v2	TESC	0.12;0.11
9.07986e-06	rs643381	6	139881116	5050681	12	115991373	A/C	C	4.43812	BloodHT12+BloodH8v2	TESC	0.12;0.11
9.07986e-06	rs1382269	3	138591172	5670112	19	37818844	C/T	T	-4.43812	BloodHT12+BloodH8v2	ANKRD27	-0.12;-0.11
9.13061e-06	rs4420638	19	50114786	940519	11	60375188	A/G	G	-4.43682	BloodHT12+BloodH8v2	CCDC86///GPR44	-0.12;-0.07
9.14758e-06	rs1387153	11	92313476	2450142	8	144199574	C/T	T	-4.43655	BloodHT12+BloodH8v2	C8orf31	-0.10;-0.19
9.20723e-06	rs2517713	6	30026078	1570300	13	23706045	G/T	T	4.43516	BloodHT12+BloodH8v2	SPATA13	0.15;-0.06
9.21578e-06	rs4917014	7	50276409	5050093	8	1925980	G/T	T	4.43497	BloodHT12+BloodH8v2	KBTBD11	0.11;0.17
9.21578e-06	rs3914132	7	103314605	6130411	3	137258340	C/T	T	4.43483	BloodHT12+BloodH8v2	PPP2R3A	0.12;0.10
9.21578e-06	rs2064689	1	67425598	4730059	11	64516542	A/G	G	4.43483	BloodHT12+BloodH8v2	BATF2	0.12;0.10
9.25865e-06	rs11171739	12	54756892	7100639	1	8001662	C/T	T	-4.43389	BloodHT12+BloodH8v2	ERRFI1	-0.14;0.00
9.26725e-06	rs2108622	19	15851431	1710204	16	74202577	C/T	T	-4.43366	BloodHT12+BloodH8v2	ADAT1	-0.11;-0.13
9.30171e-06	rs89107	6	118684736	2600121	14	19514041	A/G	G	4.43282	BloodHT12+BloodH8v2	OR4K15	0.11;0.12
9.31035e-06	rs6822844	4	123728871	5810136	1	158865003	G/T	T	4.43275	BloodHT12+BloodH8v2	SLAMF1	0.11;0.17
9.32764e-06	rs2523393	6	29813638	2680189	12	6754905	A/G	G	-4.43237	BloodHT12+BloodH8v2	LAG3	-0.15;0.08
9.3363e-06	rs9357152	6	32772938	1820091	2	74612115	A/G	G	-4.43213	BloodHT12+BloodH8v2	HTRA2	-0.12;-0.11
9.39713e-06	rs1701704	12	54698754	6580270	5	36936486	G/T	T	-4.43065	BloodHT12+BloodH8v2	KRT18	-0.13;-0.06
9.40585e-06	rs1540771	6	411033	730167	1	151578580	C/T	T	-4.43055	BloodHT12+BloodH8v2	PGLYRP4	-0.13;-0.05
9.48467e-06	rs8192284	1	152693594	6840246	20	43962102	A/C	C	4.42864	BloodHT12+BloodH8v2	CTSA///PLTP	0.11;0.14
9.49347e-06	rs492602	19	53898229	Human_RefSeq-8_v2-2630470	13	94956883	G/A	A	4.42857	BloodH8v2	CLDN10	0.29
9.52874e-06	rs9594738	13	41850145	5130382	22	17892807	T/C	C	4.42778	BloodHT12+BloodH8v2	CLDN5	0.13;0.01
9.52874e-06	rs744166	17	37767727	4570747	12	47169860	A/G	G	4.42778	BloodHT12+BloodH8v2	C12orf54	0.13;0.01
9.52874e-06	rs9533090	13	41849449	5130382	22	17892807	T/C	C	4.42778	BloodHT12+BloodH8v2	CLDN5	0.13;0.01
9.56413e-06	rs1896312	12	113830807	5810671	7	1073793	C/T	T	4.42681	BloodHT12+BloodH8v2	C7orf50	0.11;0.12
9.56413e-06	rs3791675	2	55964813	1570184	1	153027959	C/T	T	4.42681	BloodHT12+BloodH8v2	KCNN3	0.12;0.12
9.58188e-06	rs9402686	6	135469510	5270689	6	26650845	A/G	G	-4.42654	BloodHT12+BloodH8v2	HMGN4	-0.10;-0.20
9.64423e-06	rs9815354	3	41887655	1030475	23	71331020	G/A	A	4.42511	BloodHT12+BloodH8v2	PIN4///AL135749.3	0.11;0.13
9.66211e-06	rs12753193	1	65942267	5820427	1	26317760	A/G	G	-4.42463	BloodHT12+BloodH8v2	PDIK1L	-0.13;-0.03
9.72496e-06	rs2517713	6	30026078	5090491	23	40382489	G/T	T	4.42337	BloodHT12+BloodH8v2	CXorf38	0.15;-0.08
9.7701e-06	rs198846	6	26215442	6020008	2	241795023	G/A	A	-4.42238	BloodHT12+BloodH8v2	ANO7	-0.12;-0.09
9.79727e-06	rs4729260	7	95955854	4230309	2	74542074	C/G	G	-4.42166	BloodHT12+BloodH8v2	WBP1///AC005041.2	-0.13;-0.06
9.79727e-06	rs10244051	7	15030358	7550133	17	2176814	G/T	T	-4.42166	BloodHT12+BloodH8v2	TSR1///SRR	-0.13;-0.06
9.79727e-06	rs12485738	3	56840816	4230671	20	34677807	A/G	G	4.4216	BloodHT12+BloodH8v2	SLA2///C20orf24	0.13;0.05
9.88838e-06	rs4950928	1	201422505	5090553	2	101418926	C/G	G	-4.41961	BloodHT12+BloodH8v2	AC092570.3	-0.12;-0.09
9.90669e-06	rs3184504	12	110368991	4040162	5	88133351	C/T	T	-4.41921	BloodHT12+BloodH8v2	MEF2C	-0.12;-0.08
1.00358e-05	rs628751	6	139880112	4730403	11	118462580	A/C	C	4.41641	BloodHT12+BloodH8v2	HMBS	0.12;0.09
1.00358e-05	rs643381	6	139881116	4730403	11	118462580	A/C	C	4.41641	BloodHT12+BloodH8v2	HMBS	0.12;0.09
1.00358e-05	rs1427407	2	60571547	1010600	21	44701489	G/T	T	4.41641	BloodHT12+BloodH8v2	LRRC3	0.12;0.09
1.00358e-05	rs646776	1	109620053	5090288	18	74849824	T/C	C	-4.41659	BloodHT12+BloodH8v2	SALL3	-0.11;-0.14
1.00358e-05	rs12740374	1	109619113	5090288	18	74849824	G/T	T	-4.41659	BloodHT12+BloodH8v2	SALL3	-0.11;-0.14
1.0073e-05	rs10074258	5	107010459	1440682	13	93909884	C/T	T	-4.41562	BloodHT12+BloodH8v2	DCT	-0.11;-0.13
1.0073e-05	rs2523393	6	29813638	6130458	2	95931073	A/G	G	4.41567	BloodHT12+BloodH8v2	ENST00000295246	0.13;0.03
1.0073e-05	rs3806308	1	20015453	5570021	15	41696375	T/C	C	4.41565	BloodHT12+BloodH8v2	HISPPD2A	0.13;0.04
1.00917e-05	rs7968606	12	98340973	5860592	11	77894184	C/T	T	-4.41535	BloodHT12+BloodH8v2	NARS2	-0.11;-0.15
1.01103e-05	rs5753037	22	28911722	5490333	20	36926421	C/T	T	4.41481	BloodHT12+BloodH8v2	PPP1R16B	0.11;0.12
