# Supplementary material for: Trans-eQTLs Reveal That Independent Genetic Variants Associated with a Complex Phenotype Converge on Intermediate Genes, with a Major Role for the HLA
Source: PLoS Genet. 2011 Aug 4;7(8):e1002197. doi: 10.1371/journal.pgen.1002197 (PMC3150446; doi:10.1371/journal.pgen.1002197)
Supplement: Table S8 — Replicated trans-eQTLs in monocyte eQTL dataset. (XLS) [file pgen.1002197.s017.xls]

## Sheet: Sheet1
SNP	ArrayAddressID	Gene	Pvalue Peripheral Blood	Pvalue Monocytes
rs12485738	6040259	ALOX12///AC027763.2	2.16843e-12	2.57108e-21
rs2227139	2940424	AOAH	1.61024e-11	3.13146e-11
rs2395185 (Proxy rs9268853, R2 = 0.97 in monocyte data)	2940424	AOAH	1.75634e-35	1.03126e-61
rs2856683	2940424	AOAH	2.96589e-14	1.18341e-27
rs615672	2940424	AOAH	3.64826e-09	1.26193e-09
rs9268645	2940424	AOAH	3.39624e-09	3.98988e-10
rs9268645	2940424	AOAH	3.39624e-09	1.04944e-09
rs9268877	2940424	AOAH	3.92318e-09	1.40837e-21
rs9272346	2940424	AOAH	2.55208e-10	6.34253e-17
rs12485738	2340577	AQP10///ATP8B2	9.6596e-09	3.2754e-16
rs12485738	620750	CALD1	1.12314e-08	6.4195e-26
rs11171739	5890554	CCDC4	1.03901e-55	8.31391e-240
rs12485738	6330474	CD151///POLR2L	5.04265e-08	8.82507e-06
rs12485738	6860164	CLEC1B///CLEC12B	1.65796e-09	1.80397e-15
rs12485738	50136	CMTM5	5.51124e-14	9.02281e-22
rs12485738	1770170	CTDSPL	3.09812e-12	2.92505e-22
rs12485738	130433	CTTN	2.36417e-13	5.32487e-21
rs4785763	4040541	DRD3	2.08156e-10	8.20355e-08
rs2227139	2570703	ERG	6.19899e-12	2.43979e-57
rs9268645	2570703	ERG	1.84413e-07	1.0499e-22
rs12485738	2230241	F13A1	4.79312e-09	1.21064e-12
rs12485738	1580025	GNG11	9.06611e-12	1.00002e-16
rs12485738	1050292	GP9	3.61985e-17	5.47888e-21
rs12485738	4860681	GUCY1A3	3.53169e-08	8.69366e-23
rs4895441	450537	HBG2///ENST00000399563	4.13144e-38	9.16422e-14
rs9376092	450537	HBG2///ENST00000399563	2.99318e-38	7.56368e-14
rs9402686 (Proxy rs4895441, R2 = 0.97 in monocyte data)	450537	HBG2///ENST00000399563	1.30327e-36	9.16422e-14
rs4895441	4010040	HBG2///ENST00000399563	2.73793e-32	3.17546e-13
rs9376092	4010040	HBG2///ENST00000399563	1.73153e-32	2.5324e-13
rs9402686 (Proxy rs4895441, R2 = 0.97 in monocyte data)	4010040	HBG2///ENST00000399563	2.62286e-31	3.17546e-13
rs12485738	3850630	HOMER2	3.51132e-18	1.70024e-28
rs12485738	5340468	ITGA2B	1.3583e-07	6.66106e-27
rs12485738	2650114	ITGB5	3.29465e-09	2.25146e-23
rs12485738	1400689	JAM3///NCAPD3	5.6824e-14	5.43159e-26
rs2517713	5080576	KIT	2.64141e-20	4.76522e-39
rs2517713	5080576	KIT	2.64141e-20	8.34554e-39
rs2523393	5080576	KIT	1.86845e-20	1.17047e-32
rs259919	5080576	KIT	1.99933e-07	3.41223e-15
rs5770917	2940673	KREMEN2	1.83583e-08	2.03714e-26
rs12485738	1090739	LIMS1	3.95163e-08	8.60015e-21
rs12485738	3830327	MGLL	1.32662e-08	1.07569e-23
rs12485738	1050008	MMRN1	9.36882e-11	3.09493e-33
rs12485738	6560398	NAT8B	1.04565e-10	2.84564e-16
rs2517713	5080687	NDUFS1	7.72366e-17	1.22105e-37
rs2517713	5080687	NDUFS1	7.72366e-17	1.4025e-37
rs2523393	5080687	NDUFS1	2.66241e-23	1.3647e-35
rs12485738	6290747	NRGN///VSIG2	5.95565e-10	4.62565e-18
rs12485738	1820386	PARVB	1.81651e-25	3.75734e-26
rs12485738	1410010	PDLIM1	1.89855e-08	5.00357e-12
rs12485738	2230563	PPBP	4.29252e-12	1.61985e-13
rs12485738	7550343	PRDX6	1.22452e-09	4.06635e-14
rs12485738	4880600	PTCRA	1.52816e-11	8.28238e-17
rs12485738	1070450	PTGS1	1.3583e-07	1.13699e-22
rs12485738	5960682	RBPMS2	1.32467e-07	1.03741e-27
rs12485738	5560280	SAMD14	6.93338e-18	7.42753e-37
rs12485738	6770543	SEC14L5	4.12068e-08	2.32945e-28
rs12485738	6960022	SEPT5///GP1BB	1.38167e-09	3.74625e-16
rs12485738	7200044	SH3BGRL2///C6orf152	3.27815e-18	2.15612e-20
rs12485738	5810685	THBS1	3.13009e-08	2.2687e-08
rs12485738	5560246	TPM1	9.6596e-09	3.68963e-18
rs12485738	2070369	RP1-238O23.3	2.01988e-09	5.32738e-16
rs12485738	4250753	TSPAN33	2.53864e-08	1.26901e-18
rs12485738	7570196	TSPAN9	4.10662e-13	3.39586e-29
rs12485738	5870138	VWF	7.01447e-08	1.60156e-22
