# Supplementary material for: Trans-eQTLs Reveal That Independent Genetic Variants Associated with a Complex Phenotype Converge on Intermediate Genes, with a Major Role for the HLA
Source: PLoS Genet. 2011 Aug 4;7(8):e1002197. doi: 10.1371/journal.pgen.1002197 (PMC3150446; doi:10.1371/journal.pgen.1002197)
Supplement: Table S9 — Characteristics of subcutaneous adipose, visceral adipose, muscle and liver datasets. (XLS) [file pgen.1002197.s018.xls]

## Sheet: Sheet1
Primary tissue	Population	Number of individuals	Genotype platform	Expression platform
Liver	Dutch	74	Omni1-Quad	Human HT-12
Muscle	Dutch	62	Omni1-Quad	Human HT-12
Subcutaneous Adipose	Dutch	83	Omni1-Quad	Human HT-12
Visceral Adipose	Dutch	77	Omni1-Quad	Human HT-12
	Total	296
