# Supplementary material for: Trans-eQTLs Reveal That Independent Genetic Variants Associated with a Complex Phenotype Converge on Intermediate Genes, with a Major Role for the HLA
Source: PLoS Genet. 2011 Aug 4;7(8):e1002197. doi: 10.1371/journal.pgen.1002197 (PMC3150446; doi:10.1371/journal.pgen.1002197)
Supplement: Table S10 — Replicated trans-eQTLs in subcutaneous adipose, visceral adipose, muscle and liver datasets. (XLS) [file pgen.1002197.s019.xls]

## Sheet: eQTLsFDR0.05-Liver+Muscle+SAT+V
PValue	SNP	SNP Chr	SNP Chr Pos	Probe Name	Probe Chr	Probe Center Chr Pos	SNP Type	Allele Assessed	Overall Z-Score	Datasets Where SNP-Probe pair passes QC	Nr Samples Per Dataset	Offical HGNC Gene Name	Correlation Coefficient	Allelic Direction Consistent With Blood Data
3.16121e-09	rs11171739	12	54756892	5890554	4	41816859	C/T	T	-5.92316	SAT+VAT+Liver+Muscle	83;77;74;62	CCDC4	-0.363;-0.434;-0.325;-0.200	Yes
6.88295e-08	rs1427407	2	60571547	4010040	11	5329543	G/T	T	5.39439	SAT+VAT+Liver+Muscle	83;77;74;62	HBG2///ENST00000399563	0.386;0.401;0.218;0.199	Yes
6.88295e-08	rs766432	2	60573474	4010040	11	5329543	A/C	C	5.39439	SAT+VAT+Liver+Muscle	83;77;74;62	HBG2///ENST00000399563	0.386;0.401;0.218;0.199	Yes
1.82631e-07	rs1427407	2	60571547	450537	11	5329543	G/T	T	5.21633	SAT+VAT+Liver+Muscle	83;77;74;62	HBG2///ENST00000399563	0.370;0.408;0.230;0.149	Yes
1.82631e-07	rs766432	2	60573474	450537	11	5329543	A/C	C	5.21633	SAT+VAT+Liver+Muscle	83;77;74;62	HBG2///ENST00000399563	0.370;0.408;0.230;0.149	Yes
2.56618e-06	rs2292239	12	54768447	5890554	4	41816859	G/T	T	4.70282	SAT+VAT+Liver+Muscle	83;77;74;62	CCDC4	0.259;0.383;0.213;0.220	Yes
3.15595e-06	rs1701704	12	54698754	5890554	4	41816859	G/T	T	-4.66052	SAT+VAT+Liver+Muscle	83;77;74;62	CCDC4	-0.289;-0.353;-0.215;-0.205	Yes
7.69856e-06	rs11171739	12	54756892	5890707	4	17416427	C/T	T	-4.47358	SAT+VAT+Liver+Muscle	83;77;74;62	AC110758.2	-0.370;-0.157;-0.382;-0.078	Yes
8.8036e-05	rs2517713	6	30026078	7150170	8	6842518	G/T	T	-3.92143	SAT+VAT+Liver+Muscle	83;77;74;62	AF233439.5///DEFT1P///AF238378.4///DEFA3	-0.167;-0.170;-0.320;-0.272	Yes
0.000382315	rs2540917	2	60462263	4010040	11	5329543	C/T	T	3.552	SAT+VAT+Liver+Muscle	83;77;74;62	HBG2///ENST00000399563	0.185;0.216;0.266;0.157	Yes
0.000502538	rs2292239	12	54768447	5890707	4	17416427	G/T	T	3.4796	SAT+VAT+Liver+Muscle	83;77;74;62	AC110758.2	0.278;0.136;0.273;0.100	Yes
0.000561834	rs2523393	6	29813638	5080576	4	55260244	A/G	G	-3.44956	SAT+VAT+Liver+Muscle	83;77;74;62	KIT	0.038;-0.381;-0.269;-0.204	No
0.00083357	rs2517713	6	30026078	7380725	17	70869568	G/T	T	3.34155	SAT+VAT+Liver+Muscle	83;77;74;62	GRB2	0.293;0.147;0.160;0.165	Yes
0.000959981	rs6457620	6	32771977	2940424	7	36624865	C/G	G	3.30213	SAT+VAT+Liver+Muscle	83;77;74;62	AOAH	0.207;0.110;0.313;0.131	Yes
0.000959981	rs6457617	6	32771829	2940424	7	36624865	C/T	T	-3.30213	SAT+VAT+Liver+Muscle	83;77;74;62	AOAH	-0.207;-0.110;-0.313;-0.131	Yes
0.00104694	rs2540917	2	60462263	450537	11	5329543	C/T	T	3.27766	SAT+VAT+Liver+Muscle	83;77;74;62	HBG2///ENST00000399563	0.185;0.214;0.261;0.089	Yes
0.00120455	rs1701704	12	54698754	5890707	4	17416427	G/T	T	-3.23794	SAT+VAT+Liver+Muscle	83;77;74;62	AC110758.2	-0.279;-0.098;-0.250;-0.107	Yes
0.00125797	rs2517713	6	30026078	2970747	8	6842163	G/T	T	-3.22558	SAT+VAT+Liver+Muscle	83;77;74;62	AF233439.5///DEFT1P///AF238378.4///DEFA3	-0.121;-0.114;-0.279;-0.262	Yes
0.000218162	rs9376092	6	135468837	4010040	11	5329543	C/A	A	3.69708	Muscle	62	HBG2///ENST00000399563	0.453148	Yes
0.000333992	rs7776054	6	135460609	4010040	11	5329543	A/G	G	3.58753	Muscle	62	HBG2///ENST00000399563	0.440527	Yes
0.000358073	rs9399137	6	135460711	4010040	11	5329543	T/C	C	3.56938	Muscle	62	HBG2///ENST00000399563	0.439252	Yes
0.000313357	rs1427407	2	60571547	4010040	11	5329543	G/T	T	3.60404	SAT	83	HBG2///ENST00000399563	0.386269	Yes
0.000313357	rs766432	2	60573474	4010040	11	5329543	A/C	C	3.60404	SAT	83	HBG2///ENST00000399563	0.386269	Yes
0.000576151	rs1427407	2	60571547	450537	11	5329543	G/T	T	3.44278	SAT	83	HBG2///ENST00000399563	0.37033	Yes
0.000576151	rs766432	2	60573474	450537	11	5329543	A/C	C	3.44278	SAT	83	HBG2///ENST00000399563	0.37033	Yes
0.000576151	rs11171739	12	54756892	5890707	4	17416427	C/T	T	-3.44278	SAT	83	AC110758.2	-0.369703	Yes
0.00074462	rs11171739	12	54756892	5890554	4	41816859	C/T	T	-3.37276	SAT	83	CCDC4	-0.362688	Yes
8.04016e-05	rs11171739	12	54756892	5890554	4	41816859	C/T	T	-3.94333	VAT	77	CCDC4	-0.434067	Yes
0.000230324	rs1427407	2	60571547	450537	11	5329543	G/T	T	3.68328	VAT	77	HBG2///ENST00000399563	0.408417	Yes
0.000230324	rs766432	2	60573474	450537	11	5329543	A/C	C	3.68328	VAT	77	HBG2///ENST00000399563	0.408417	Yes
0.000301509	rs1427407	2	60571547	4010040	11	5329543	G/T	T	3.61414	VAT	77	HBG2///ENST00000399563	0.400854	Yes
0.000301509	rs766432	2	60573474	4010040	11	5329543	A/C	C	3.61414	VAT	77	HBG2///ENST00000399563	0.400854	Yes
0.000586461	rs2292239	12	54768447	5890554	4	41816859	G/T	T	3.43793	VAT	77	CCDC4	0.382653	Yes
0.000629905	rs2523393	6	29813638	5080576	4	55260244	A/G	G	-3.41848	VAT	77	KIT	-0.381122	No
0.00102709	rs2517713	6	30026078	5560500	13	76355845	G/T	T	3.2831	VAT	77	KCTD12	0.36706	Yes
