# Supplementary material for: Trans-eQTLs Reveal That Independent Genetic Variants Associated with a Complex Phenotype Converge on Intermediate Genes, with a Major Role for the HLA
Source: PLoS Genet. 2011 Aug 4;7(8):e1002197. doi: 10.1371/journal.pgen.1002197 (PMC3150446; doi:10.1371/journal.pgen.1002197)
Supplement: Table S11 — Characteristics of peripheral blood expression data. (XLS) [file pgen.1002197.s020.xls]

## Sheet: Sheet1
Case/Controls	Population	Number of individuals	Genotype platform	Expression platform
Controls	Dutch	414	Hap370	Human HT-12
Amyotophic Lateral Sclerosis patients	Dutch	324	Hap370	Human HT-12
Ulcerative Colitis patients	Dutch	49	610-Quad	Human HT-12
Chronic Obstructive Pulmonary Disease patients	Dutch	453	610-Quad	Human HT-12
Celiac disease patients	UK	111	Hap300	HumanRef-8 v2
Amyotrophic Lateral Sclerosis patients	Dutch	59	Hap300	HumanRef-8 v2
Controls	Dutch	59	Hap300	HumanRef-8 v2
		1469
	Total
